# Supplementary material for: Microbial community succession during tobacco fermentation reveals a flavor-improving mechanism
Source: Front Bioeng Biotechnol. 2025 Jul 21;13:1627842. doi: 10.3389/fbioe.2025.1627842 (PMC12319770; doi:10.3389/fbioe.2025.1627842)
Supplement: Supplementary file 1 [file Table1.xls]

## Sheet: Metabolites
Appendix S1:A total of 1781 metabolites were identified from FCT samples
ID	rt(min)	m/z	Name	adduct	Formula	INCHIKEY	SMILES	Superclass	Class	Subclass	KEGG	score	y2019-1	y2019-2	y2019-3	y2019-4	y2019-5	y2019-6	y2017-1	y2017-2	y2017-3	y2017-4	y2017-5	y2017-6	y2020-1	y2020-2	y2020-3	y2020-4	y2020-5	y2020-6	y2021-1	y2021-2	y2021-3	y2021-4	y2021-5	y2021-6	y2018-1	y2018-2	y2018-3	y2018-4	y2018-5	y2018-6
POS_1225	10.173	137.13	(-)-alpha-Terpineol	[M+H-H2O]+		WUOACPNHFRMFPN-SECBINFHSA-N	CC1=CC[C@H](CC1)C(C)(C)O	Lipids and lipid-like molecules	Prenol lipids	Monoterpenoids		0.831	165487	168356	159049	148416	159041	157137	85455.4	124602	75928.7	130992	130195	107558	130117	133891	120119	121889	119300	117324	217089	197063	252123	248355	249057	196103	130582	122251	134164	109449	110291	141600
POS_1661	3.935	151.11	(-)-Carvone	[M+H]+		ULDHMXUKGWMISQ-SECBINFHSA-N	CC(=C)[C@@H]1CC=C(C)C(=O)C1	Lipids and lipid-like molecules	Prenol lipids	Monoterpenoids	C01767	0.75	64214.6	84264.8	64658.2	75176	72007.9	79595.2	89995.8	79995.8	74903.3	80322.6	79672	62469.5	28983.1	29347.5	38720.7	27641.7	24798.8	33875.9	41120.4	41421.3	44229.9	54247.6	48776.1	67883.4	67125.5	88944	75567.6	65533	82006	93268.1
POS_4775	10.853	219.171	(+)-Nootkatone	[M+H]+	C15H22O	WTOYNNBCKUYIKC-JMSVASOKSA-N	C[C@@H]1CC(=O)C=C2[C@]1(C[C@@H](CC2)C(=C)C)C					0.905	241025	225100	179754	168835	181966	181432	146519	108298	107299	119178	101493	90895.7	203828	180960	207265	167965	210635	167408	258215	234174	287786	361846	283590	251064	130651	140557	130978	124348	115042	144277
POS_9303	6.692	295.184	[6]-Gingerol	[M+H]+	C17H26O4	NLDDIKRKFXEWBK-UHFFFAOYSA-N	CCCCCC(O)CC(=O)CCC1=CC(=C(O)C=C1)OC	Benzenoids	Phenols	Methoxyphenols	C10462	0.827	410185	392035	357768	372577	419043	413212	247271	241669	226267	251732	238692	204291	168929	162823	156383	161065	154114	165185	297985	283491	342965	336180	293362	304671	266250	255346	274836	255519	273831	268597
POS_5135	6.963	227.124	12-Hydroxyjasmonic acid	[M+H]+	C12H18O4	RZGFUGXQKMEMOO-BSANDHCLSA-N	OCC\\C=C/C[C@@H]1[C@H](CCC1=O)CC(O)=O	Lipids and lipid-like molecules	Fatty Acyls	Lineolic acids and derivatives		0.747	37810.8	46066.3	54141	51156	37077.2	35591.2	34254.7	39109.3	48242.5	36802.4	34817.4	28435.9	38964.9	51602.5	36803.7	42671.4	38712.3	42366.9	21981	33650.3	38400.4	40008.8	30893.2	33022.6	40543.1	35102.8	51260.9	42719.2	29622.4	38136.7
POS_2250	8.338	165.054	2-Hydroxycinnamic acid	[M+H]+	C9H8O3	PMOWTIHVNWZYFI-AATRIKPKSA-N	OC(=O)C=CC1=C(O)C=CC=C1	Phenylpropanoids and polyketides	Cinnamic acids and derivatives	Hydroxycinnamic acids and derivatives	C01772	0.842	103284	86269.5	102660	95402.2	107685	127413	108736	89213	78960.4	90656.7	99185	93929.8	92261.9	145498	151766	120809	106941	108676	101594	105106	91414	108461	92454.2	103251	117108	86247.4	133039	87079.5	91377.1	136816
POS_2364	2.531	167.07	3-(2-Hydroxyphenyl)propanoic acid	[M+H]+	C9H10O3	CJBDUOMQLFKVQC-UHFFFAOYSA-N	OC(=O)CCC1=C(O)C=CC=C1	Phenylpropanoids and polyketides	Phenylpropanoic acids		C01198	0.775	136305	156575	78359.8	81812.2	78597.2	69338.5	57273.9	91013.3	69037.8	57430.7	47332.2	99631.4	129435	74110.6	111232	114221	124459	67472.8	99610.6	66148.4	101303	129446	63982.8	65547.4	87498.6	53551.8	61121.6	68057.4	44849.9	178175
POS_2247	3.851	165.053	3-Hydroxycinnamic acid	[M+H]+	C9H8O3	KKSDGJDHHZEWEP-SNAWJCMRSA-N	OC(=O)C=CC1=CC(=CC=C1)O	Phenylpropanoids and polyketides	Cinnamic acids and derivatives	Hydroxycinnamic acids and derivatives	C12621	0.798	29355.2	32042.9	29065.3	29531.9	32487.6	32412.6	46913.8	47389	35059.8	47772.5	46927.6	34597.6	45336.7	21771.3	32474	28689.9	19612.2	41522.4	16238.5	20759.8	17099.1	23156.7	20578.3	18084.5	23065	39717.8	40195.9	29228	28827.7	32302
POS_1251	3.115	138.054	4-Aminobenzoic acid	[M+H]+	C7H7NO2	ALYNCZNDIQEVRV-UHFFFAOYSA-N	NC1=CC=C(C=C1)C(O)=O	Benzenoids	Benzene and substituted derivatives	Benzoic acids and derivatives	C00568	0.791	127543	105099	111702	131802	131799	119247	121106	131763	168416	134072	129644	93350.5	95553.5	113158	119321	75181.4	93005.8	110546	127525	124153	151358	152957	116514	105277	142058	157812	175022	143976	156955	173053
POS_10884	12.368	321.233	6-Oxocativic acid	[M+H]+	C20H32O3	JJGYRVZPUJUFTR-DRWSLCSESA-N	CC(CCC1C(=CC(=O)C2C(C)(C)CCCC12C)C)CC(O)=O	Lipids and lipid-like molecules	Prenol lipids	Diterpenoids		0.712	72308.7	73061.5	59973.8	69928.6	50471.4	44024.6	44156.2	35555	94192.4	42917.9	35231.7	46116.2	20912.7	33539.4	33754.9	44485.1	36668.3	36209.5	62935.7	30846.7	44900	49301.7	43456.5	33252	60868.9	29781.5	64340.4	38657.9	37525.1	61650.8
POS_19280	3.376	430.193	8-Benzylcanadine	[M+H]+	C27H27NO4	SKWMDAJIQZJZKL-UHFFFAOYSA-N	COC1=C(OC)C2=C(CC3N(CCC4=CC5=C(OCO5)C=C34)C2CC6=CC=CC=C6)C=C1	Alkaloids and derivatives	Protoberberine alkaloids and derivatives			0.754	263994	200647	261698	287213	279143	430288	485512	380442	303505	383383	300345	195164	244688	64437.6	187866	129948	150509	267548	85140.2	105274	109013	267764	103911	52168.2	528511	455311	255865	255486	199544	374363
POS_24777	4.231	500.284	Aconine	[M+H]+	C25H41NO9	SQMGCPHFHQGPIF-JIOYIOPFSA-N	CCN1C[C@@]2([C@@H](C[C@@H]([C@@]34[C@@H]2[C@H]([C@@H](C31)[C@@]5([C@@H]6[C@H]4C[C@@]([C@@H]6O)([C@H]([C@@H]5O)OC)O)O)OC)OC)O)COC					0.714	62456.2	61709.2	59593.9	62301.2	65333.4	69307	42479.8	43495.7	12753.3	37654.7	13323.6	15545	11554.1	34990.7	28545.4	28907.3	23737.5	15943.3	74988.7	93818.8	97194.4	111519	93078.2	87018.2	61913.2	64645.4	58329.4	49839.2	66767.6	68737.8
POS_2658	6.64	175.146	alpha-Ionene	[M+H]+	C13H18	LTMQZVLXCLQPCT-UHFFFAOYSA-N	C=1C=C2C(=CC1C)CCCC2(C)C					0.762	859487	941725	813887	707195	845658	852141	787231	801875	783843	768053	745436	590515	734090	587427	589966	598847	556755	555082	666435	735647	708059	881449	722180	709906	608157	634914	599473	633610	595364	683349
POS_2105	3.088	163.123	Anabasine	[M+H]+	C10H14N2	MTXSIJUGVMTTMU-UHFFFAOYSA-N	C1CCC(NC1)C2=CN=CC=C2	Alkaloids and derivatives			C06180	0.877	9.07362e+06	5.70668e+06	8.55997e+06	9.74361e+06	9.32309e+06	7.21841e+06	4.24391e+06	4.92603e+06	1.03244e+07	6.31153e+06	6.22675e+06	6.05777e+06	4.98284e+06	7.5916e+06	5.48361e+06	4.11356e+06	4.95545e+06	5.97148e+06	5.21654e+06	5.09806e+06	6.29036e+06	5.50911e+06	4.10812e+06	4.80104e+06	6.63203e+06	8.08823e+06	9.57103e+06	8.62683e+06	7.36025e+06	6.55486e+06
POS_457	14.473	107.05	Benzaldehyde	[M+H]+	C7H6O	HUMNYLRZRPPJDN-UHFFFAOYSA-N	O=CC1=CC=CC=C1	Benzenoids	Benzene and substituted derivatives	Benzoyl derivatives	C00261	0.827	46352.3	62082.9	50174.2	47179.8	35591.7	50188.6	54897.7	46905.1	49745.4	42976.2	38734.3	52277.3	44572	43941.9	38411.6	35063.7	61079.2	56929.2	46760.5	47799.9	55168.3	64404.5	52202.7	42479.6	66769	46187.5	41002.5	51327.3	51338.5	38530
POS_640	0.783	118.083	Betaine	[M+H]+	C5H11NO2	KWIUHFFTVRNATP-UHFFFAOYSA-N	C[N+](C)(C)CC([O-])=O	Organic acids and derivatives	Carboxylic acids and derivatives	Amino acids, peptides, and analogues		0.838	69815.2	59926.8	95024.7	65328.1	90365.7	51973.6	43201.7	52745.1	41694.3	42032.8	52723.8	52591.5	70804.5	37347.1	46239.5	64282.4	66714.2	66945.9	76537.8	74331	75861.9	69006.9	78989.5	64426.3	62184.2	75042.5	42268	53280.6	60827	48250.2
POS_4219	8.037	207.171	Carylophyllene Oxide	[M+H]+	C14H22O	AMTSLHRSERHBCF-IBQNZTRDSA-N	CC1(C)CC2C1CCC3(C)OC3CC2=C	Organoheterocyclic compounds	Epoxides			0.705	116420	58959.6	92478.8	49779.3	122593	79170.9	85523	105272	69619.4	150372	40659.6	98082.7	95907.8	113743	28290	74979.4	71550.1	77903.4	141640	157355	95418.9	270196	176609	151618	79787.1	42879	82183.9	59933.6	85118.6	99842.9
POS_1061	7.683	133.099	Cinnamaldehyde	[M+H]+	C9H8O	KJPRLNWUNMBNBZ-QPJJXVBHSA-N	O=CC=CC1=CC=CC=C1	Phenylpropanoids and polyketides	Cinnamaldehydes		C00903	0.807	423675	440486	400966	396886	432037	470672	369474	393327	392016	381264	346377	282680	346720	324715	314036	318291	282526	319795	267353	317476	331464	334198	273442	246667	280586	299973	289014	236136	212543	234261
POS_4990	10.926	223.204	cis-Nerolidol	[M+H]+	C15H26O	FQTLCLSUCSAZDY-KAMYIIQDSA-N	CC(C)=CCCC(C)=CCCC(C)(O)C=C	Lipids and lipid-like molecules	Prenol lipids	Sesquiterpenoids		0.721	76698.1	60639.6	57808.8	58830	65228.1	82316.3	71861.8	61512.9	63116.4	63878.8	56945.2	61272.4	80085.3	88600	73374.3	61005	59397.4	68486.8	62247.8	76429.4	65163.8	69906.5	62904.8	69061.5	62239.7	69137.9	71420	61117.6	55486.9	74508.1
POS_1465	3.547	147.042	Coumarin	[M+H]+	C9H6O2	ZYGHJZDHTFUPRJ-UHFFFAOYSA-N	O=C1OC2=C(C=CC=C2)C=C1	Phenylpropanoids and polyketides	Coumarins and derivatives		C05851	0.833	541171	664196	505656	584048	573128	463227	403330	381871	426326	426208	385761	269031	682419	645602	560235	562270	617374	624935	568736	433215	617533	741705	510123	466357	488765	499138	509242	406378	496270	522011
POS_7250	3.456	266.127	Honokiol	[M+H]+	C18H18O2	FVYXIJYOAGAUQK-UHFFFAOYSA-N	OC1=C(CC=C)C=C(C=C1)C2=CC(=CC=C2O)CC=C	Benzenoids	Benzene and substituted derivatives	Biphenyls and derivatives		0.76	2.88216e+06	2.84504e+06	2.77077e+06	2.96697e+06	3.02061e+06	2.98459e+06	1.53131e+06	718252	579101	1.45379e+06	1.3729e+06	1.04226e+06	9.48386e+06	9.57817e+06	8.49421e+06	8.08388e+06	8.19991e+06	9.2661e+06	3.58656e+06	3.12653e+06	3.89755e+06	4.85227e+06	3.50366e+06	3.23619e+06	4.01144e+06	4.2259e+06	4.1397e+06	3.3959e+06	3.94399e+06	4.31938e+06
POS_1272	5.556	139.108	Isophorone	[M+H]+	C9H14O	HJOVHMDZYOCNQW-UHFFFAOYSA-N	CC1=CC(=O)CC(C)(C)C1	Organic oxygen compounds	Organooxygen compounds	Carbonyl compounds	C14743	0.804	63117.2	61485.2	68415.1	59591.5	75536.1	75897.1	83120.9	73312.5	85509.2	62421.1	66256.3	68887.6	47939.7	48233	43005.3	43401.9	48170.1	41053	64270.6	52565.2	56981.6	103976	44835.4	64611.6	78874.1	62984.7	65229.9	63783.9	68349.5	68865
POS_1804	6.425	155.142	Linalool	[M+H]+	C10H18O	CDOSHBSSFJOMGT-UHFFFAOYSA-N	CC(C)=CCCC(C)(O)C=C	Lipids and lipid-like molecules	Prenol lipids	Monoterpenoids	C03985	0.726	41510.2	38343.6	46942.2	34753.9	39048.2	43588.6	29488.3	29131.6	37021.6	34169.7	30317.2	27722.5	28726	27151.9	28472.6	25688.4	23337	28196.1	23546.2	25546.6	37946	34871.4	27036.9	25465	40079	29910.9	29217	26466.2	29704.9	30913.1
POS_878	4.194	127.036	Maltol	[M+H]+	C6H6O3	XPCTZQVDEJYUGT-UHFFFAOYSA-N	CC1=C(O)C(=O)C=CO1	Organoheterocyclic compounds	Pyrans	Pyranones and derivatives	C11918	0.746	42436.8	49371.4	40777.5	46123.2	43861.9	45686.5	60577.8	54135.5	55368.6	65045.2	54286.5	47619.8	47697.7	46404	35657.3	42362.6	49567.6	31430.1	32514.9	19372.4	39439.8	21298.7	34062.7	21854.7	34220.5	33790.4	34581.1	31853.2	40834.5	45360.9
POS_15391	8.063	379.226	Neotame	[M+H]+	C20H30N2O5	HLIAVLHNDJUHFG-HOTGVXAUSA-N	COC(=O)[C@H](CC1=CC=CC=C1)NC(=O)[C@H](CC(O)=O)NCCC(C)(C)C	Organic acids and derivatives	Carboxylic acids and derivatives	Amino acids, peptides, and analogues		0.765	150180	87708.4	150081	119402	387496	288544	116874	172746	266943	162472	101273	192366	206189	180425	249314	173388	209674	292144	229484	104126	406035	339661	290910	191373	122877	159797	289419	274290	173265	159086
POS_3725	8.94	197.151	Neryl acetate	[M+H]+	C12H20O2	HIGQPQRQIQDZMP-FLIBITNWSA-N	CC(=O)OCC=C(C)CCC=C(C)C	Lipids and lipid-like molecules	Fatty Acyls	Fatty alcohol esters	C09861	0.763	209567	101297	127630	115076	118274	118027	141239	153216	126854	111190	108335	107441	94386	90606.3	62425.3	56135	79967	66425.9	159432	195309	91012.9	96930.8	107517	99758.6	89205.1	85096.8	137452	113310	96716.9	84457.2
POS_2085	3.528	163.12	Nicotine	[M+H]+	C10H14N2	SNICXCGAKADSCV-JTQLQIEISA-N	CN1CCCC1C2=CC=CN=C2	Organoheterocyclic compounds	Pyridines and derivatives	Pyrrolidinylpyridines	C00745	0.915	2.49847e+06	2.94355e+06	1.81735e+06	2.3649e+06	2.31597e+06	1.73008e+06	1.51972e+06	1.44986e+06	3.0637e+06	3.08873e+06	2.90317e+06	1.64102e+06	1.89354e+06	2.26076e+06	2.13182e+06	2.09496e+06	2.01775e+06	2.16294e+06	2.88302e+06	1.92447e+06	3.53457e+06	2.57511e+06	2.44601e+06	2.46747e+06	2.33456e+06	1.75152e+06	1.76719e+06	1.95751e+06	2.39511e+06	2.85398e+06
POS_274	9.025	95.0484	Phenol	[M+H]+	C6H6O	ISWSIDIOOBJBQZ-UHFFFAOYSA-N	OC1=CC=CC=C1	Benzenoids	Phenols	1-hydroxy-4-unsubstituted benzenoids	C15584	0.719	20627.7	22521.6	19436.5	17959.2	20390.1	18538	8335.15	9030.72	14230.4	6015.79	8336.93	8892.62	32830.2	31253.1	23474.1	23476.4	22563.5	27702	50871.5	39072.2	50510	60006	41872.2	48578.1	11478.8	11875.9	12329.8	10291.1	11794.6	10122.9
POS_729	3.968	121.064	Phenylacetaldehyde	[M+H]+	C8H8O	DTUQWGWMVIHBKE-UHFFFAOYSA-N	O=CCC1=CC=CC=C1	Benzenoids	Benzene and substituted derivatives	Phenylacetaldehydes	C00601	0.885	293418	338589	264459	289979	299492	311046	254440	249626	221012	250535	238719	199606	475423	495700	466559	439208	430623	440947	179563	182502	200931	238478	183051	184117	225448	271685	243757	204529	237764	281658
POS_1210	5.632	137.095	Sabinene	[M+H]+	C10H16	NDVASEGYNIMXJL-UHFFFAOYSA-N	CC(C)[C@]12CCC(=C)[C@H]1C2	Lipids and lipid-like molecules	Prenol lipids	Monoterpenoids		0.735	198920	191056	185823	177184	156713	157093	92471	169990	149285	132026	113448	106364	402331	360001	351883	348239	448779	370377	875834	861563	1.0299e+06	1.17254e+06	874446	809667	101826	150628	176897	114694	107090	137628
POS_37127	6.796	705.36	1-O-[(2alpha,3beta,5xi,6beta,9xi,18xi,19alpha)-2,3,6,19,23-pentahydroxy-28-oxoolean-12-en-28-yl]-beta-D-glucopyranose	[M+Na]+	C36H58O12	BBPOLSMDPRNEHZ-VDWCOSHKSA-N	CC1(C)CCC2(CCC3(C)C(=CCC4C5(C)CC(O)C(O)C(C)(CO)C5C(O)CC34C)C2C1O)C(=O)OC6OC(CO)C(O)C(O)C6O	Lipids and lipid-like molecules	Prenol lipids	Triterpenoids		0.767	1.10616e+06	1.20863e+06	1.08875e+06	549309	1.06511e+06	1.07449e+06	1.27302e+06	1.3117e+06	1.34158e+06	1.35096e+06	1.30477e+06	1.04028e+06	1.10886e+06	632375	1.08406e+06	1.04058e+06	923162	1.00715e+06	1.0947e+06	1.04235e+06	1.22161e+06	1.2446e+06	1.12877e+06	1.12182e+06	1.3378e+06	1.43576e+06	1.45442e+06	1.23404e+06	1.39724e+06	1.4844e+06
POS_39145	4.976	760.3	(-)-Syringaresinol di-O-glucoside	[M+H]+	C34H46O18	FFDULTAFAQRACT-NYYYOYJKSA-N	COC1=CC(=CC(=C1O[C@H]2[C@@H]([C@H]([C@@H]([C@H](O2)CO)O)O)O)OC)[C@H]3[C@@H]4CO[C@H]([C@@H]4CO3)C5=CC(=C(C(=C5)OC)O[C@H]6[C@@H]([C@H]([C@@H]([C@H](O6)CO)O)O)O)OC					0.859	201966	230268	146328	167641	169313	178957	201414	188378	188624	159870	173597	97077.3	254829	292484	263390	253322	241723	240541	224951	247181	268948	324068	216682	211847	157284	140888	139536	129673	157871	217432
POS_6357	7.038	249.181	(+)-Aspermytin A	[M-H2O+H]+	C16H26O3	RYBXJAJHOPCXHS-RDUHTLEXSA-N	C[C@H]1CC[C@H]2[C@H](C1)C=C[C@@](C)(O)[C@]2(C)C(=O)CCO	Organic oxygen compounds	Organooxygen compounds	Carbonyl compounds		0.755	149762	166022	139034	142151	149691	150632	126616	127185	119811	130194	119135	105254	101048	98961.4	85072.3	86736.6	97527.1	64791.2	110546	107443	125660	141861	122312	115888	127129	141999	127301	110454	131176	139025
POS_14472	10.868	367.289	(+)-Plumosol	[M+H]+	C22H38O4	SUHBMXFJOWKXEV-JTLGSCDLNA-N	O=C(OCC=C(C)CCC1C(O)(C)CCC2C(C)(CO)CCCC12C)C					0.75	92494.6	74163.2	74501.7	72600.8	73218.2	80274.8	21256.8	24844.5	19955.9	21719.4	21159.6	16952.7	284982	238771	189062	171463	185063	191778	77146.4	89112.9	89366.9	102340	79802.2	79793.8	54409.5	56313.6	59070.2	60699.5	63085.4	46887.5
POS_32225	8.058	609.283	(+)-Tubocurarine chloride	[M+H]+	C37H40N2O6	JFJZZMVDLULRGK-URLMMPGGSA-N	COC1=C([O-])C2=C3[C@@H](CC4=CC(=C(O)C=C4)OC5=C(OC)C=C6CCN(C)[C@@H](CC7=CC=C(O2)C=C7)C6=C5)[N+](C)(C)CCC3=C1	Organic oxygen compounds	Organooxygen compounds	Ethers		0.727	16319.9	18809.3	21105.1	20627.3	20405.5	19846.9	27648.9	34257.8	24847.4	33085.4	21226	22466.9	12929	12115.7	15256.1	15803.3	14349.2	15924.8	32487	23860.6	44912.8	68349.6	32093.8	32658	36806	32977.5	49442.3	37190.1	39392.4	32696.5
POS_12964	8.071	348.272	(15Z)-9,12,13-Trihydroxy-15-octadecenoic acid	[M+NH4]+	C18H34O5	DNWUYCUUEGGVPR-CLTKARDFSA-N	CCC=CCC(O)C(O)CCC(O)CCCCCCCC(O)=O	Lipids and lipid-like molecules	Fatty Acyls	Fatty acids and conjugates		0.752	65597.6	59852.9	56948.9	55107.2	56353.4	61047.1	64879.7	87271.8	51294.7	87074.4	62421.3	56038.4	40585.6	48977.2	49498	46451.3	47414.8	48001.1	43782	40315.6	53620.4	61194	56869.5	37769.2	59164.3	43772.9	58578.6	52716.2	57734.7	78607
POS_22091	4.269	467.276	(19R)-9-Acetyl-19-hydroxy-10,14-dimethyl-20-oxopentacyclo[11.8.0.0<2,10>.0<4,9 >.0<14,19>]henicos-17-yl acetate	[M+Na]+	C27H40O5	DMAXEADUOQCSHM-UHFFFAOYSA-N	CC(=O)OC1CCC2(C)C3CCC4(C)C(CC5CCCCC45C(C)=O)C3CC(=O)C2(O)C1	Lipids and lipid-like molecules	Steroids and steroid derivatives	Steroid esters		0.898	1.43841e+06	1.59941e+06	1.34356e+06	1.43893e+06	1.45868e+06	1.42725e+06	2.94902e+06	2.88531e+06	2.84647e+06	3.01951e+06	2.90895e+06	2.28502e+06	438519	423471	420537	398237	404280	372238	749525	814582	904934	965114	824070	776714	1.26116e+06	1.41461e+06	1.3105e+06	1.09976e+06	1.34883e+06	1.41333e+06
POS_18319	7.438	417.225	(1aR,2S,2aS,5R,5aS,6S,7aS)-2-Acetoxy-5-hydroxy-5-isopropyl-2a,7a-dimethyldecahydroazuleno[5,6-b]oxiren-6-yl (2Z)-2-methyl-2-butenoate	[M+Na]+	C22H34O6	WVPPLOSRTXOZAP-DFXOCPFWSA-N	C\\C=C(\\C)C(=O)O[C@H]1C[C@]2(C)O[C@@H]2[C@@H](OC(C)=O)[C@@]3(C)CC[C@@](O)(C(C)C)[C@H]13	Lipids and lipid-like molecules	Fatty Acyls	Fatty acid esters		0.758	54590.9	59743.8	47242.1	45834.4	50985.5	54024.1	54545.9	76097.1	24473.8	49178.5	50148.3	41218.3	61862	42699.7	40181.4	24544.3	37173.8	27563.7	47075.7	49496.6	41715	52403.4	54877.1	66182.9	39520.1	50370.7	45438.8	36461.4	37425.2	55107.7
POS_10634	3.719	317.115	(1E,4E)-1,5-Bis(4-methoxyphenyl)penta-1,4-dien-3-one	[M+Na]+	C19H18O3	IOZVKDXPBWBUKY-LQIBPGRFSA-N	COC1=CC=C(C=CC(=O)C=CC2=CC=C(OC)C=C2)C=C1	Benzenoids	Phenol ethers	Anisoles		0.739	45602.2	37344.1	40489.3	36824	39198.5	47351.2	53192.9	49144.3	41912.1	50017.7	48466.9	32482.5	30223.3	28340.2	17805.6	21272.9	32240.8	22117.4	20732.8	28782.6	26174.4	30206.7	32416.7	25629.6	85351.1	114767	76184.9	70859.1	106452	67535.4
POS_7107	7.731	263.197	(1R,2R,4aS,8aS)-2-[(2R)-2-Hydroxybutyl]-1,3-dimethyl-1,2,4a,5,6,7,8,8a-octahydro-1-naphthalenecarboxylic acid	[M-H2O+H]+	C17H28O3	HIVVBTLNCFFLPO-LVNYTYFRSA-N	CC[C@@H](O)C[C@@H]1C(=C[C@@H]2CCCC[C@@H]2[C@@]1(C)C(O)=O)C	Organic oxygen compounds	Organooxygen compounds	Alcohols and polyols		0.778	85622	98522.7	80963.6	71971.4	150528	101512	52242.1	63811.6	112999	72115.2	110906	47522.8	94018.5	98436.7	76739.5	105841	87982.5	92948.1	210232	158709	233281	171360	151907	193475	60217.7	61002.8	100442	45864.1	64319.4	65814.9
POS_21166	6.979	455.213	(1R,2R,4S,7R,8S,12R)-7-(Furan-3-yl)-1,8,12,17,17-pentamethyl-3,6,16-trioxapentacyclo[9.9.02,4.02,8.012,18]icos-13-ene-5,15,20-trione	[M+H]+	C26H30O7	MAYJEFRPIKEYBL-DKBZVKCESA-N	CC1(C)OC(=O)C=CC2(C)C3CCC4(C)C(OC(=O)C5OC45C3(C)C(=O)CC12)C6=COC=C6	Lipids and lipid-like molecules	Prenol lipids	Triterpenoids		0.704	421148	380347	310671	360116	280562	447958	319295	316473	333139	322152	212270	301692	127998	200559	122209	140664	105136	118754	290516	193853	145233	361663	209688	199796	309600	396756	332554	389538	307314	377992
POS_30857	6.772	585.25	(1R,3aR,3bS,4aR,6S,7S,7aR,8R,8aR,9aR)-1,4a,8-tris(acetyloxy)-2,2,3b,6,8a-pentamethyl-4,9-dioxo-tetradecahydro-1H-cyclopenta[a]s-indacen-7-yl butanoate	[M+Na]+	C30H42O10	JQCBBCVOQHOGTI-HROOPKDASA-N	CCCC(=O)OC1C(C)CC2(OC(C)=O)C1C(OC(C)=O)C3(C)C(=O)C4C(CC(C)(C)C4OC(C)=O)C3(C)C2=O	Lipids and lipid-like molecules	Prenol lipids	Diterpenoids		0.793	231847	214543	219562	206689	219564	205549	124562	129207	139304	179443	192838	170827	712707	747924	731616	699942	711346	734309	216896	176496	229178	170672	182685	181982	115689	90190.8	121709	90200.4	74515.3	108246
POS_9632	6.991	301.214	(1R,4As)-1,4a-dimethyl-7-propan-2-yl-2,3,4,9,10,10a-hexahydrophenanthrene-1-carboxylic acid	[M+H]+	C20H28O2	NFWKVWVWBFBAOV-IPNZSQQUSA-N	CC(C)C1=CC=C2C(=C1)CCC3C(C)(CCCC23C)C(O)=O	Lipids and lipid-like molecules	Prenol lipids	Diterpenoids	C12078	0.755	342410	406405	327525	317510	310965	334210	290176	230866	314191	368404	302274	175015	387108	383025	412315	312280	377717	313199	395199	313064	446910	443541	250864	337151	236984	304602	247911	203414	232045	327040
POS_1735	6.473	153.126	(1R,4S)-(-)-Fenchone	[M+H]+		LHXDLQBQYFFVNW-OIBJUYFYSA-N	CC1(C)[C@H]2CC[C@](C)(C2)C1=O	Lipids and lipid-like molecules	Prenol lipids	Monoterpenoids	C09859	0.766	262055	266813	278918	254508	258082	243686	161492	148634	165495	155168	152440	128748	90898.8	79075.7	91816.8	77036.4	92308.5	86320	118566	128496	136432	143945	123955	139023	154966	163614	164084	132354	161400	164173
POS_29497	7.417	563.261	(1R,5R,6R,13R,14R,16S)-6-(3-Furyl)-16-(2-methoxy-2-oxoethyl)-1,5,15,15-tetramethyl-8,17-dioxo-7-oxatetracyclo[11.3.1.0~2,11~.0~5,10~]heptadec-10-en-14-yl 2-methylpropanoate	[M+Na]+	C31H40O8	OTIOLMDUPDTDHA-ALMXKVGNSA-N	COC(=O)C[C@H]1C(C)(C)[C@H](OC(=O)C(C)C)C2CC3=C4CC(=O)O[C@@H](C5=COC=C5)[C@]4(C)CCC3[C@@]1(C)C2=O	Lipids and lipid-like molecules	Prenol lipids	Triterpenoids		0.749	64492.7	70282.6	67013.6	64639.2	79734.2	60924	53680.7	48680.1	54482.3	64591.4	59493.7	50716	23429	20032.4	17976.1	18705.7	19050.1	14426.5	58104	52941.4	56747.5	66978.1	51504.3	67664.7	42143.5	77226	71701.5	54535.6	77716.1	73759.8
POS_6986	8.087	261.141	(1S,2S,3E,7R,11E,13R)-2-Hydroxy-7-methyl 6-oxabicyclo[11.3.0]hexadecane-3,11-diene-5,15-dione	[M-H2O+H]+	C16H22O4	IKUWMGOXYQGWPC-ZBDJHBETSA-N	C[C@@H]1CCC\\C=C\\[C@H]2CC(=O)C[C@@H]2[C@@H](O)\\C=C\\C(=O)O1	Phenylpropanoids and polyketides	Macrolides and analogues			0.705	110001	106569	103629	98010.8	132405	138873	109636	125376	106650	129599	128039	94699.7	82044.6	85799.9	77693.1	76424.5	91920.9	99070.3	75073.9	80340.1	76891.7	91815.8	90725.8	80777.2	87290.2	90751	93835.7	105592	88478.9	106515
POS_32210	4.736	609.228	(1S,2S,3R,4S,7R,10S,12R,15S)-4,12-bis(acetyloxy)-1,9,15-trihydroxy-10,14,17,17-tetramethyl-11-oxo-6-oxatetracyclo[11.3.1.0³,¹⁰.0⁴,⁷]heptadec-13-en-2-yl benzoate	[M+Na]+	C31H38O11	OVMSOCFBDVBLFW-ZZMVMVDNSA-N	CC(=O)OC1C(=O)C2(C)C(O)CC3OCC3(OC(C)=O)C2C(OC(=O)C4=CC=CC=C4)C5(O)CC(O)C(=C1C5(C)C)C	Lipids and lipid-like molecules	Prenol lipids	Diterpenoids		0.804	76218.2	70657.4	64289.7	74249.4	74452.9	75990.9	107117	83356.9	72875.5	59872.1	80900.1	66472.9	97141.2	63099.9	78442.9	53058	92440.1	53584.1	74106	94277	89831.8	74697.2	107314	63578.5	92403	95497.2	72543.9	86816	97933.3	116492
POS_1728	6.125	153.125	(1S,4R)-(+)-Fenchone	[M+H]+		LHXDLQBQYFFVNW-XCBNKYQSSA-N	CC1(C)[C@@H]2CC[C@@](C)(C2)C1=O	Lipids and lipid-like molecules	Prenol lipids	Monoterpenoids		0.818	107083	112328	100083	136454	89284.8	95959.8	129781	138815	114195	113223	98803.4	89516.9	83152.7	88422.7	83255.5	87802.2	78799	82055.4	111587	111859	136500	123538	59084.6	118879	107889	125845	113471	94157.2	114340	133590
POS_11157	12.058	325.209	(1S,4S,9S,10R,13R)-5,9-Dimethyl-14-methylidenetetracyclo[11.2.1.01,10.04,9]hexadecane-5-carboxylic acid	[M+Na]+	C20H30O2	NIKHGUQULKYIGE-ADPGWCSISA-N	C[C@@]12CCC[C@](C)([C@H]1CC[C@@]34C[C@@H](CC[C@@H]23)C(=C)C4)C(O)=O	Lipids and lipid-like molecules	Prenol lipids	Diterpenoids		0.758	814072	937387	963748	1.04561e+06	1.32043e+06	931122	830358	987910	1.2645e+06	801679	944319	1.03704e+06	1.69477e+06	1.02962e+06	931861	1.47215e+06	2.00719e+06	964777	1.30621e+06	606698	555788	686251	997933	697148	678084	839277	907384	1.01355e+06	970380	1.22801e+06
POS_19009	3.814	427.117	(1S)-1alpha-(beta-D-Glucopyranosyloxy)-1,4aalpha,5,6,7,7aalpha-hexahydrocyclopenta[c]pyran-4,7alpha-dicarboxylic acid 4-methyl ester	[M+Na]+	C17H24O11	RLCWEUBIDIWNEA-JACXBSBZSA-N	COC(=O)C1=CO[C@@H](O[C@@H]2O[C@H](CO)[C@@H](O)[C@H](O)[C@H]2O)[C@@H]3[C@H](CC[C@H]13)C(O)=O	Lipids and lipid-like molecules	Prenol lipids	Terpene glycosides		0.712	21746.6	22225.6	30132.7	27929.4	24665.7	28659.6	24977.3	21812	19261.5	26841.8	20843.9	18652.8	32393.3	29575.2	28403.2	22261	26022.3	26981	24835.9	38518.3	24149.2	36240.5	30722.7	28166.2	15787.5	25496.6	22456.1	17767.6	27839.8	20304.1
POS_9561	1.604	300.146	(2-(4,4-Dimethyl-4,5-dihydrooxazol-2-yl)-5-fluorophenyl)(phenyl)methanol	[M+H]+	C18H18FNO2	DYVUUJWYBBENAM-UHFFFAOYSA-N	CC1(C)COC(=N1)C2=C(C=C(F)C=C2)C(O)C3=CC=CC=C3	Benzenoids	Benzene and substituted derivatives	Diphenylmethanes		0.704	1.19981e+06	804250	945424	896828	918845	1.0552e+06	487703	472492	462404	419521	533270	387040	2.50385e+06	1.73082e+06	2.52382e+06	2.29632e+06	983565	2.33498e+06	860361	728842	615335	1.20913e+06	986351	1.07413e+06	906998	758743	1.04585e+06	707938	683573	834701
POS_26204	9.799	518.319	(2-Hydroxy-3-octadeca-6,9,12-trienoyloxypropyl) 2-(trimethylazaniumyl)ethyl phosphate	[M+H]+	C26H48NO7P	MRTUWVDDQVMUCR-UHFFFAOYSA-N	CCCCCC=CCC=CCC=CCCCCC(=O)OCC(O)CO[P]([O-])(=O)OCC[N+](C)(C)C	Lipids and lipid-like molecules	Glycerophospholipids	Glycerophosphocholines		0.782	31174.6	37054.8	27442.6	26635.8	35484.3	34276	40150.6	43487.7	36572	42816.3	40349.1	26472.9	24390.9	25072.3	26983	18925.1	20539.4	20919.5	38777.8	36551.3	38045.9	58729.6	49228.6	29791.5	45404.7	61762	49199.3	41651.6	60262.2	53960.3
POS_10676	9.709	317.248	(20S)-20-Hydroxypregn-4-en-3-one	[M+H]+	C21H32O2	RWBRUCCWZPSBFC-RXRZZTMXSA-N	C[C@H](O)[C@H]1CC[C@H]2[C@@H]3CCC4=CC(=O)CC[C@]4(C)[C@H]3CC[C@]12C	Lipids and lipid-like molecules	Steroids and steroid derivatives	Pregnane steroids		0.724	43538.4	77772.9	49205	44980.8	44504.4	51076.9	50686.4	44769.6	57299.6	45887	45017.2	36478.4	31697.9	22483.5	33096.5	25572.2	32409.2	25065.8	85171.8	86183.8	121318	70402	70269.6	59943.1	49670.1	45500.1	49854.8	44104.2	49245.5	62936.6
POS_40409	12.593	803.547	(22E)-3alpha,12alpha-Dihydroxy-5beta-chol-22-en-24-oic Acid	[2M+Na]+	C24H38O4	RFZOTNNDUHYGNN-RQBLKUNCSA-N	C[C@H](\\C=C\\C(O)=O)[C@H]1CC[C@H]2[C@@H]3CC[C@@H]4C[C@H](O)CC[C@]4(C)[C@H]3C[C@H](O)[C@]12C	Lipids and lipid-like molecules	Steroids and steroid derivatives	Hydroxysteroids		0.805	393838	447808	351805	393624	408185	403314	470517	387191	236539	403641	419672	385813	381137	472606	534560	427580	586323	343895	408457	461781	343021	452353	407517	399062	453004	348836	436321	464571	403552	429045
POS_9725	9.753	303.19	(2E,4E)-12-Hydroxy-13-(hydroxymethyl)-14-methoxy-3,5,7-trimethyl-14-oxotetradeca-2,4-dienoic acid	[M-3H2O+H]+	C19H32O6	WKPLWDFQTVJLIX-WFYKWJGLSA-N	COC(=O)C(CO)C(O)CCCCC(C)C\\C(C)=C\\C(C)=C\\C(O)=O	Lipids and lipid-like molecules	Fatty Acyls	Fatty acids and conjugates		0.787	41169.8	38581.4	37589.4	40387.2	36748.1	41543.7	29631.3	30779.5	34864.1	32261.1	29698	23966.6	34217.5	44776.8	38276.5	30792.6	35136.4	30930.5	32812.5	34126.9	45676.4	51774.3	31633.6	36554.7	34773.6	34715.3	31898.2	26899.6	32891.1	33553.1
POS_21878	4.246	465.176	(2E,4E)-5-{6-[(beta-D-Glucopyranosyloxy)methyl]-1-hydroxy-2,6-dimethyl-4-oxo-2-cyclohexen-1-yl}-3-methyl-2,4-pentadienoic acid	[M+Na]+	C21H30O10	NDFUYJPVVCJYNZ-MVIFEUJBSA-N	CC(\\C=C\\C1(O)C(=CC(=O)CC1(C)CO[C@@H]2O[C@H](CO)[C@@H](O)[C@H](O)[C@H]2O)C)=C/C(O)=O	Lipids and lipid-like molecules	Prenol lipids	Sesquiterpenoids		0.804	649496	610637	641126	662948	537110	738004	703646	687634	742597	689028	666892	652735	809332	945681	779386	702961	709165	723143	664424	903338	741972	942653	941455	898038	743386	904926	801768	755893	770311	788589
POS_6471	10.95	252.23	(2E,4E)-N-(2-Methylpropyl)dodeca-2,4-dienamide	[M+H]+	C16H29NO	BBRMJCAPNGJKEM-AQASXUMVSA-N	CCCCCCCC=CC=CC(O)=NCC(C)C	Lipids and lipid-like molecules	Fatty Acyls	Fatty amides		0.725	222008	166089	220943	106750	50652.7	162164	313766	105564	66721.8	478547	128266	83280.1	63275.4	373586	389649	54699.2	37889.2	162925	62369.3	402644	392306	315004	185097	200361	180792	146834	114503	131313	152170	68132.7
POS_36086	6.89	683.318	(2E,6E,10E)-14-{[2-O-(beta-D-Glucopyranosyl)-beta-D-glucopyranosyl]oxy}-4-hydroxy-2,6,10,14-tetramethyl-2,6,10,15-hexadecatetraenoic acid	[M+Na]+	C32H52O14	ISQUNAAALVXWGI-PGEVILJJSA-N	CC(CCC=C(C)CC(O)C=C(C)C(O)=O)=CCCC(C)(OC1OC(CO)C(O)C(O)C1OC2OC(CO)C(O)C(O)C2O)C=C	Lipids and lipid-like molecules	Fatty Acyls	Fatty acyl glycosides		0.81	73758.4	67248.5	78240	67014.8	72860.4	68337.8	68290.9	55682.5	56961.5	83046.6	69749.1	47164.6	63315.7	74040.4	58255.8	59498.9	76243.1	60574.2	70760.8	63592.1	79851.3	71369.1	63017.5	61507.3	41135.5	56919.3	73078.6	42474.7	60246.6	53699.2
POS_27061	7.065	530.268	(2E,6E,12E)-18-(2,6-Dioxopiperidin-4-yl)-9,11-dihydroxy-8-methoxy-10,12,14-trimethyl-15-oxooctadeca-2,6,12-trienoic acid	[M+Na]+	C27H41NO8	YQDJUXPUIRGKNV-MNOLRWOYSA-N	COC(C=CCCC=CC(O)=O)C(O)C(C)C(O)C(C)=CC(C)C(=O)CCCC1CC(=NC(=O)C1)O	Lipids and lipid-like molecules	Fatty Acyls	Lineolic acids and derivatives		0.794	81417.4	77174.8	81070.9	81639.9	88685.7	77436.5	48847.3	41962.8	41851.4	40188.3	35224.3	43518.4	232123	238330	229940	258957	252026	230325	69919.1	80571.7	93705.3	91691	86245.1	80120.8	53395	57744.8	47592.1	55274.3	61621.3	56974.8
POS_9921	10.242	305.247	(2E)-3-Methyl-5-[(1S,8aS)-5,5,8a-trimethyl-2-methylenedecahydro-1-naphthalenyl]-2-pentenoic acid	[M+H]+	C20H32O2	JFQBNOIJWROZGE-YSNLAMCCSA-N	C\\C(CC[C@H]1C(=C)CCC2C(C)(C)CCC[C@]12C)=C/C(O)=O	Lipids and lipid-like molecules	Prenol lipids	Diterpenoids		0.797	2.65739e+06	2.89434e+06	2.84751e+06	2.26115e+06	2.33894e+06	2.36758e+06	1.94509e+06	2.04129e+06	2.01308e+06	2.10972e+06	1.96337e+06	1.42799e+06	894400	852628	819314	875330	777184	826294	1.43359e+06	1.31202e+06	1.59422e+06	1.78141e+06	1.7174e+06	1.19976e+06	1.534e+06	1.47229e+06	1.63941e+06	1.42983e+06	1.37608e+06	1.83173e+06
POS_38830	13.176	749.511	(2R,3S,4R,5R,8R,10R,11R,13S,14R)-11-[(2S,3R,4S,6R)-4-(Dimethylamino)-3-hydroxy-6-methyloxan-2-yl]oxy-2-ethyl-3,4,10-trihydroxy-13-[(2R,4R,5S,6S)-5-hydroxy-4-methoxy-4,6-dimethyloxan-2-yl]oxy-3,5,6,8,10,12,14-heptamethyl-1-oxa-6-azacyclopentadecan-15-one	[M+H]+	C38H72N2O12	MQTOSJVFKKJCRP-OHJWJPDZSA-N	CC[C@H]1OC(=O)[C@H](C)[C@@H](O[C@H]2C[C@@](C)(OC)[C@@H](O)[C@H](C)O2)C(C)[C@@H](O[C@@H]3O[C@H](C)C[C@@H]([C@H]3O)N(C)C)[C@](C)(O)C[C@@H](C)CN(C)[C@H](C)[C@@H](O)[C@]1(C)O	Organic oxygen compounds	Organooxygen compounds	Carbohydrates and carbohydrate conjugates		0.723	89771.2	78784.5	93905.3	115595	76780.9	81158.1	105023	100319	86786.6	87890.1	98900.8	76334.4	79313	43568.6	37713.8	61755.8	53524.8	76355.1	105828	96224.2	129724	96897.4	92580.9	83487.8	91092.3	97271.9	98701.7	97109.2	133494	130167
POS_23364	6.268	483.184	(2R,3S,4S,5R,6R)-2-[[(2S,3R,4R)-3,4-dihydroxy-4-(hydroxymethyl)oxolan-2-yl]oxymethyl]-6-[4-(4-hydroxyphenyl)butan-2-yloxy]oxane-3,4,5-triol	[M+Na]+	C21H32O11	QJVVGCSWIOLQDG-PROUKMOUSA-N	CC(CCC1=CC=C(O)C=C1)OC2OC(COC3OCC(O)(CO)C3O)C(O)C(O)C2O	Lipids and lipid-like molecules	Fatty Acyls	Fatty acyl glycosides		0.701	25057.6	31101.3	29282	23051.6	24232.2	23368.4	23680.7	28679.1	29918	26307.2	24394.4	23728.1	18462.7	41594	33267.4	15400.8	14797.4	46332.6	28643.9	7725.99	9337.33	12081.8	28201.1	41758.1	30421.8	38242.9	44537	30052.1	32635	36228.3
POS_9223	12.599	293.282	(2R)-1-(5-Hydroxy-3-methylpentyl)-2,5,5,8a-tetramethyldecahydro-2-naphthalenol	[M-H2O+H]+	C20H38O2	MCHQEVJMCLOQAZ-AKMRJOLWSA-N	CC(CCO)CCC1[C@](C)(O)CCC2C(C)(C)CCCC12C	Lipids and lipid-like molecules	Prenol lipids	Diterpenoids		0.798	1.30787e+06	1.38984e+06	1.20256e+06	1.01342e+06	468117	1.15654e+06	1.18101e+06	881074	347543	1.6476e+06	1.03205e+06	542349	486212	1.50084e+06	1.88644e+06	692680	481062	1.25607e+06	473065	1.39253e+06	2.03675e+06	1.43055e+06	886012	894095	1.63045e+06	1.00578e+06	1.14127e+06	968717	723761	479425
POS_4656	13.496	217.143	(2R)-2-[(2R,5S)-5-[(2S)-2-Hydroxybutyl]oxolan-2-yl]propanoic acid	[M+H]+	C11H20O4	HTCUURQJNZBKIA-XFWSIPNHSA-N	CCC(O)CC1CCC(O1)C(C)C(O)=O	Organoheterocyclic compounds	Oxolanes			0.744	194149	197782	177223	215873	169310	194231	180856	168211	213543	154853	170708	217054	195677	150630	201750	181242	203753	166289	192409	165624	195645	171504	168895	192550	211219	201475	181000	182930	163232	234034
POS_28832	9.994	553.427	(2R)-beta,beta-Caroten-2-ol	[M+H]+	C40H56O	KOTBWDXNYNTNIY-FLCXWBGESA-N	CC(=C/C=C/C=C(C)/C=C/C=C(C)/C=C/C1=C(C)CC[C@@H](O)C1(C)C)\\C=C\\C=C(C)\\C=C\\C2=C(C)CCCC2(C)C	Lipids and lipid-like molecules	Prenol lipids	Tetraterpenoids		0.723	35865.1	35849.2	28208.2	32198.3	32633.3	38184.4	64595.7	65134	70703.2	62117.4	57282.3	36791.6	11113.3	9695.05	11887.2	10865.9	10884.7	6808.84	7250.25	7653.28	9484.76	11871.2	10148.4	7963.14	57327	57653.4	50756	45724	61057	60559
POS_24214	7.535	493.243	(2S,3R,4S,5S,6R)-2-[(2R,3R,4S,5S,6R)-4,5-Dihydroxy-6-(hydroxymethyl)-2-(3-hydroxy-6-methylheptoxy)oxan-3-yl]oxy-6-(hydroxymethyl)oxane-3,4,5-triol	[M+Na]+	C20H38O12	OCLJUQSRRLIINU-CBMLQZBESA-N	CC(C)CCC(O)CCO[C@@H]1O[C@H](CO)[C@@H](O)[C@H](O)[C@H]1O[C@@H]2O[C@H](CO)[C@@H](O)[C@H](O)[C@H]2O	Lipids and lipid-like molecules	Fatty Acyls	Fatty acyl glycosides		0.705	184114	97176.6	83372.3	87538.3	93854.2	108682	224916	189566	213907	204892	181106	165127	51026.5	72862.3	50998.5	47034.1	52426.6	55351.1	27404.5	35623.5	28877.5	40661.4	38660.8	25749.9	116264	179612	121803	202631	142636	138960
POS_39293	4.974	765.253	(2S,3R,4S,5S,6R)-2-[4-[(3S,3aR,6S,6aR)-6-[3,5-Dimethoxy-4-[(2S,3R,4S,5S,6R)-3,4,5-trihydroxy-6-(hydroxymethyl)oxan-2-yl]oxyphenyl]-1,3,3a,4,6,6a-hexahydrofuro[3,4-c]furan-3-yl]-2,6-dimethoxyphenoxy]-6-(hydroxymethyl)oxane-3,4,5-triol	[M+Na]+	C34H46O18	FFDULTAFAQRACT-XKBSQSBASA-N	COC1=C(OC2OC(CO)C(O)C(O)C2O)C(=CC(=C1)C3OCC4C3COC4C5=CC(=C(OC6OC(CO)C(O)C(O)C6O)C(=C5)OC)OC)OC	Lignans, neolignans and related compounds	Lignan glycosides			0.89	2.4019e+06	2.18205e+06	2.30206e+06	2.20694e+06	2.36518e+06	2.13112e+06	2.28107e+06	285862	2.17036e+06	2.07128e+06	2.02305e+06	1.99093e+06	88387.2	9236.65	3.11536e+06	2.46519e+06	2.49907e+06	2.97678e+06	2.62485e+06	2.33154e+06	2.62401e+06	2.8167e+06	2.16156e+06	2.78885e+06	1.92648e+06	1.80461e+06	2.10906e+06	1.80863e+06	1.78077e+06	1.969e+06
POS_32585	5.257	615.26	(2S,3R,4S,5S,6R)-2-[4,6-Dihydroxy-2-nonyl-3-[(2S,3R,4S,5S,6R)-3,4,5-trihydroxy-6-(hydroxymethyl)oxan-2-yl]oxyphenoxy]-6-(hydroxymethyl)oxane-3,4,5-triol	[M+Na]+	C27H44O14	UTWYSZSEHYRTLP-UDGGRRETSA-N	CCCCCCCCCC1=C(O[C@@H]2O[C@H](CO)[C@@H](O)[C@H](O)[C@H]2O)C(=CC(=C1O[C@@H]3O[C@H](CO)[C@@H](O)[C@H](O)[C@H]3O)O)O	Organic oxygen compounds	Organooxygen compounds	Carbohydrates and carbohydrate conjugates		0.766	121128	84199.3	90301.4	139420	106790	96574.5	189219	188556	171707	184906	177475	182118	69277.3	59869.2	55099.8	57715.5	69493.5	66758.4	53487	60445	60958.9	57472.9	53051.4	49386.5	90915.8	98177.9	86498.4	74926.1	80996.5	82339.7
POS_23747	5.773	487.314	(2S,3R,5R,10R,13R,14S,17R)-17-[(2S,3R)-3,6-Dihydroxy-6-methylheptan-2-yl]-2,3,14-trihydroxy-10,13-dimethyl-2,3,4,5,9,11,12,15,16,17-decahydro-1H-cyclopenta[a]phenanthren-6-one	[M+Na]+	C27H44O6	UPEZCKBFRMILAV-DBDKQAFGSA-N	C[C@H]([C@H](O)CCC(C)(C)O)[C@H]1CC[C@@]2(O)C3=CC(=O)[C@@H]4C[C@@H](O)[C@@H](O)C[C@]4(C)C3CC[C@]12C	Lipids and lipid-like molecules	Steroids and steroid derivatives	Bile acids, alcohols and derivatives		0.785	187260	207764	150002	147680	155653	187041	213051	233100	226678	222749	182811	157878	61568.8	20419	71434.5	51983.2	37918.2	48781.4	104158	70115.6	120460	116939	100135	75626.8	201829	202067	237647	204180	193646	300031
POS_11168	8.005	325.236	(2S,3S)-4-Methylidene-5-oxo-2-tridecyloxolane-3-carboxylic acid	[M+H]+	C19H32O4	WZYZDHVPSZCEEP-IRXDYDNUSA-N	CCCCCCCCCCCCC[C@@H]1OC(=O)C(=C)[C@@H]1C(O)=O	Organoheterocyclic compounds	Lactones	Gamma butyrolactones		0.738	43738.9	43796.4	36732.4	36063.8	40312.4	44808.3	27989.1	31267.5	29821.6	33462.4	25266.9	24932	38685.9	33860	40008.8	35184	31941.4	37560.6	30241.4	26681.8	36215.6	37080	33933.9	27910.3	25083.3	23626.8	28220.7	23734.6	22118.4	28694.6
POS_14582	1.925	369.161	(2S)-8-[(E)-3-Hydroxy-3-methylbut-1-enyl]-5,7-dimethoxy-2-phenyl-2,3-dihydrochromen-4-one	[M+H]+	C22H24O5	DKYFESWWIPJYTA-DVQDXYAYSA-N	COC1=C(C=CC(C)(C)O)C2=C(C(=O)CC(O2)C3=CC=CC=C3)C(=C1)OC	Phenylpropanoids and polyketides	Flavonoids	O-methylated flavonoids		0.707	66716.9	62728.2	50143.9	49830	46870.2	11995.5	53395.4	50284.3	45096.6	91769.3	59423.6	26707.7	33259.2	4437.32	3685.7	30324.8	27741.4	38004	10810.1	10169.6	12275.7	38123.1	18933.8	12914.7	37963.2	50299.3	3077.29	36748.3	56720.5	25836.3
POS_19501	3.394	433.159	(2S)‐2‐(2‐aminoacetamido)‐3‐(4‐cyanophenyl)‐N‐(9H‐fluoren‐2‐yl)propanamide	[M+Na]+	C25H22N4O2	WNVKQPTYEZCTFN-QHCPKHFHSA-N	NCC(=O)N[C@@H](CC1=CC=C(C=C1)C#N)C(=O)NC2=CC3=C(C=C2)C4=C(C3)C=CC=C4	Organic acids and derivatives	Carboxylic acids and derivatives	Amino acids, peptides, and analogues		0.753	167032	131193	139748	181855	162694	183264	223096	230039	203382	214265	167573	121792	190849	181622	123962	156554	163381	172040	63999.9	58236	64163	75054.2	68763.2	63265.7	219731	191330	156932	178120	182774	163713
POS_4368	3.403	211.072	(2z)-1-[(6-Chloropyridin-3-Yl)methyl]imidazolidin-2-Imine	[M+H]+	C9H11ClN4	UEQZFAGVRGWPDK-UHFFFAOYSA-N	NC1=NCCN1CC2=CC=C(Cl)N=C2	Organoheterocyclic compounds	Pyridines and derivatives	Halopyridines		0.948	342433	308220	322836	362585	381082	358200	255915	300977	296505	287408	294660	216141	548377	563983	486537	474348	505462	588235	12487.1	12196.5	19208.3	14472.9	12252.4	12942	16913.1	21385.5	20299.9	16375.6	17940.7	17047.2
POS_7085	5.091	263.127	(3As,6S,7R,8aR)-8-hydroxy-6,8-dimethyl-3-methylidenespiro[4,5,6,8a-tetrahydro-3aH-cyclohepta[b]furan-7,5'-oxolane]-2,2'-dione	[M-H2O+H]+	C15H20O5	IRPFOXRBPHCCTG-CZLFTNFUSA-N	C[C@H]1CC[C@@H]2[C@@H](OC(=O)C2=C)C(C)(O)[C@@]13CCC(=O)O3	Lipids and lipid-like molecules	Prenol lipids	Terpene lactones		0.712	191267	175256	169478	129132	143242	140154	192047	179915	178233	156775	157412	142144	162768	163233	213380	164623	145542	192290	133296	135947	180815	181901	121862	139424	205190	181544	205971	164938	198376	202145
POS_26855	7.633	527.318	(3beta,5beta,9beta,10alpha,13alpha,15R)-16-(beta-D-Galactopyranosyloxy)-3-hydroxypimar-8(14)-en-15-yl acetate	[M+H]+	C28H46O9	ARNXUXYPWUWNPP-RXENORMESA-N	CC(=O)OC(COC1OC(CO)C(O)C(O)C1O)C2(C)CCC3C(=C2)CCC4C(C)(C)C(O)CCC34C	Lipids and lipid-like molecules	Prenol lipids	Terpene glycosides		0.71	2.30676e+06	2.81249e+06	2.44961e+06	2.37955e+06	2.58135e+06	2.54634e+06	1.06634e+06	948670	970280	1.07239e+06	913982	695932	1.30542e+06	1.29733e+06	1.18451e+06	1.22018e+06	1.91112e+06	1.12178e+06	4.20417e+06	4.11837e+06	4.51215e+06	4.36499e+06	3.97814e+06	3.75188e+06	2.29258e+06	2.13298e+06	2.11578e+06	1.99765e+06	2.08984e+06	2.48175e+06
POS_20833	7.412	451.19	(3R,3aR,4S,6S,7aR)-6-ethenyl-4-hydroxy-3,6-dimethyl-7-[(E)-1-[(2R,3R,4S,5S,6R)-3,4,5-trihydroxy-6-(hydroxymethyl)oxan-2-yl]oxyprop-1-en-2-yl]-3,3a,4,5,7,7a-hexahydro-1-benzofuran-2-one	[M+Na]+	C21H32O9	PNUZTGLWURTQTO-OPSPQWEKSA-N	C[C@@H]1[C@@H]2[C@@H](O)C[C@@](C)(C=C)C([C@H]2OC1=O)\\C(C)=C\\O[C@@H]3O[C@H](CO)[C@@H](O)[C@H](O)[C@H]3O	Lipids and lipid-like molecules	Prenol lipids	Terpene glycosides		0.724	31467.2	24920.9	23197.8	26476.9	26281.9	19745.1	48570	44657	29959.6	40135.7	40140.3	22410.8	27597.1	25630.7	14022.9	12378.1	17753.3	14987.4	23815.6	24090.1	31492	30722.5	24819	44574.7	29458.2	28553.1	37970.5	28011.9	39336.9	36536.1
POS_11715	9.43	333.237	(3R,4R,5R)-3-[(11E)-11,15-Hexadecadien-9-yn-1-yl]-4-hydroxy-5-methyldihydro-2(3H)-furanone	[M+H]+	C21H32O3	XVTXMBZTDMASHY-JCHUFIKGSA-N	C[C@H]1OC(=O)[C@H](CCCCCCCCC#C\\C=C\\CCC=C)[C@H]1O	Organoheterocyclic compounds	Lactones	Gamma butyrolactones		0.773	535440	569500	513249	511934	540333	557931	214708	252463	252881	178296	174922	203918	660920	692070	616466	567163	580760	525056	833082	721260	717554	771942	652422	705272	267884	296611	289783	257377	277792	288554
POS_1463	0.76	146.116	(3R,4S)-3-Azaniumyl-4-methylhexanoate	[M+H]+	C7H15NO2	JHEDYGILOIBOTL-NTSWFWBYSA-N	CCC(C)C(N)CC(O)=O	Organic acids and derivatives	Carboxylic acids and derivatives	Amino acids, peptides, and analogues		0.766	44269.4	37772.9	47518	37549.5	48924.8	32967.1	20876.3	17794	22903.6	18317.4	21788.5	18443.4	40418.1	32365.4	61185.2	39896	39069.2	53616.4	36515.1	38292.4	37196.8	23151.5	31230.7	31966.4	46527	52533.5	25043.7	29162.1	36288.9	56541.8
POS_19664	5.563	435.199	(3S,3aS,6E,9S,10E,11aS)-3,6,10-Trimethyl-2-oxo-2,3,3a,4,5,8,9,11a-octahydrocyclodeca[b]furan-9-yl beta-D-glucopyranoside	[M+Na]+	C21H32O8	OWPORVMZZJAHEF-HGAYJYCDSA-N	C[C@@H]1[C@@H]2CC\\C(=C\\C[C@H](O[C@@H]3O[C@H](CO)[C@@H](O)[C@H](O)[C@H]3O)\\C(=C\\[C@H]2OC1=O)C)C	Lipids and lipid-like molecules	Prenol lipids	Terpene lactones		0.846	321265	276883	347255	307483	423423	339702	497283	438266	505190	403725	473674	524315	1.06269e+06	921034	767149	856061	1.33425e+06	1.10374e+06	702173	809570	686932	910870	690735	678096	567187	489264	475285	477898	516651	441415
POS_14399	5.235	367.119	(3S,6R,6As,7S)-6,6a,7,8-tetrahydroxy-3-methyl-3,4,5,6,7,12a-hexahydro-2H-benzo[a]anthracene-1,12-dione	[M+Na]+	C19H20O6	PKPHZFVECLENRP-QDWLCUAPSA-N	CC1CC(=O)C2=C(C1)CC(O)C3(O)C(O)C4=C(C=CC=C4O)C(=O)C23	Benzenoids	Tetralins			0.785	48887.4	25873.6	41229.4	31904.2	33049.2	36839.7	24508.6	28560.9	40515.6	28797.8	22994.2	22566.1	43020.5	39317.3	35112.1	38298.4	36859.4	40604.7	62780.3	75610.9	60490.2	73544.5	70206.9	78517.8	41320.2	44238.4	40298.4	43736.4	47427.1	24587.3
POS_4388	5.069	211.141	(3S,8As)-3-Isobutylhexahydropyrrolo[1,2-a]pyrazine-1,4-dione	[M+H]+	C11H18N2O2	SZJNCZMRZAUNQT-IUCAKERBSA-N	CC(C)CC1N=C(O)C2CCCN2C1=O	Organic acids and derivatives	Carboxylic acids and derivatives	Amino acids, peptides, and analogues		0.789	88780.9	75845.8	85694.1	70223.9	50354.5	63795.2	43254.1	69098.6	43091.7	60177.9	37663.3	53730.7	35173.9	48790.9	31445.6	27941.6	35704.7	19920.5	44719.2	40706	51217.8	79000.9	55655.9	48751.9	35741.8	47599.4	59729.6	39061.1	40764.5	37410
POS_13099	3.944	350.242	(3S,8R,9R,10R,13S,14S)-10,13-Dimethyl-17-pyridin-3-yl-2,3,4,7,8,9,11,12,14,15-decahydro-1H-cyclopenta[a]phenanthren-3-ol	[M+H]+	C24H31NO	GZOSMCIZMLWJML-APXSMTNNSA-N	C[C@]12CC[C@H](O)CC1=CC[C@@H]3[C@H]2CC[C@@]4(C)[C@H]3CC=C4C5=CN=CC=C5	Lipids and lipid-like molecules	Steroids and steroid derivatives	Androstane steroids		0.727	120783	247738	96571.3	174846	253023	196216	130754	134133	50567.5	116365	118875	87842.7	303821	217364	233362	217705	234286	173493	61626.7	98745.5	70547	93281.1	113220	80209.3	104046	200582	75163.8	87873.4	153959	231114
POS_10073	9.325	307.26	(3S)-5-[(1R,2R,8aS)-2-hydroxy-2,5,5,8a-tetramethyl-3,4,4a,6,7,8-hexahydro-1H-naphthalen-1-yl]-3-methylpentanoic acid	[M-H2O+H]+	C20H36O3	KHCCSRVJJDOANA-ZOSGAXDSSA-N	CC(CCC1C(C)(O)CCC2C(C)(C)CCCC12C)CC(O)=O	Lipids and lipid-like molecules	Prenol lipids	Diterpenoids		0.837	122041	140891	120429	117741	126902	134482	134382	145943	160969	133912	131917	104485	34309.4	36351.2	29644.4	27494	32022.3	26960.3	72631.6	83423.6	80404.9	78671.7	71147	59186.4	80001.5	94202.6	78904.2	83053.6	79743	86364.5
POS_5031	5.823	225.11	(3Z)-3-Butylidene-6,7-dihydroxy-4,5,6,7-tetrahydro-2-benzofuran-1-one	[M+H]+	C12H16O4	DQNGMIQSXNGHOA-WTKPLQERSA-N	CCC\\C=C1/OC(=O)C2=C1CCC(O)C2O	Organoheterocyclic compounds	Isobenzofurans			0.711	54292.8	44183.1	54453	53476.8	46041.8	61345.8	52677.6	47919	69202.3	64156.1	65282	37169	35142.2	26865.1	29937.6	30734.3	27833	32009.3	35963.8	22424.6	35052.4	36787.7	23974.4	36284.9	42749.4	39644.7	41560.4	38948.1	43383.6	51943.7
POS_4557	5.891	215.14	(4Ar,5R,6R)-6-hydroxy-3-isopropenyl-4a,5-dimethyl-5,6,7,8-tetrahydronaphthalen-2-one	[M-H2O+H]+	C15H20O2	MMDLQPKGJNEWIM-PSOPSSQASA-N	C[C@H]1[C@H](O)CCC2=CC(=O)C(=C[C@]12C)C(C)=C	Lipids and lipid-like molecules	Prenol lipids	Sesquiterpenoids		0.775	96256.2	99739.1	93553.7	83869.6	88310.1	91208.7	88697.9	89917.7	101672	105207	96385.4	78201.4	167718	160347	147072	154059	139137	132748	117508	117304	147775	151474	134618	118274	76908	76578.6	77076.4	70163.6	80966.4	88042.3
POS_18818	10.343	424.245	(4E,10E)-7-Hydroxy-10,14,15-trimethyl-17-(2-methylpropyl)-2-oxa-18-azatricyclo[10.7.0.01,16]nonadeca-4,10,13-triene-3,19-dione	[M+Na]+	C24H35NO4	NDJDZINMNBVVHS-QWPOMPHKSA-N	CC(C)CC1NC(=O)C23OC(=O)\\C=C\\CC(O)CC\\C(=C\\C2C=C(C)C(C)C13)C	Organoheterocyclic compounds	Isoindoles and derivatives	Isoindolines		0.747	46611.1	44759.1	45519.6	42797.1	42246.1	39834.8	49815.8	56685.4	50615.5	54461.4	53543.7	41216.8	15553.6	18114.6	17246.6	21086.2	17958.6	20193.5	14642.2	14260	19232.4	17311.7	16731	17284.1	66670.7	61765.7	68139.6	61915.6	61395.5	69225.4
POS_13024	7.726	349.232	(5beta,8alpha,9beta,10alpha,13alpha)-18-Methoxy-18-oxokauran-17-oic acid	[M+H]+	C21H32O4	YDAVVXOXSSFVPF-BBBHLOGDSA-N	COC(=O)[C@]1(C)CCC[C@]2(C)[C@@H]1CC[C@@]34C[C@@H](CC[C@@H]23)[C@@H](C4)C(O)=O	Lipids and lipid-like molecules	Prenol lipids	Diterpenoids		0.786	440354	415898	187856	322482	439960	383380	213709	163173	258383	225783	87810.6	169144	367564	346490	382990	459977	334635	332146	356929	320477	366609	329687	313753	263726	213596	211334	161658	205469	226620	276739
POS_6329	5.025	249.111	(5S,6S)-4-Methoxy-5-hydroxy-6-phenethyl-5,6-dihydro-2H-pyran-2-one	[M+H]+	C14H16O4	VJCNEDVMYQCMBK-FZMZJTMJSA-N	COC1=CC(=O)OC(CCC2=CC=CC=C2)C1O	Phenylpropanoids and polyketides	Kavalactones			0.765	53021.8	59434.2	48696.1	41057.8	45860.5	42967.1	66229.5	60035.2	63218	62882.2	68911.4	50149.5	36098.2	41987.8	48751.5	42068.8	34098.5	45926	62264.7	54976	72289.4	74564.3	51075.4	58636.8	50139.8	42146.1	54170.6	46647.3	45377.5	49138.6
POS_9631	6.432	301.214	(5xi,9xi)-12-Hydroxyabieta-7,13-dien-18-oic acid	[M-H2O+H]+	C20H30O3	DYNISIGUMYFVJW-BKXYZSJASA-N	CC(C)C1=CC2=CCC3[C@](C)(CCC[C@@]3(C)C(O)=O)C2CC1O	Lipids and lipid-like molecules	Prenol lipids	Diterpenoids		0.805	333992	322394	286380	290526	320609	295618	223827	234299	208024	227332	232476	181935	154946	170710	154484	155711	126163	134556	315502	333202	374607	395918	325661	306870	214123	228875	240092	162789	247019	252941
POS_7632	12.884	271.239	(5xi,9xi)-Beyer-15-en-18-ol	[M-H2O+H]+	C20H32O	CIGQQQTZOIDQQR-SGWMQEFOSA-N	CC12CCC3C4(C)CCCC(C)(CO)C4CCC3(C1)C=C2	Lipids and lipid-like molecules	Prenol lipids	Diterpenoids		0.805	987571	815266	821665	936004	722953	671281	507450	911386	1.0685e+06	633658	976590	392670	736567	486956	566943	616367	257696	367395	1.02069e+06	681294	957309	934493	899732	1.28621e+06	498538	808045	1.02698e+06	420069	995038	872539
POS_22418	5.869	471.216	(6,6-Dimethylbicyclo[3.1.1]hept-2-yl)methyl 6-O-[(2R,3R,4R)-3,4-dihydroxy-4-(hydroxymethyl)tetrahydro-2-furanyl]-beta-D-glucopyranoside	[M+Na]+	C21H36O10	RSKTWDAINBIMPD-MCVCZSGFSA-N	CC1(C)C2CCC(CO[C@@H]3O[C@H](CO[C@@H]4OC[C@](O)(CO)[C@H]4O)[C@@H](O)[C@H](O)[C@H]3O)C1C2	Lipids and lipid-like molecules	Prenol lipids	Terpene glycosides		0.779	136901	131162	130371	121547	126228	141134	105792	120635	124569	125553	130697	107485	152712	194180	179170	199097	141717	133478	123093	93853.5	120296	147541	134610	134233	125801	123399	138745	120271	122890	154364
POS_13195	12.983	351.266	(6a)-21,21-O-Dihydroophiobolin G	[M-H2O+H]+	C25H36O2	GUXDHNIKRQCWIE-WMZUYDDLSA-N	C[C@@H](\\C=C/C=C(C)C)[C@H]1CC[C@]2(C)C[C@H]3C(C(=O)C=C3C)\\C(=C/C[C@@H]12)CO	Lipids and lipid-like molecules	Prenol lipids	Sesterterpenoids		0.764	97836.1	107561	84808.8	95255.1	97960.6	107018	72294.3	71270.9	50093.1	68582.3	73579.6	55176	131282	124197	110676	121159	112809	104762	286975	324777	324783	399459	301638	258321	73660	73204.8	64871.7	62846.6	76149.3	62566.4
POS_17331	4.25	405.163	(6Ar,9R,9aR)-9-acetyl-3-[(1E,3E,5S)-3,5-dimethylhepta-1,3-dienyl]-6a-methyl-9,9a-dihydrofuro[2,3-h]isochromene-6,8-dione	[M+Na]+	C23H26O5	GAIVGINVGXHEIA-ZAAJWPAISA-N	CCC(C)C=C(C)C=CC1=CC2=CC(=O)C3(C)OC(=O)C(C3C2=CO1)C(C)=O	Organic oxygen compounds	Organooxygen compounds	Carbonyl compounds		0.801	160262	228267	169832	169685	156482	190797	168660	167679	203120	130224	148136	137871	272357	280639	251972	270109	226868	213752	158629	175021	207413	196314	200514	191204	128103	143935	133605	111354	116018	154576
POS_19094	13.251	427.358	(6beta,22E)-6-Hydroxystigmasta-4,22-dien-3-one	[M+H]+	C29H46O2	FFKIQLXJMQUBQZ-CMDGGOBGNA-N	O=C1C=C2C(O)CC3C(CCC4(C)C(CCC34)C(C=CC(CC)C(C)C)C)C2(C)CC1					0.749	1.64341e+06	1.80783e+06	1.6818e+06	1.7949e+06	1.81825e+06	1.95409e+06	1.86869e+06	2.02165e+06	2.70358e+06	2.05661e+06	2.14165e+06	1.86308e+06	566206	599799	609924	751246	619618	530528	774888	853591	742700	982191	739975	706399	1.61489e+06	1.79791e+06	1.99613e+06	1.64696e+06	1.70069e+06	2.19794e+06
POS_14242	4.898	365.118	(7E,13E)-9,15-Dihydroxy-4,10,16-trimethyl-1,5,11-trioxacyclohexadeca-7,13-diene-2,6,12-trione	[M+Na]+	C16H22O8	MJMMUATWVTYSFD-YDFGWWAZSA-N	CC1CC(=O)OC(C)C(O)C=CC(=O)OC(C)C(O)C=CC(=O)O1	Phenylpropanoids and polyketides	Macrolides and analogues			0.716	23703	23806.9	25555.8	27653.6	28720.2	23977.1	27418.3	25089.5	25654.9	22298.2	24576.2	25384.9	10677.8	10594.4	10629.1	11242.4	12739.2	10452.5	13391.1	17051.4	18913.1	18060.9	17513.2	16736.2	23290.5	22526.5	33771.4	22897.8	23976.8	26310.1
POS_6502	6.568	253.142	(8aR,12S,12aR)-12-hydroxy-4-methyl-4,5,6,7,8,8a,12,12a-octahydro-1H-3-benzoxecine-2,9-dione	[M+H]+	C14H20O4	WTQWDNIIFGEBSZ-ROAVRGLVSA-N	CC1CCCCC2C(CC(=O)O1)C(O)C=CC2=O	Organoheterocyclic compounds	Oxocins			0.722	131774	152648	131293	134520	129203	136694	117040	117272	108965	117884	109434	92903.2	109497	105847	99903.4	102144	99459.8	99366.9	56737.9	64702.2	117723	74213.5	92235.9	97786.8	107348	115995	108762	97115.4	110286	114198
POS_28807	8.375	553.295	(all-E)-beta-Cryptoxanthin	[M+H]+	C40H56O	DMASLKHVQRHNES-FKKUPVFPSA-N	CC(=CC=CC=C(C)C=CC=C(C)C=CC1=C(C)CC(O)CC1(C)C)C=CC=C(C)C=CC2=C(C)CCCC2(C)C	Lipids and lipid-like molecules	Prenol lipids	Tetraterpenoids		0.831	64108.3	68890.4	36838.1	32694.7	54653	51398.5	59327.5	57029.8	21544.7	36921.5	59957.6	19653.8	61361.6	47396.2	41824.5	59079.4	35143.9	62350.4	36472.6	80635.1	52179.2	86195.6	55942.7	74774.5	44312.6	67404.2	31622	16130.9	29848.4	37409.1
POS_9807	4.073	304.188	(E)-1-[2-(Hydroxymethyl)pyrrolidin-1-yl]-2-methyldec-8-ene-1,3-dione	[M+Na]+	C16H27NO3	LCDBRGPJMWXDGF-ONEGZZNKSA-N	C\\C=C\\CCCCC(=O)C(C)C(=O)N1CCCC1CO	Organoheterocyclic compounds	Pyrrolidines	N-acylpyrrolidines		0.708	27523.6	28629.4	25699.4	28737.4	26783.4	26224.7	14978.4	14869.7	14488.8	14917.8	13964.5	11293.7	46579.6	54695.3	48617	49411.1	50486	46958.6	17037.5	18424.8	20732.8	24131.3	17362.9	16509.4	21991.7	23856.8	26281	20438.3	22807.6	23065.2
POS_5467	5.069	233.151	(E)-3-(1a,4-Dimethyl-3,3a,4,5,6,7-hexahydro-2H-indeno[1,7a-b]oxiren-7-yl)-2-methylprop-2-enoic acid	[M-H2O+H]+	C15H22O3	OZFIJBRLEXJLPY-CSKARUKUSA-N	CC1CCC(\\C=C(/C)C(O)=O)C23OC2(C)CCC13	Lipids and lipid-like molecules	Prenol lipids	Sesquiterpenoids		0.841	362487	404199	377164	286840	303438	270097	409210	405326	365834	365611	359031	270640	597763	725574	874664	625241	564477	781654	553214	571423	743257	811789	502068	597776	330768	333488	365667	268061	328744	393130
POS_18444	3.327	419.179	(E)-3-(4-Methoxyphenyl)-1-[2,4,6-trimethoxy-3-(3-methylbut-2-enyl)phenyl]prop-2-en-1-one	[M+Na]+	C24H28O5	GGNVSANPVOEGII-GXDHUFHOSA-N	COC1=CC=C(C=CC(=O)C2=C(OC)C=C(OC)C(=C2OC)CC=C(C)C)C=C1	Phenylpropanoids and polyketides	Linear 1,3-diarylpropanoids	Chalcones and dihydrochalcones		0.803	232748	168304	242557	199630	274865	270687	264706	311252	182077	192428	173059	193812	246038	229417	221406	227316	174054	192213	68035.8	89266.3	35209.7	66068.5	127737	57714.5	337402	298599	148317	274878	132132	144090
POS_18161	0.83	415.204	(E)-3-(Acetyloxymethyl)-5-(2-formyl-4-hydroxy-5,5,8a-trimethyl-1,4,4a,6,7,8-hexahydronaphthalen-1-yl)pent-2-enoic acid	[M+Na]+	C22H32O6	XMWOVKVFIVCVPN-XNTDXEJSSA-N	CC(=O)OC\\C(CCC1C(=CC(O)C2C(C)(C)CCCC12C)C=O)=C\\C(O)=O	Lipids and lipid-like molecules	Prenol lipids	Diterpenoids		0.701	20113.4	15628.6	15283.5	20565.2	27538	72383.3	20777.6	22018.7	13570.2	21678.6	16268	15040.7	10642.6	43524.4	29041.3	12048.8	12103.4	14319.6	9032.78	12759.9	8891.22	16027.5	13945.9	12694.3	11271.3	5875.24	37779.2	14538.1	13662.8	36218.6
POS_19016	5.293	427.157	(E)-3-[3-Methoxy-4-[1-(3,4,5-trimethoxyphenyl)propan-2-yloxy]phenyl]prop-2-en-1-ol	[M+K]+	C22H28O6	CZVGIALASULOAU-VOTSOKGWSA-N	COC1=C(OC(C)CC2=CC(=C(OC)C(=C2)OC)OC)C=CC(=C1)\\C=C\\CO	Phenylpropanoids and polyketides	Cinnamyl alcohols			0.71	109647	97769	83119.5	87344.7	101243	97425.2	105407	101998	80850	106826	81820.7	85624.3	91993.5	59417.5	62116.8	73241.1	78406.1	65360.6	66431.9	66053.2	91885.8	98873.7	67392.1	60856.2	118059	117500	106597	93599.5	96447.1	106714
POS_13644	2.264	357.167	(E)-3-[4-[1-(3,4-Dimethoxyphenyl)propan-2-yloxy]-3-methoxyphenyl]prop-2-enal	[M+H]+	C21H24O5	PUDXYWKCEYLTMQ-AATRIKPKSA-N	COC1=C(OC)C=C(CC(C)OC2=C(OC)C=C(\\C=C\\C=O)C=C2)C=C1	Phenylpropanoids and polyketides	Cinnamaldehydes			0.731	38142.5	43461.4	13721.4	49949.9	35526.3	48978.5	41329.5	99883.4	53176.2	24390.3	79281.2	56526.9	34915.9	34644.7	26422.3	12357.4	81823.1	38931.8	16095.1	42177.2	52384.1	104901	40508.3	55081.8	19270.2	45445.4	39566.6	31406.3	100732	25208.3
POS_11360	7.63	328.244	(E)-4-[(1R,2S,3S,4R,8As)-2,3,4-trihydroxy-2,5,5,8a-tetramethyl-3,4,4a,6,7,8-hexahydro-1H-naphthalen-1-yl]but-3-en-2-one	[M+NH4]+	C18H30O4	GUVJPXABQYFWPD-GSZDNMEJSA-N	CC(=O)C=CC1C(C)(O)C(O)C(O)C2C(C)(C)CCCC12C	Lipids and lipid-like molecules	Prenol lipids	Sesquiterpenoids		0.767	94094.3	97162.4	130154	88192.4	130293	78595	148281	146235	172540	124670	121100	115223	114311	102418	118960	126810	122840	89940.8	121676	120121	109569	130340	96630.3	108853	154130	120860	145302	109672	105080	152553
POS_16909	7.797	399.208	(E)-5-[(1S,4aR,8aR)-2-formyl-5,5,8a-trimethyl-1,4,4a,6,7,8-hexahydronaphthalen-1-yl]-3-(acetyloxymethyl)pent-2-enoic acid	[M+Na]+	C22H32O5	KLGPVOFVVYHEGO-VBIQWIQDSA-N	CC(=O)OCC(CCC1C(=CCC2C(C)(C)CCCC12C)C=O)=CC(O)=O	Lipids and lipid-like molecules	Prenol lipids	Diterpenoids		0.736	377030	366945	354500	343273	363795	469028	81266.1	89864.4	94303.1	105925	86825.4	72831.7	462635	455346	421965	410401	378824	395319	583823	633995	660023	629518	602163	596885	114160	112442	99334.7	83374.7	104663	126448
POS_15805	1.336	385.16	(E)-8-(4-Hydroxy-6-methoxy-7-methyl-3-oxo-1H-2-benzofuran-5-yl)-2,6-dimethyloct-6-enoic acid	[M+Na]+	C20H26O6	QPRODDKTRBCFPV-DHZHZOJOSA-N	COC1=C(C)C2=C(C(=O)OC2)C(=C1CC=C(C)CCCC(C)C(O)=O)O	Organoheterocyclic compounds	Isocoumarans	Isobenzofuranones		0.715	501038	356467	396527	479258	230875	15977.6	214164	151058	237876	172098	391088	163689	159182	19806.3	17860.4	222711	168560	187389	57507.6	42421.3	85690.3	46603.1	89153.3	58037.8	176379	357458	5376.49	375494	412811	14856.4
POS_10022	5.129	307.159	(E)-N-(4-Acetamidobutyl)-3-(4-hydroxy-3-methoxyphenyl)prop-2-enamide	[M+H]+	C16H22N2O4	ZVMGKOAHBAIHLO-SOFGYWHQSA-N	COC1=CC(=CC=C1O)C=CC(O)=NCCCCN=C(C)O	Benzenoids	Phenols	Methoxyphenols		0.701	57129.9	46375.1	54859.1	50022.8	51100.9	48845.3	50016.1	41033.4	46127.7	45775.5	40813.7	30263.9	58676.6	52111.8	45992.9	44071.3	51115.6	57838.5	19493.7	26798.8	39467.4	33756.3	25518.8	22662.7	42131.2	75671.6	44411.6	39956.4	53714.1	45105.7
POS_2741	10.508	177.137	(S)-(+)-2-(anilinomethyl)pyrrolidine	[M+H]+	C11H16N2	MCHWKJRTMPIHRA-UHFFFAOYSA-N	C1=CC=C(C=C1)NCC2CCCN2					0.701	1.08637e+07	3.53132e+06	4.89189e+06	5.19396e+06	6.28969e+06	4.2883e+06	1.28847e+07	2.57319e+06	4.33426e+06	3.65932e+06	5.24947e+06	4.23638e+06	9.64789e+06	4.15492e+06	2.44411e+06	3.17905e+06	2.99654e+06	4.32829e+06	3.69916e+06	4.36335e+06	8.19402e+06	9.7059e+06	4.389e+06	5.25568e+06	4.9874e+06	3.45518e+06	6.85047e+06	4.96141e+06	1.7194e+07	6.44504e+06
POS_9302	5.741	295.184	(S)-[(2R,5R)-5-Ethenyl-1-azabicyclo[2.2.2]octan-2-yl]-quinolin-4-ylmethanol	[M+H]+	C19H22N2O	KMPWYEUPVWOPIM-FGVBSWQGSA-N	O[C@H]([C@H]1C[C@@H]2CCN1C[C@@H]2C=C)C3=C4C=CC=CC4=NC=C3	Alkaloids and derivatives	Cinchona alkaloids			0.747	44384.3	39438.3	43791.4	44493.7	61316.6	51437.4	44731.5	44471.8	50433.6	53855.7	55954.4	45818	17081.9	19335.5	16630	15509.3	14070	14347.2	63158.7	26553.4	33700.9	34441.4	36453.4	33333.7	42638.9	33569.4	58524	49400	38075.2	44675.4
POS_32397	12.358	611.461	(S)-7-(((2-O-6-Deoxy-alpha-L-mannopyranosyl)-beta-D-glucopyranosyl)oxy)-2,3-dihydro-5-hydroxy-2-(3-hydroxy-4-methoxyphenyl)-4H-1-benzopyran-4-one	[M+H]+	C28H34O15	ARGKVCXINMKCAZ-UZRWAPQLSA-N	COC1=CC=C(C=C1O)[C@@H]2CC(=O)C3=C(O)C=C(O[C@@H]4O[C@H](CO)[C@@H](O)[C@H](O)[C@H]4O[C@@H]5O[C@@H](C)[C@H](O)[C@@H](O)[C@H]5O)C=C3O2	Phenylpropanoids and polyketides	Flavonoids	Flavonoid glycosides		0.884	235680	311552	232053	224364	227796	231067	176899	133250	716156	151315	143524	110371	243330	222037	224292	187582	214316	196435	221717	175374	1.73455e+06	268685	188857	170853	257317	225828	237853	171392	192058	1.39063e+06
POS_2365	3.183	167.07	(S)-Suspensaside	[M+H]+	C9H10O3	UILPJVPSNHJFIK-UHFFFAOYSA-N	COC1=CC=C(C(C)=O)C(=C1)O	Organic oxygen compounds	Organooxygen compounds	Carbonyl compounds		0.776	51600	39392.1	51819.6	51437.3	56917.9	53011.3	50825.2	48111.3	60294.3	46930.9	47884.1	36778.1	53231.6	70171	65083.2	50330.1	55793.9	65937.8	56829.7	59948.6	71613.1	59776.7	56688.4	50961.7	46162.8	50536.9	51954.8	46248.4	51301.7	52080.5
POS_18297	5.34	417.172	(Z)-3-Hexenylvicianoside	[M+Na]+	C17H30O10	NVTNXPADRDASMP-BHELATFJSA-N	CC\\C=C/CCO[C@@H]1O[C@H](CO[C@@H]2OC[C@H](O)[C@H](O)[C@H]2O)[C@@H](O)[C@H](O)[C@H]1O	Lipids and lipid-like molecules	Fatty Acyls	Fatty acyl glycosides		0.797	140015	105553	110985	98206.4	131256	117767	136738	162923	130456	135578	144933	138868	134005	108011	132081	141748	153329	152024	185530	235695	260828	144360	247842	194228	152752	157903	146564	125071	137660	144612
POS_13317	7.669	353.231	[(1R,2S,3S,4R,4As)-2,3-dihydroxy-3,4a,8,8-tetramethyl-4-[(E)-3-oxobut-1-enyl]-2,4,5,6,7,8a-hexahydro-1H-naphthalen-1-yl] acetate	[M+H]+	C20H32O5	BNOWPELKBYSHKU-GFZHNTIHSA-N	CC(=O)OC1C(O)C(C)(O)C(C=CC(C)=O)C2(C)CCCC(C)(C)C12	Lipids and lipid-like molecules	Prenol lipids	Sesquiterpenoids		0.729	888127	1.01958e+06	890006	866923	943052	940949	783619	838527	864424	907456	764385	370770	351951	288663	324276	173348	482511	461723	709778	682090	810580	836203	680747	636149	578895	599255	604353	483675	276416	364775
POS_32354	7.513	611.249	[(1S,2R,4S,9R,10R,14S,15S,17S)-9-(Furan-3-yl)-1-hydroxy-15-[(1R)-1-hydroxy-2-methoxy-2-oxoethyl]-10,14,16,16-tetramethyl-7,18-dioxo-3,8-dioxapentacyclo[12.3.1.02,4.04,13.05,10]octadecan-17-yl] 2-methylpropanoate	[M+Na]+	C31H40O11	ADDLXGZBTXNVDS-OFNFSOOGSA-N	COC(=O)[C@H](O)[C@H]1C(C)(C)[C@H](OC(=O)C(C)C)[C@]2(O)[C@H]3O[C@@]34C(CC[C@]5(C)C4CC(=O)O[C@H]5C6=COC=C6)[C@@]1(C)C2=O	Lipids and lipid-like molecules	Prenol lipids	Triterpenoids		0.721	65829.6	65706.6	55973.2	56605	58977.2	57616.8	32113.2	32178.1	33215.1	28569.5	25866.8	19048.1	197461	187704	180812	200404	189695	178300	215071	236290	257304	303168	215524	207815	39074.1	48429.1	46017.4	33391	40050.3	42397.1
POS_37547	12.627	715.385	[(2R,3R,4S,5S,6R)-3-Acetyloxy-2-(acetyloxymethyl)-5-hexanoyloxy-6-[(2S,3R)-2,3,4-trihydroxybutoxy]oxan-4-yl] 14-hydroxytetradecanoate	[M+Na]+	C34H60O14	QYCCCSUFDHWKRW-KSHKLCIXSA-N	CCCCCC(=O)OC1C(OCC(O)C(O)CO)OC(COC(C)=O)C(OC(C)=O)C1OC(=O)CCCCCCCCCCCCCO	Lipids and lipid-like molecules	Saccharolipids			0.72	32535.8	53151.3	33398.5	30558.3	23988.7	80279.4	55014.6	72105.7	41327.1	79888	62531.3	55088.9	67151.9	203147	168604	68258.7	53122.3	92390.4	147114	134873	102971	122533	90394	33438.8	49878.7	35263.3	43862.5	58449.9	61796.6	37491.4
POS_26262	4.579	519.238	[(2R,3S,4S,5R,6S)-3,4,5-Trihydroxy-6-[(2S,3R,4S,5S,6R)-3,4,5-trihydroxy-6-(hydroxymethyl)oxan-2-yl]oxyoxan-2-yl]methyl 8-methylnonanoate	[M+Na]+	C22H40O12	QEGXBXBKQLQOHP-HSZKHKTISA-N	CC(C)CCCCCCC(=O)OC[C@H]1O[C@@H](O[C@@H]2O[C@H](CO)[C@@H](O)[C@H](O)[C@H]2O)[C@H](O)[C@@H](O)[C@@H]1O	Lipids and lipid-like molecules	Saccharolipids			0.781	51946.9	59952.7	60572.9	63129.4	57549.5	52843.4	40845.4	33102.2	51283.9	47052	51271.3	36260.2	49190.5	48233.8	48177.8	43232	55316.4	43173.5	67621.3	67303.2	83125	76933.5	52223.6	78697.7	48109.3	68597.4	58771.5	74242.1	47007.7	58802.8
POS_14580	4.529	369.15	[(2S,3R,4S,5S,6R)-3,4,5-Trihydroxy-6-(hydroxymethyl)oxan-2-yl] (2E,6E)-8-hydroxy-2,6-dimethylocta-2,6-dienoate	[M+Na]+	C16H26O8	QZIOPOIUZGGXKI-KOYXEPTDSA-N	CC(CCC=C(C)C(=O)OC1OC(CO)C(O)C(O)C1O)=CCO	Lipids and lipid-like molecules	Prenol lipids	Terpene glycosides		0.782	187545	201659	162278	201234	172022	157238	186062	224113	168744	230646	193104	214993	87813.7	85471.9	102622	116889	125444	76137.6	147960	200652	164210	196313	144587	197900	223251	195493	221871	233414	217569	209576
POS_12366	5.39	341.135	[(3aR,4R,5R,9aS,9bR)-4-Hydroxy-6,9-dimethyl-3-methylidene-2,7-dioxo-4,5,9a,9b-tetrahydro-3aH-azuleno[4,5-b]furan-5-yl] (Z)-2-methylbut-2-enoate	[M-H2O+H]+	C20H22O6	PHMGTWLYHMQYHV-KCUVMBNASA-N	C\\C=C(\\C)C(=O)O[C@H]1[C@H](O)[C@@H]2[C@H](OC(=O)C2=C)[C@H]3C(=CC(=O)C3=C1C)C	Lipids and lipid-like molecules	Fatty Acyls	Fatty acid esters		0.701	217279	163575	176852	160849	178292	180748	143140	170822	130204	163087	136322	137691	155014	116752	112110	119917	137093	142377	194031	210273	217568	218322	221077	167416	143748	160777	134427	128611	151834	115252
POS_19023	5.984	427.169	[1-(3,4-Dihydroxy-5-methoxyphenyl)-7-(3,4-dihydroxyphenyl)heptan-3-yl] acetate	[M+Na]+	C22H28O7	ISMTYWQWKQRTNM-UHFFFAOYSA-N	COC1=C(O)C(=CC(=C1)CCC(CCCCC2=CC=C(O)C(=C2)O)OC(C)=O)O	Phenylpropanoids and polyketides	Diarylheptanoids	Linear diarylheptanoids		0.737	51604.5	50532.2	59693.4	42812.1	45121.2	64754.5	42586.6	50696.3	46701.5	56196.4	49424.2	46855.1	22568.3	28598.4	27903.7	27229.7	28648.7	27871.8	39201.8	32430.2	24158.1	50584.6	31853.5	35384.1	61219.8	50911.5	45615.4	43185.2	57564.2	54824.6
POS_19462	9.119	432.235	[1,14-Dihydroxy-8-(hydroxymethyl)-4,12,12,15-tetramethyl-5-oxo-13-tetracyclo[8.5.0.02,6.011,13]pentadeca-3,8-dienyl] acetate	[M+ACN+H]+	C22H30O6	WZYGIALDVOKLLL-UHFFFAOYSA-N	CC1C(O)C2(OC(C)=O)C(C3C=C(CO)CC4C(C=C(C)C4=O)C13O)C2(C)C	Lipids and lipid-like molecules	Prenol lipids	Diterpenoids		0.831	77210.8	79613.8	80071.9	70571.2	77202.4	86583.7	97219.6	82156.8	80271.1	77751.2	67036	75813.1	79375.1	56961.8	45054.4	47658.9	54817.2	42341.5	80041.5	71155.6	63755.1	81174.7	48247.5	53465.5	102954	83874	94496	106868	98561.6	98171.3
POS_15226	6.14	377.159	[1,3-Dihydroxy-1-(7-methoxy-2-oxochromen-6-yl)-3-methylbutan-2-yl] 3-methylbut-2-enoate	[M+H]+	C20H24O7	STYCQQCWPHBTIH-UHFFFAOYSA-N	COC1=CC2=C(C=CC(=O)O2)C=C1C(O)C(OC(=O)C=C(C)C)C(C)(C)O	Phenylpropanoids and polyketides	Coumarins and derivatives			0.747	112119	99976.1	94980	90015.2	116657	95651	65398	67822.9	53216.2	61087.3	65018.2	30103.6	48330.4	70929.1	46449.8	52001.8	42035.5	79368.6	91422.9	91429.4	69244.2	101001	57211.4	69817.6	103377	109061	83773.5	71862.2	78423.9	128520
POS_15986	8.843	387.246	[12-Hydroxy-6-(hydroxymethyl)-10-methyl-2-(4-methylpent-3-enyl)dodeca-2,6,10-trienyl] acetate	[M+Na]+	C22H36O4	GFDOSVZSTRYXMK-UHFFFAOYSA-N	CC(C)=CCCC(COC(C)=O)=CCCC(CO)=CCCC(C)=CCO	Lipids and lipid-like molecules	Prenol lipids	Diterpenoids		0.722	100890	94469.5	123855	81422.9	89972	95818.1	55626.4	65486.5	59658.4	62322.4	60581.1	66175.4	71168.6	55925.4	46564.8	78972.2	48327.1	78914.2	88676.2	111245	80785.2	81468.5	129809	81626.7	67668.8	64890.2	54188.7	61632.3	49692	71883.9
POS_38260	9.051	733.389	[17-(2,6-Dihydroxy-6-methyl-3-oxoheptan-2-yl)-3-hydroxy-4,4,9,13,14-pentamethyl-2-[3,4,5-trihydroxy-6-(hydroxymethyl)oxan-2-yl]oxy-2,3,7,8,10,11,12,15,16,17-decahydro-1H-cyclopenta[a]phenanthren-16-yl] acetate	[M+Na]+	C38H62O12	VJWYQRXPCZNDKS-UHFFFAOYSA-N	CC(=O)OC1CC2(C)C3CC=C4C(CC(OC5OC(CO)C(O)C(O)C5O)C(O)C4(C)C)C3(C)CCC2(C)C1C(C)(O)C(=O)CCC(C)(C)O	Lipids and lipid-like molecules	Steroids and steroid derivatives	Steroidal glycosides		0.742	21620.6	26638.9	22035.1	24312.4	22112.1	26875.8	16434.9	14785.9	25040.3	17426.3	14667.3	17979.1	110803	112902	117360	110352	108864	86712	51101.1	53002.4	68546.2	68793.5	39735.6	47849.9	30176.8	27207.7	34185.1	23466.7	20824.8	35564.8
POS_28471	3.538	549.16	[1a-(Hydroxymethyl)-2-[3,4,5-trihydroxy-6-(hydroxymethyl)oxan-2-yl]oxy-2,5a,6,6a-tetrahydro-1bH-oxireno[5,6]cyclopenta[1,3-c]pyran-6-yl] 3,4-dimethoxybenzoate	[M+Na]+	C24H30O13	JPLOCWOFCUFHBG-UHFFFAOYSA-N	COC1=CC=C(C=C1OC)C(=O)OC2C3C=COC(OC4OC(CO)C(O)C(O)C4O)C3C5(CO)OC25	Phenylpropanoids and polyketides	Tannins	Hydrolyzable tannins		0.707	44012.3	38818.6	39692.8	41794.4	52430	27578.8	31871.3	35789.7	29449.2	31161.3	45079.9	28825	15443.2	22734.6	17139.8	16891.9	19631.7	21929.9	49146.1	44874.8	42251.6	51076	45591.6	47971.3	47027.6	29741	54755.1	43913.3	35070.1	32053.6
POS_35377	9.966	668.346	[2-[4-Acetyloxy-3-hydroxy-2,5-bis(hydroxymethyl)oxolan-2-yl]oxy-6-(hydroxymethyl)-4,5-di(pentanoyloxy)oxan-3-yl] hexanoate	[M+NH4]+	C30H50O15	UPRCEYHEHWELCG-UHFFFAOYSA-N	CCCCCC(=O)OC1C(OC(CO)C(OC(=O)CCCC)C1OC(=O)CCCC)OC2(CO)OC(CO)C(OC(C)=O)C2O	Lipids and lipid-like molecules	Saccharolipids			0.717	79323.7	89574.6	80116.3	84506.7	79755.9	78892.9	58092.3	65505.3	71445.7	52326	57387.4	44173.5	31971.1	45172.1	45189.2	58677	74327.8	35533.8	65283.7	49059.7	113744	64381.6	59673.2	55216.1	45520.9	60267.1	61478.2	52512.3	53665.9	64701.9
POS_33985	11.228	640.343	[2-Hydroxy-3-[hydroxy-[2-[[3,4,5-trihydroxy-6-(hydroxymethyl)oxan-2-yl]amino]ethoxy]phosphoryl]oxypropyl] (2E,4E)-octadeca-2,4-dienoate	[M+H]+	C29H54NO12P	MNNGEUSDGJJARF-JLXBFWJWSA-N	CCCCCCCCCCCCC\\C=C\\C=C\\C(=O)OCC(O)CO[P](O)(=O)OCCNC1OC(CO)C(O)C(O)C1O	Organic oxygen compounds	Organooxygen compounds	Carbohydrates and carbohydrate conjugates		0.78	33682	42921.3	36394.8	35132	43604.6	41538.6	23164.5	21556.3	17424.2	20567.1	21116.2	18025.9	166359	152078	151062	134291	139746	142710	204633	199265	247119	275957	217600	186307	44517.6	50186.3	47199.1	41184.1	46134.8	51559.6
POS_21135	0.646	455.114	[3-Hydroxy-1-(4-methoxy-7-oxofuro[3,2-g]chromen-9-yl)oxy-3-methylbutan-2-yl] (E)-2-methylbut-2-enoate	[M+K]+	C22H24O8	QUSMURJIBTWAOP-WUXMJOGZSA-N	COC1=C2C=COC2=C(OCC(OC(=O)C(C)=CC)C(C)(C)O)C3=C1C=CC(=O)O3	Phenylpropanoids and polyketides	Coumarins and derivatives	Furanocoumarins		0.778	59624.2	60469.6	59934.6	63675.5	58130	66415.1	99678	106876	96035.7	109705	116957	96856.7	164940	136257	116114	155980	140184	144748	132747	145449	127329	123459	141013	123891	145922	144433	133371	158727	168835	125482
POS_37218	6.498	707.38	[3,4,5-Trihydroxy-6-(hydroxymethyl)oxan-2-yl] 4,6-dihydroxy-7,12,16-trimethyl-15-(4,5,6-trihydroxy-6-methylheptan-2-yl)pentacyclo[9.7.0.01,3.03,8.012,16]octadecane-7-carboxylate	[M+Na]+	C36H60O12	RCCBGOMNZWYBTJ-UHFFFAOYSA-N	CC(CC(O)C(O)C(C)(C)O)C1CCC2(C)C3CCC4C(C)(C(O)CC(O)C45CC35CCC12C)C(=O)OC6OC(CO)C(O)C(O)C6O	Lipids and lipid-like molecules	Prenol lipids	Terpene glycosides		0.779	335208	360064	317933	351146	322840	409045	452374	428199	443629	467003	462422	368237	399839	366366	413539	344144	412667	354788	344607	355118	356245	354614	340022	361854	416874	413514	411366	362837	442312	431523
POS_20503	4.45	447.143	[3,4,5-trihydroxy-6-[3,4,5-trihydroxy-6-(hydroxymethyl)oxan-2-yl]oxyoxan-2-yl]methyl (E)-2-methylbut-2-enoate	[M+Na]+	C17H28O12	ZMIQCOSRPMWYLS-ZZXKWVIFSA-N	C\\C=C(/C)C(=O)OCC1OC(OC2OC(CO)C(O)C(O)C2O)C(O)C(O)C1O	Lipids and lipid-like molecules	Saccharolipids			0.79	62144	54064.2	54876.3	59430.7	57819.8	65080.2	47854.1	47420.9	74322.2	56148.9	68560.8	59290.5	61370.7	54274.7	52299.6	49252.7	50962.8	62855.2	45419	56094.9	66567.1	58354.7	38460.8	46267.5	82062.6	69211.3	69107	61853.4	60704.6	75277.9
POS_13520	11.763	355.287	[4,6-diethyl-6-(4-ethyl-2-methyloctyl)-3H-1,2-dioxin-3-yl]acetic acid	[M+H]+	C21H38O4	PGURXSLSPSOJSS-ZHOBMISMNA-N	O=C(O)CC1OOC(C=C1CC)(CC)CC(C)CC(CC)CCCC					0.761	442873	485652	395231	452971	372264	420823	368746	450638	393899	385955	322233	339249	483989	463024	395418	404195	403145	436358	807641	686597	1.05029e+06	886203	968391	815566	483842	441344	411418	357610	430101	566384
POS_15134	12.396	375.283	[5-(2-Hydroxy-2,5,5,8a-tetramethyl-3,4,4a,6,7,8-hexahydro-1H-naphthalen-1-yl)-3-methylpentyl] acetate	[M+Na]+	C22H40O3	NZKLGQRMNDHSPV-UHFFFAOYSA-N	CC(CCOC(C)=O)CCC1C(C)(O)CCC2C(C)(C)CCCC12C	Lipids and lipid-like molecules	Prenol lipids	Diterpenoids		0.735	152067	194587	136520	131941	153091	136250	94571	86430	92734.1	103472	85342.3	87349.3	96867.7	83595.4	75370.4	93296.9	81416.9	72733	71997.4	55394.2	64072	90127.6	64659	65273.9	85735.8	77340.8	82380.1	64333.6	94864.8	87856.2
POS_6624	6.442	255.193	[5,8a-Bis(hydroxymethyl)-2,5-dimethyl-1,4,4a,6,7,8-hexahydronaphthalen-1-yl]methanol	[M+H]+	C15H26O3	FUVVLIGUEPFKDK-UHFFFAOYSA-N	CC1=CCC2C(C)(CO)CCCC2(CO)C1CO	Organic oxygen compounds	Organooxygen compounds	Alcohols and polyols		0.734	149084	158671	142037	140376	145857	138750	95524.6	92861.1	93213.6	98391.2	91724.5	65487.7	106865	91017.3	81141.6	80977.7	85644.9	87825.8	184395	198689	226728	243631	205201	189142	130151	131883	141138	108498	129383	161762
POS_22227	6.372	469.165	[8-[2-(3-Methylbutanoyloxy)propan-2-yl]-2-oxo-8,9-dihydrofuro[2,3-h]chromen-9-yl] 3-methylbutanoate	[M+K]+	C24H30O7	KPLBOWKEQXYXSD-UHFFFAOYSA-N	CC(C)CC(=O)OC1C(OC2=C1C3=C(C=CC(=O)O3)C=C2)C(C)(C)OC(=O)CC(C)C	Phenylpropanoids and polyketides	Coumarins and derivatives	Furanocoumarins		0.708	15007.2	10231.3	7370.38	8481.18	11130.5	12060.6	10497.6	10158.7	10875	19454.4	4015.99	5990.39	31259.2	24865.6	29443.2	27264.6	18584.1	20770.7	42938.5	46160.3	52808.6	63418.7	54442.3	46413.2	12174.2	8982.33	10190.8	11980.3	8197.44	12753.3
POS_28998	4.403	556.274	[Leu]enkephalin	[M+H]+	C28H37N5O7	URLZCHNOLZSCCA-UHFFFAOYSA-N	CC(C)CC(NC(=O)C(CC1=CC=CC=C1)NC(=O)CNC(=O)CNC(=O)C(N)CC2=CC=C(O)C=C2)C(O)=O	Organic acids and derivatives	Carboxylic acids and derivatives	Amino acids, peptides, and analogues		0.721	38705.9	52298.3	46977.8	42679.2	46975.2	40108.8	26921.5	32793.2	15789.6	18784.7	18629.3	18870.9	567856	549056	567301	584986	530152	515694	213151	203248	238595	256162	221221	194755	37543.7	37539.4	33368.9	24986.3	35323.8	41810.7
POS_13198	12.042	351.287	{5-[2-(5-ethoxyoxolan-3-yl)ethyl]-5,6,8a-trimethyl-3,4,4a,6,7,8-hexahydronaphthalen-1-yl}methanol	[M+H]+	C22H38O3	FBKNZLADDYQBKT-IBVAOTLFNA-N	OCC1=CCCC2C1(C)CCC(C)C2(C)CCC3COC(OCC)C3					0.701	287289	314185	309252	335917	428550	329618	187515	199083	259746	153424	181712	171035	204234	118633	112568	160905	197497	106891	92037.6	56035.4	61638.3	82691.5	86791.6	70346.5	116431	123633	143716	123266	132961	199649
POS_1179	0.913	136.073	1-(3-Aminophenyl)ethanone	[M+H]+	C8H9NO	CKQHAYFOPRIUOM-UHFFFAOYSA-N	CC(=O)C1=CC(=CC=C1)N	Organic oxygen compounds	Organooxygen compounds	Carbonyl compounds		0.733	35240	28163	75963.5	70637.9	81969.6	99766.9	71760.5	15702.9	69398.1	63382.7	52982.8	12257.3	54826.9	158258	136035	40271.4	50807.1	63439.6	58017.5	59095.7	33116.6	38246.1	68969.9	54867.5	47137.3	48312	36302.8	44702.7	56956.3	57071.3
POS_7276	4.55	267.11	1-(3-Carboxypropyl)-3,7-dimethylxanthine	[M+H]+	C11H14N4O4	WKASGTGXOGALBG-UHFFFAOYSA-N	C[N]1C=NC2=C1C(=O)N(CCCC(O)=O)C(=O)N2C	Organoheterocyclic compounds	Imidazopyrimidines	Purines and purine derivatives		0.713	392081	470514	366215	391990	415837	407058	313441	352503	320470	351086	334981	273989	136023	137132	143143	123448	137096	127303	120468	118608	124287	147806	112003	140591	259946	296838	251650	225928	285331	297933
POS_6115	7.543	245.116	1-(5,8-Dimethoxy-2,2-dimethyl-2H-1-benzopyran-6-yl)ethan-1-one	[M-H2O+H]+	C15H18O4	KDHNUTVJWLXEHG-UHFFFAOYSA-N	COC1=CC(=C(OC)C2=C1OC(C)(C)C=C2)C(C)=O	Organoheterocyclic compounds	Benzopyrans	1-benzopyrans		0.757	11278.1	10730.9	9067.78	16071.1	10184.9	9677.11	12868.7	13210.9	13555.8	12666.4	11924	10626.7	4946.95	1903.22	4105.5	9804.42	3432.71	3875.94	3364.97	3832.2	7028.34	4579.11	2581.9	4876.08	11276.6	10886.5	8331.69	9351.09	7750	11333
POS_5340	3.67	231.111	1-[3-(Trifluoromethyl)phenyl]piperazine	[M+H]+	C11H13F3N2	KKIMDKMETPPURN-UHFFFAOYSA-N	FC(F)(F)C1=CC=CC(=C1)N2CCNCC2	Organoheterocyclic compounds	Diazinanes	Piperazines		0.711	45056.5	44605.1	40121.4	40974.5	44587.8	50853.1	47280.7	44126.4	45739.3	48985.4	44105.5	43876.1	31196	31885.9	28093.3	27268.9	26807.6	26342.2	32904.6	42448.5	38379.5	46590	46626.1	37417.2	32669.4	37472.3	34513.4	29882.2	34231.4	36647.1
POS_17944	4.143	413.141	1-[4-[2-(7-Methoxy-1,3-benzodioxol-5-yl)ethyl]phenoxy]-3-methylbutane-2,3-diol	[M+K]+	C21H26O6	CAXDNOAMAQQQMX-UHFFFAOYSA-N	COC1=C2OCOC2=CC(=C1)CCC3=CC=C(OCC(O)C(C)(C)O)C=C3	Phenylpropanoids and polyketides	Stilbenes			0.707	58998.5	69472.3	66487.5	60365.6	75511.4	53119.7	77704.4	71193.7	74757.9	70882.1	72718.4	57232.7	42334.2	44332.3	47311.7	48648.1	42281.5	41948.3	66339	65644.7	57085.9	79938.7	68657.7	66801.5	81446.8	68713.3	71316	65203.5	73199.9	69736.1
POS_1898	3.545	159.089	1-Benzylimidazole	[M+H]+	C10H10N2	KKKDZZRICRFGSD-UHFFFAOYSA-N	C([N]1C=CN=C1)C2=CC=CC=C2	Organoheterocyclic compounds	Azoles	Imidazoles		0.724	194105	202324	181527	208192	199528	166018	171308	178389	182009	188525	174617	136582	140036	147606	132428	129450	130932	138482	155682	140906	171243	193345	153804	146390	162745	165382	183611	152182	180852	181361
POS_10856	2.133	321.141	1-Ethyl-6-fluoranyl-4-oxidanylidene-7-piperazin-1-yl-1,8-naphthyridine-3-carboxylic acid	[M+H]+	C15H17FN4O3	IDYZIJYBMGIQMJ-UHFFFAOYSA-N	CCN1C=C(C(O)=O)C(=O)C2=C1N=C(N3CCNCC3)C(=C2)F	Organoheterocyclic compounds	Diazanaphthalenes	Naphthyridines		0.71	32803.9	24194.5	16434.8	7356.96	28845.1	28624.4	23959.1	18590	19795.4	39841.8	32513.3	31495.8	5408.46	7904.14	9106.01	3871.28	13019.7	5540.45	4868.57	7289.23	20227.8	3935.88	5494.23	4494.29	8419.94	11385.1	13980.2	11976.5	13515.8	13712.2
POS_10814	6.589	320.138	1-Ethyl-6-fluoro-4-oxo-7-piperazin-4-ium-1-ylquinoline-3-carboxylate	[M+H]+	C16H18FN3O3	OGJPXUAPXNRGGI-UHFFFAOYSA-N	CCN1C=C(C(O)=O)C(=O)C2=CC(=C(C=C12)N3CCNCC3)F	Organoheterocyclic compounds	Quinolines and derivatives	Quinoline carboxylic acids		0.717	24537.5	24352.9	18815	19496.8	25945.6	20608.5	18269.5	13966.1	15594.6	16079.5	13833.4	11333.9	11369.7	9945.89	9116	13088	10402.4	7924.95	16768.7	14333.1	16370.9	13514.9	11197	14527.3	21524.6	16949.8	19588.9	20545.6	16863	23570.3
POS_25593	11.862	510.358	1-Heptadecanoyl-sn-glycero-3-phosphocholine	[M+H]+	C25H52NO7P	SRRQPVVYXBTRQK-XMMPIXPASA-N	CCCCCCCCCCCCCCCCC(=O)OC[C@@H](O)CO[P]([O-])(=O)OCC[N+](C)(C)C	Lipids and lipid-like molecules	Glycerophospholipids	Glycerophosphocholines	C04230	0.858	277872	264568	222779	204990	210305	226340	199195	236828	240992	186880	180994	210057	507562	431615	431005	565274	478913	410165	603983	693617	638379	643971	540498	493903	330667	304358	298737	225527	312879	354825
POS_24454	11.469	496.337	1-Hexadecanoyl-sn-glycero-3-phosphocholine	[M+H]+	C24H50NO7P	ASWBNKHCZGQVJV-HSZRJFAPSA-N	CCCCCCCCCCCCCCCC(=O)OC[C@@H](O)CO[P]([O-])(=O)OCC[N+](C)(C)C	Lipids and lipid-like molecules	Glycerophospholipids	Glycerophosphocholines	C04230	0.848	571638	701404	610225	635288	629246	648729	693973	686308	622122	689357	645179	483968	1.55183e+06	2.09473e+06	2.06855e+06	1.81635e+06	1.85358e+06	1.86179e+06	1.50842e+06	1.58957e+06	1.89449e+06	2.04324e+06	1.61967e+06	1.43217e+06	878692	993119	919460	785400	1.02297e+06	1.09431e+06
POS_21110	11.658	454.294	1-Hexadecanoyl-sn-glycero-3-phosphoethanolamine	[M+H]+	C21H44NO7P	YVYMBNSKXOXSKW-HXUWFJFHSA-N	CCCCCCCCCCCCCCCC(=O)OC[C@@H](O)CO[P](O)(=O)OCCN	Lipids and lipid-like molecules	Glycerophospholipids	Glycerophosphoethanolamines		0.753	63265.1	76104.5	44434.4	62833.3	32145.6	39294.1	47169	46331.8	27062.1	44037.3	43125	29740	143639	212050	147136	104292	100898	171410	121433	237501	277872	344473	231110	206156	75201.2	66860.8	62188.5	59824.6	55488.8	44937
POS_4054	2.907	204.101	1-Isopropyl-5-methylindoline-2,3-dione	[M+H]+	C12H13NO2	SYJHSTNDLFUIMT-UHFFFAOYSA-N	CC(C)N1C(=O)C(=O)C2=CC(=CC=C12)C	Organoheterocyclic compounds	Indoles and derivatives			0.772	40314.3	36299.8	34233.2	42832.3	42355	41945.3	43315.1	37574.2	45025.3	35839.8	34905.2	25588.4	10231.2	11266.5	6066.15	4795.45	8149.54	8329.12	3221.61	3651.89	3131.99	3970.34	2846.26	4402.72	22730	24541.8	29463.5	20688.3	20110.9	28350.4
POS_346	2.456	100.075	1-Methyl-2-pyrrolidinone	[M+H]+	C5H9NO	SECXISVLQFMRJM-UHFFFAOYSA-N	CN1CCCC1=O	Organoheterocyclic compounds	Pyrrolidines	N-alkylpyrrolidines		0.775	30905.9	37079.4	36101.3	34322.6	33241.7	29934.3	42382.2	37866.9	25312.3	36047.3	39591.7	32784.9	11806	8344.61	6857.72	17900.2	9384.3	8207.6	10399.8	7276.26	9268.94	7141.61	7290.71	11875.9	41732.2	19372.7	31682.4	31826.2	29015.4	46427.4
POS_8267	3.656	282.118	1-Methyladenosine	[M+H]+	C11H15N5O4	GFYLSDSUCHVORB-IOSLPCCCSA-N	CN1C=NC2=C(N=C[N]2C3OC(CO)C(O)C3O)C1=N	Nucleosides, nucleotides, and analogues	Purine nucleosides		C02494	0.886	121022	97786	102631	122732	116917	100632	121390	124544	118862	101717	118345	86179.1	69377.5	61376.6	47999.6	48527.5	52505.5	54452.6	38251.1	38877.6	48718.1	50951.7	45377.6	46116.5	113031	98836.9	111629	75622.9	110569	107099
POS_1202	2.7	137.069	1-Methylnicotinamide	[M]+	[C7H9N2O]+	LDHMAVIPBRSVRG-UHFFFAOYSA-O	C[N+]1=CC(=CC=C1)C(O)=N	Organoheterocyclic compounds	Pyridines and derivatives	Pyridinecarboxylic acids and derivatives	C02918	0.769	338242	347329	280134	343475	278241	266432	273512	275364	286896	335271	317900	231710	136549	135667	136692	151948	138766	128036	237954	254454	274389	263949	250346	226999	279555	245169	210197	301045	247008	293546
POS_36420	7.189	689.37	1-O-[(2alpha,3beta,5xi,6beta,9xi,18xi)-2,3,6,23-Tetrahydroxy-28-oxoolean-12-en-28-yl]-beta-D-glucopyranose	[M+Na]+	C36H58O11	DZVIFFMYEULLBY-NSOPSRGASA-N	CC1(C)CCC2(CCC3(C)C(=CCC4C5(C)CC(O)C(O)C(C)(CO)C5C(O)CC34C)C2C1)C(=O)OC6OC(CO)C(O)C(O)C6O	Lipids and lipid-like molecules	Prenol lipids	Terpene glycosides		0.826	861196	1.17634e+06	1.05441e+06	855117	357406	367402	319026	338141	374050	350654	326674	301718	278784	334222	495004	504607	336196	423076	704254	497789	723045	574748	377888	540347	487342	355614	444396	431615	363611	578250
POS_23327	11.276	482.329	1-Pentadecanoyl-sn-glycero-3-phosphocholine	[M+H]+	C23H48NO7P	RJZVWDTYEWCUAR-JOCHJYFZSA-N	CCCCCCCCCCCCCCC(=O)OC[C@@H](O)CO[P]([O-])(=O)OCC[N+](C)(C)C	Lipids and lipid-like molecules	Glycerophospholipids	Glycerophosphocholines	C04230	0.884	125705	151517	138178	137968	148559	154780	138809	150703	123132	147582	140990	112917	318488	289502	280071	245137	264106	264281	243408	218927	272307	310957	256357	221159	179409	193285	190891	180930	213060	215723
POS_26647	12.128	524.367	1-Stearoyl-sn-glycero-3-phosphocholine	[M+H]+	C26H54NO7P	IHNKQIMGVNPMTC-RUZDIDTESA-N	CCCCCCCCCCCCCCCCCC(=O)OC[C@@H](O)CO[P]([O-])(=O)OCC[N+](C)(C)C	Lipids and lipid-like molecules	Glycerophospholipids	Glycerophosphocholines	C04230	0.874	310234	273325	260491	269809	288158	299602	265195	285961	236644	305852	262260	204708	787505	788665	842294	652762	714525	760301	485939	517828	609870	667977	489988	488546	349306	407253	426550	341981	376977	381184
POS_9388	9.021	297.151	1,2-Didehydrotanshinone IIA	[M+H]+	C19H20O3	GVKKJJOMQCNPGB-JTQLQIEISA-N	CC1COC2=C1C(=O)C(=O)C3=C2C=CC4=C3CCCC4(C)C	Lipids and lipid-like molecules	Prenol lipids	Diterpenoids		0.731	167257	100537	64411.5	101750	205309	204999	153565	123307	77208.4	85996.9	97303.5	91127.2	35855.4	34054.9	36047.1	30984.2	42038.1	33885.3	121503	94285.8	76352.5	175813	112391	142394	83982.9	189197	160332	179676	192873	103848
POS_19371	2.386	431.236	1,2,6,7,8,8a-Hexahydro-beta,delta-dihydroxy-2-methyl-8-(2-methyl-1-oxobutoxy)-, (betaR,deltaR,1S,2S,8S,8aR)-1-naphthaleneheptanoic acid	[M+Na]+	C23H36O6	BOZILQFLQYBIIY-PJXHJHJJSA-N	CCC(C)C(=O)OC1CCC=C2C=CC(C)C(CCC(O)CC(O)CC(O)=O)C12	Organic acids and derivatives	Hydroxy acids and derivatives	Medium-chain hydroxy acids and derivatives		0.704	25902	16159.1	32188.5	30248.2	27024.6	28864.5	7890.01	11459	11560.1	14865.3	11199.6	8556.99	541669	701560	765896	581341	796538	748201	358712	412989	469293	414081	414572	429022	23123.7	30044.9	39085.3	23974.9	26127.6	26709.3
POS_561	5.141	113.057	1,3-Cyclohexanedione	[M+H]+	C6H8O2	HJSLFCCWAKVHIW-UHFFFAOYSA-N	O=C1CCCC(=O)C1	Organic oxygen compounds	Organooxygen compounds	Carbonyl compounds		0.859	38999	34794.9	38644.4	33327.7	35729.8	31001.5	35881	34098.2	34377.7	31519.9	30429.9	25844.4	18170.7	14888.3	14211	14428	13468.2	18351	18411.2	18965.3	21244.2	23930.5	20738.4	16889	29222.1	31564.9	33791.2	27526.4	30774.1	29358.3
POS_563	4.685	113.058	1,4-Cyclohexanedione	[M+H]+	C6H8O2	DCZFGQYXRKMVFG-UHFFFAOYSA-N	O=C1CCC(=O)CC1	Organic oxygen compounds	Organooxygen compounds	Carbonyl compounds		0.823	49991.8	51330.4	51065.7	47675.4	47858.1	52014.4	48801.3	47373.5	53517.2	52071.5	45328.3	40297.8	29943	23466.5	22129.3	19418.9	25568.3	25814.2	52647.4	53102.1	62558.1	63206	51467.6	46945.8	48635.1	51889.7	49288.7	42247.2	57183.4	55519.3
POS_7977	9.144	277.179	1,8-dimethyl-6-oxo-7-(propan-2-ylidene)-2,3,4,8-tetrahydro-1H-naphthalen-2-ylacetate	[M+H]+	C17H24O3	RIMSRWLZAHVEPH-FHXDREJJNA-N	O=C1C=C2CCC(OC(=O)C)C(C)C2(C)CC1=C(C)C					0.76	84040.4	82218.5	66736.9	85957.6	90976.2	86143.4	62931.6	50294.1	49490	64740	49679.3	62545.8	130586	128461	98969.9	91325.3	99587.1	99566.7	93428.1	113544	113223	154032	107520	104985	61354.5	73498.3	66464.8	47486.9	71187.6	74976.8
POS_19052	8.214	427.21	1'(2'H)-Naphthalene]-7-carboxaldehyde, 3',4',4'a,5',6',7',8',8'a-octahydro-4,6',7'-trihydroxy-6-(hydroxymethyl)-2',5',5',8'a-tetramethyl-spiro[benzofuran-2(3H)	[M+Na]+	C23H32O6	NZIVCAVTGFEAJT-UHFFFAOYSA-N	CC1CCC2C(C)(C)C(O)C(O)CC2(C)C13CC4=C(O3)C(=C(CO)C=C4O)C=O	Organoheterocyclic compounds	Benzofurans			0.825	96184	90771.6	100881	96937.3	96571.6	128997	103384	99593	93243	84266	98677.9	104087	98575.9	140206	151670	115509	111839	113758	94184.5	93171.6	82906.9	95793	88254.2	93953.6	117148	101330	130683	115548	91588.5	137892
POS_26800	3.825	527.141	10,11,12,14,15,17,18,19-Octahydroxy-5,6-dimethyl-2,8,20,21-tetraoxatetracyclo[14.3.1.13,7.19,13]docosa-3,5,7(22)-triene-4-carboxylic acid	[M+Na]+	C21H28O14	RQBYQAQHXGPEBG-UHFFFAOYSA-N	CC1=C(C)C(=C2OC3OC(C(O)C(O)C3O)C(O)C(O)C4OC(OC1=C2)C(O)C(O)C4O)C(O)=O	Organic oxygen compounds	Organooxygen compounds	Carbohydrates and carbohydrate conjugates		0.726	2.06983e+06	2.015e+06	2.24257e+06	2.16423e+06	2.15916e+06	2.24373e+06	1.78061e+06	1.51772e+06	1.46909e+06	1.60313e+06	1.59859e+06	1.71647e+06	2.27464e+06	1.98098e+06	1.85953e+06	1.58649e+06	1.95252e+06	2.05769e+06	1.23467e+06	1.72702e+06	1.30925e+06	1.58229e+06	1.40454e+06	1.4731e+06	1.84503e+06	2.50813e+06	2.10324e+06	1.90125e+06	2.18525e+06	2.0266e+06
POS_23374	2.959	483.199	11-(6-{[2-(3,4-Dimethoxyphenyl)ethyl]amino}-4-chloro-1,3,5-triazin-2-yl)-7,11-diazatricyclo[7.3.1.0<2,7>]trideca-2,4-dien-6-one	[M+H]+	C24H27ClN6O3	DRVRFMGQMHIZLI-UHFFFAOYSA-N	COC1=C(OC)C=C(CCNC2=NC(=NC(=N2)N3CC4CC(C3)C5=CC=CC(=O)N5C4)Cl)C=C1	Alkaloids and derivatives	Lupin alkaloids	Cytisine and derivatives		0.732	138396	69374.6	99022.5	155808	107248	166751	144536	73511.4	88068.8	65595.1	80567	88812.1	62901	78001.5	123365	114660	60164	133772	40234.9	45115.6	84703.3	110071	37670.9	49438.1	29955.5	52342.8	52994.1	46123.4	102281	241995
POS_9286	3.947	295.141	11-(Phenylcarbonyl)-7,11-diazatricyclo[7.3.1.0<2,7>]trideca-2,4-dien-6-one	[M+H]+	C18H18N2O2	HODDQHCNQOBZKP-UHFFFAOYSA-N	O=C1C=CC=C2C3CC(CN(C3)C(=O)C4=CC=CC=C4)CN12	Organoheterocyclic compounds	Piperidines	N-acylpiperidines		0.77	106497	139169	110619	117385	132705	141458	105412	108988	97834.1	119134	118655	81928.8	92051.5	79391.8	75633	70157.7	65807.9	67548	66923.9	69031.7	77126.5	101665	75415.5	79585.3	83915.5	113958	85989.4	78443.2	98957.5	114955
POS_16897	4.048	399.193	11,12-Methylenedioxykopsinaline	[M+H]+	C22H26N2O5	JVIKUDVTJCANPX-NBYDKTAJSA-N	COC(=O)[C@]1(O)C[C@]23CCCN4CC[C@]5([C@H]24)C6=C(N[C@]15CC3)C7=C(OCO7)C=C6	Alkaloids and derivatives	Aspidofractine alkaloids			0.762	56400.6	52945.7	58848.9	50475.4	65867.5	51730	73811.2	77331.3	60318.8	60643.7	71859.5	46236.9	79701.3	78713.7	67003.3	74859.4	75449	70005	24463.3	27217	43179.1	38535.8	35834.9	33073.9	62959	55365.2	56954.8	42989.2	57719.5	56047.3
POS_11428	7.727	329.209	11,21-Dihydroxy-, (11beta)-pregn-4-ene-3,20-dione	[M-H2O+H]+	C21H30O4	OMFXVFTZEKFJBZ-UHFFFAOYSA-N	CC12CC(O)C3C(CCC4=CC(=O)CCC34C)C1CCC2C(=O)CO	Lipids and lipid-like molecules	Steroids and steroid derivatives	Hydroxysteroids		0.706	56757.7	43902.6	60574.2	43997.1	40756	67012.8	46758.3	34924.3	52668.7	51720.9	22821.2	26783.9	31033.8	32006.6	41581.7	40778.2	26100.1	33139.2	86285.9	106548	61534.8	78155.8	106259	76567.7	51843.4	48007.9	37507.7	39994	44850.8	51241.8
POS_7614	6.8	271.159	12-Hydroxy-13-(hydroxymethyl)-3,5,7-trimethyl-2,4-tetradecadienedioic acid	[M-4H2O+H]+	C18H30O6	QFZISQBFEIXWDM-UTLPMFLDSA-N	CC(CCCCC(O)C(CO)C(O)=O)CC(C)=CC(C)=CC(O)=O	Lipids and lipid-like molecules	Fatty Acyls	Fatty acids and conjugates		0.715	336060	301391	229986	333875	240100	244134	379376	369536	355005	353030	407355	290336	142300	92695.9	124977	138987	72976	127958	143269	130198	170492	119384	134128	124319	196961	301586	323047	215006	356387	304271
POS_3021	8.803	181.156	12-Hydroxydodecanoic acid	[M-2H2O+H]+	C12H24O3	ZDHCZVWCTKTBRY-UHFFFAOYSA-N	OCCCCCCCCCCCC(O)=O	Organic acids and derivatives	Hydroxy acids and derivatives	Medium-chain hydroxy acids and derivatives	C08317	0.721	188160	191068	180445	173390	168532	188852	72822	85313.2	74034	76939.6	78940.6	55837.8	292143	241257	217563	210886	172477	261766	331662	445119	473288	479481	475606	370632	91810.2	113057	100532	71728.4	93604.3	111129
POS_12052	12.386	337.271	12,19,20-Trihydroxy-14-methylenegeranylnerol	[M+H-H2O]+	C21H38O4	GNDMMQFAFXCKOZ-HQNHMHSFNA-N	OCC=C(CO)CCCC(CO)CCC=C(C)C(O)CC(=C)C(C)C					0.7	134374	220244	140707	85367.7	636220	136866	364018	91439.7	154758	99553.9	98707.9	963778	88381.8	98377.5	148177	148554	368765	79344.4	189571	131895	146664	169022	114041	122826	305864	92149.6	130323	367098	73291.2	180740
POS_9906	8.921	305.245	13-Hydroxy-7,14-labdadien-6-one	[M+H]+	C20H32O2	SGKBPTZDIUXCMW-LWCVALJOSA-N	CC1=CC(=O)C2C(C)(C)CCCC2(C)C1CCC(C)(O)C=C	Lipids and lipid-like molecules	Prenol lipids	Diterpenoids		0.824	4.23538e+06	3.67383e+06	3.78486e+06	2.9721e+06	3.35505e+06	3.17452e+06	3.00001e+06	3.27648e+06	2.65226e+06	3.17459e+06	2.89063e+06	2.27327e+06	850858	842929	787370	746665	739029	848439	2.04089e+06	2.0008e+06	1.96131e+06	2.2551e+06	2.0381e+06	1.70634e+06	2.34559e+06	2.32941e+06	2.38198e+06	1.9283e+06	2.47701e+06	2.5689e+06
POS_12892	12.307	347.257	13-Labdene-2,8,15-triol (ent-2a,8a,13E)-form)	[M+Na]+	C20H36O3	JNELTBHOLOQEJH-LPULDKDHSA-N	CC(CCC1C(C)(O)CCC2C(C)(C)CC(O)CC12C)=CCO	Lipids and lipid-like molecules	Prenol lipids	Diterpenoids		0.716	78007.9	91894.4	68920.8	78578.9	75821.6	73755	100362	99413.5	103163	109687	110157	77828.6	13661.7	25213.2	32113.8	32305.7	31245.4	31781.4	32900.2	11598.7	27145	40648.9	24124.8	38164.7	84260.5	81598.7	74788	59509.5	68180.3	81554.9
POS_19256	13.693	429.373	13'-Hydroxy-alpha-tocopherol	[M+H-H2O]+	C29H50O3	URYLCCKXLNXSRS-XIRVVSDESA-N	OC=1C(=C(C=2OC(C)(CCC2C1C)CCCC(C)CCCC(C)CCCC(C)CO)C)C					0.822	1.16672e+07	1.00768e+07	1.1625e+07	1.1635e+07	1.26366e+07	1.12302e+07	6.07589e+06	6.39323e+06	5.65502e+06	5.98819e+06	5.93625e+06	4.85785e+06	2.10164e+07	2.33118e+07	1.96751e+07	1.92699e+07	1.65842e+07	1.87184e+07	2.02899e+07	2.4194e+07	2.68894e+07	3.33035e+07	2.53919e+07	2.19461e+07	1.57165e+07	1.66953e+07	1.68441e+07	1.38212e+07	1.53548e+07	1.63922e+07
POS_7891	8.959	275.234	14-(Hydroxymethyl)-5,9-dimethyltetracyclo[11.2.1.0~1,10~.0~4,9~]hexadecan-5-ol	[M-H2O+H]+	C19H32O2	LZAZGDZVFQSCFO-UHFFFAOYSA-N	CC1(O)CCCC2(C)C1CCC34CC(CO)C(CCC23)C4	Lipids and lipid-like molecules	Prenol lipids	Diterpenoids		0.806	139729	125932	112825	105758	131545	128055	135261	142170	122530	147242	131462	101578	41273.8	42370.3	36461.8	31165.7	33758	32876.9	68411.6	63296.6	63588	86057.9	67425.5	63491.4	70342.6	74332	74191	57238.7	72193.7	73555.3
POS_31971	7.065	604.308	14-Benzoylaconine	[M+H]+	C32H45NO10	DHJXZSFKLJCHLH-ZDVTZFLXSA-N	CCN1C[C@@]2([C@@H](C[C@@H]([C@@]34[C@@H]2[C@H](C([C@H]31)[C@@]5([C@@H]6[C@H]4C[C@@]([C@@H]6OC(=O)C7=CC=CC=C7)([C@H]([C@@H]5O)OC)O)O)OC)OC)O)COC					0.752	48659.9	49135.7	52902.7	45860.3	30132	40008.2	67346.1	70018.6	87910.6	78498.3	82950.2	57023	87795.4	44682.4	48905.9	51602.5	43375.7	33607.8	77818	44479.4	30053.7	24260.8	33865.8	41572.2	45669.5	33021.2	62008.8	37370.6	33889.3	63508.2
POS_36919	9.146	701.256	15-(2-Amino-2-oxoethyl)-10,11,23-trihydroxy-18-[(3-methyl-2-oxopentanoyl)amino]-9,14,17-trioxo-N-[(1Z)-1-propen-1-yl]-8,13,16-triazatetracyclo[18.3.1.0~2,7~.0~6,10~]tetracosa-1(24),2,4,6,20,22-hexaene-12-carboxamide	[M+Na]+	C33H38N6O10	ZIAXNZCTODBCKW-WCIBSUBMSA-N	CCC(C)C(=O)C(=O)NC1CC2=CC=C(O)C(=C2)C3=C4NC(=O)C(O)(C(O)C(N=C(O)C(CC(O)=N)N=C1O)C(O)=NC=CC)C4=CC=C3	Organic acids and derivatives	Carboxylic acids and derivatives	Amino acids, peptides, and analogues		0.769	72721.4	171694	80311.1	105016	85710.5	112365	43262.8	42433.1	40441.6	61707.7	93255.2	79784.8	122832	172414	167606	175323	165982	138895	272307	84054	210027	217414	106806	106491	99030.2	89782.9	83043.5	71351	107675	97654.2
POS_22668	7.191	473.36	17-[(E)-3,6-dihydroxy-6-methylhept-4-en-2-yl]-3-hydroxy-4,4,9,13,14-pentamethyl-1,2,3,8,10,11,12,15,16,17-decahydrocyclopenta[a]phenanthren-7-one	[M+H]+	C30H48O4	MMQUESDXUKYFEN-OUKQBFOZSA-N	CC(C(O)\\C=C\\C(C)(C)O)C1CCC2(C)C3C(=O)C=C4C(CCC(O)C4(C)C)C3(C)CCC12C	Lipids and lipid-like molecules	Steroids and steroid derivatives	Cucurbitacins		0.781	128250	226940	84511.1	89403.5	96471.3	104979	147780	170435	53342	110319	202277	122280	116111	63136.2	223187	134172	111050	67095.8	172809	185941	100688	108972	175915	61074.7	90845.7	140102	64533.4	72722.6	191779	198977
POS_18926	12.531	425.373	17(21)-Hopen-6-one	[M+H]+	C30H48O	OZFAGHUNGAZEMO-VKNUIDEPSA-N	CC(C)C1=C2CC[C@]3(C)[C@H](CC[C@@H]4[C@@]5(C)CCCC(C)(C)C5C(=O)C[C@@]34C)[C@@]2(C)CC1	Lipids and lipid-like molecules	Prenol lipids	Hopanoids		0.863	228618	325855	298513	302309	273772	331575	366099	344365	230791	418097	336102	208749	194234	209535	154750	147387	147835	130195	305642	363937	344977	513202	366829	304870	325399	333914	378086	266607	361121	281061
POS_29619	4.191	565.191	19-Ethenyl-14-oxo-18-[3,4,5-trihydroxy-6-(hydroxymethyl)oxan-2-yl]oxy-17-oxa-3,13-diazapentacyclo[11.8.0.02,10.04,9.015,20]henicosa-2(10),4,6,8,15-pentaene-12-carboxylic acid	[M+Na]+	C27H30N2O10	YUCVPZILWXKQCX-UHFFFAOYSA-N	OCC1OC(OC2OC=C3C(CC4N(C(CC5=C4[NH]C6=C5C=CC=C6)C(O)=O)C3=O)C2C=C)C(O)C(O)C1O	Organoheterocyclic compounds	Indoles and derivatives	Pyridoindoles		0.735	50879.5	50499.8	47599	60474.5	49627.5	53538.9	52017.2	60157.6	52419.4	55348.6	62969.4	45675.2	53791.2	55589	53579.1	51337.8	46544	55814.1	73533.4	97539.2	90818.4	83065.4	82745.8	87851.9	56148.9	62264.8	60045.4	55085.8	54628.7	57344.9
POS_24481	5.581	497.197	19-Ethenyl-18-[3,4,5-trihydroxy-6-(hydroxymethyl)oxan-2-yl]oxy-17-oxa-3,13-diazapentacyclo[11.8.0.02,11.04,9.015,20]henicosa-2,4,6,8,10,15-hexaen-14-one	[M+H]+	C26H28N2O8	BNDDTTIRGZIQSE-UHFFFAOYSA-N	OCC1OC(OC2OC=C3C(CC4N(CC5=CC6=C(C=CC=C6)N=C45)C3=O)C2C=C)C(O)C(O)C1O	Organic oxygen compounds	Organooxygen compounds	Carbohydrates and carbohydrate conjugates		0.758	59040.7	54396.3	40086.1	54489.7	82875.9	46712.1	43641	30456.8	35804.7	29676.4	40447	32423.3	224496	259818	216442	304307	388163	248335	393381	339805	456563	527459	328848	420695	51003.8	44935.6	46660.7	49821.3	32732.9	51482.6
POS_5942	9.998	241.192	19-Norandrosterone	[M-2H2O+H]+	C18H28O2	UOUIARGWRPHDBX-CQZDKXCPSA-N	C[C@]12CC[C@@H]3[C@H]4CC[C@@H](O)C[C@@H]4CC[C@H]3[C@@H]1CCC2=O	Lipids and lipid-like molecules	Steroids and steroid derivatives	Estrane steroids		0.751	245836	282626	233367	263144	278451	290466	408244	398474	417262	387554	334990	265611	120129	129080	114694	108959	90332.9	96845.8	90847.2	142112	112190	163994	139979	104094	311272	360790	319103	261067	415960	336626
POS_23444	13.477	483.377	1b,3b,22-Hopantriol	[M+Na]+	C30H52O3	UFWDOQZJZKOECC-LHKSMCHBSA-N	CC(C)(O)[C@H]1CC[C@@]2(C)[C@H]1CC[C@]3(C)[C@@H]2CC[C@@H]4[C@@]5(C)[C@H](O)C[C@H](O)C(C)(C)C5CC[C@@]34C	Lipids and lipid-like molecules	Prenol lipids	Hopanoids		0.713	168994	195864	151764	179806	155562	174837	134305	116865	165725	118307	91614.6	123203	222575	238990	238709	128338	246595	203060	957381	817753	905980	951070	1.43202e+06	947106	297903	219526	240127	137209	186566	279133
POS_6825	0.609	258.109	2-(((R)-2,3-Dihydroxypropyl)phosphoryloxy)-N,N,N-trimethylethanaminium	[M]+	[C8H21NO6P]+	SUHOQUVVVLNYQR-MRVPVSSYSA-O	C[N+](C)(C)CCO[P](O)(=O)OCC(O)CO	Lipids and lipid-like molecules	Glycerophospholipids	Glycerophosphocholines		0.941	300715	313596	327368	315903	335876	341965	683060	749083	709652	651370	675407	772765	543485	580274	556445	600924	586806	587817	695476	649487	653177	555344	662535	622469	678728	640575	700839	649491	648231	641619
POS_3290	5.561	189.123	2-(1-Phenylethyl)-3,6-Dihydro-2H-Pyran	[M+H]+	C13H16O	YZZCODTUVAVDER-AAEUAGOBSA-N	O1CC=CCC1C(C=2C=CC=CC2)C					0.722	143835	116530	136499	77236.5	157615	127196	131389	132391	164071	121172	128358	117920	78023	62354.3	45311.4	62865.3	86834.3	70151	89481.8	98071.5	111981	86539.3	55471	52058.7	115866	123271	128957	105184	109609	116881
POS_17297	12.027	404.31	2-(14-Methylpentadecanoylamino)-3-phenylpropanoic acid	[M+H]+	C25H41NO3	WICAPTTWPBEVPW-UHFFFAOYSA-N	CC(C)CCCCCCCCCCCCC(=O)NC(CC1=CC=CC=C1)C(O)=O	Organic acids and derivatives	Carboxylic acids and derivatives	Amino acids, peptides, and analogues		0.774	112465	112041	108248	101108	83851.6	126627	29205.3	38468.6	30946.5	37523.5	25110.4	21114	75556.6	64973.2	65519.2	71681.7	48082.2	69066.2	37318.7	28817.6	44507.4	50460.9	28573.3	23440.4	48506	58139.3	49964.7	50483.2	45525.8	45421
POS_12238	9.442	339.251	2-(2-Hydroxybut-3-en-2-yl)-3a,6,6,9a-tetramethyl-2,4,5,5a,7,8,9,9b-octahydro-1H-benzo[e][1]benzofuran-4,5-diol	[M+H]+	C20H34O4	UNORIIWPFZFSEC-UHFFFAOYSA-N	CC1(C)CCCC2(C)C3CC(OC3(C)C(O)C(O)C12)C(C)(O)C=C	Organoheterocyclic compounds	Naphthofurans			0.718	1.15273e+06	1.29527e+06	1.08941e+06	1.08278e+06	1.15068e+06	1.17984e+06	807150	824371	810232	750026	733968	618646	226697	226058	211417	197131	186941	164318	191985	186350	183482	224945	170581	173059	510117	537110	548441	450848	510313	571949
POS_17068	8.64	401.264	2-(4,4,9,13,14-Pentamethyl-3,7-dioxo-2,8,10,11,12,15,16,17-octahydro-1H-cyclopenta[a]phenanthren-17-yl)propanoic acid	[M+H]+	C25H36O4	OEUWSFOOMITSHN-UHFFFAOYSA-N	CC(C1CCC2(C)C3C(=O)C=C4C(CCC(=O)C4(C)C)C3(C)CCC12C)C(O)=O	Lipids and lipid-like molecules	Steroids and steroid derivatives	Steroid acids		0.707	88676	88121.9	69739.2	84391.7	50990.3	48342.9	21516.1	31601.7	27781.7	23090.2	41866.2	19464.8	46558.6	46476.9	34704	38203.4	35761.4	48915.2	57529.3	63248.6	74521.8	76139.5	68056.3	65639.6	19333.3	29522.2	23506.7	22177.2	23903.1	23636.1
POS_5342	6.646	231.111	2-(6-Methoxy-2-naphthyl)propionic acid	[M+H]+	C14H14O3	CMWTZPSULFXXJA-UHFFFAOYSA-N	COC1=CC2=C(C=C1)C=C(C=C2)C(C)C(O)=O	Benzenoids	Naphthalenes			0.707	21041	18866.5	19225.9	17543.3	25241.7	15495.9	26384.8	17312.1	20911.4	18508.9	15429.9	16421.1	49972.6	54479	45355	54638	43729	62947.4	56460	67028.6	59060.8	72005.8	50010.3	59516.9	22934.3	24455.6	20312.8	16649.5	17853.4	23791.7
POS_24993	4.78	503.19	2-(Hydroxymethyl)-6-[4-[(2S,3S)-3-(hydroxymethyl)-5-[(E)-3-hydroxyprop-1-enyl]-7-methoxy-2,3-dihydro-1-benzofuran-2-yl]-2-methoxyphenoxy]oxane-3,4,5-triol	[M-H2O+H]+	C26H32O11	SPWHQAUMLDQOFU-LWZOEEAQSA-N	COC1=C(OC2OC(CO)C(O)C(O)C2O)C=CC(=C1)[C@H]3OC4=C(OC)C=C(\\C=C\\CO)C=C4[C@H]3CO	Phenylpropanoids and polyketides	2-arylbenzofuran flavonoids			0.739	83950.3	85310.7	81239.1	100208	90199.7	86828.3	96431.2	92166.6	107609	94161.8	82783.6	76096.7	88825.1	106986	113688	114368	74589.4	102469	120677	109100	150907	172684	138839	116140	98617.2	94610.4	72820.6	68645	88718.9	99134.4
POS_28180	5.131	545.194	2-(Hydroxymethyl)-6-[5-[3-(hydroxymethyl)-5-(3-hydroxypropyl)-7-methoxy-2,3-dihydro-1-benzofuran-2-yl]-2-methoxyphenoxy]oxane-3,4,5-triol	[M+Na]+	C26H34O11	RWEVZSYWIIZZFV-UHFFFAOYSA-N	COC1=CC=C(C=C1OC2OC(CO)C(O)C(O)C2O)C3OC4=C(OC)C=C(CCCO)C=C4C3CO	Phenylpropanoids and polyketides	2-arylbenzofuran flavonoids			0.85	313416	242084	306088	264364	265755	263824	337890	321817	332908	313702	323197	356688	266773	264777	250494	259348	256412	322453	201329	193829	230629	246632	196671	357513	286346	179929	175785	204381	317170	228379
POS_9740	8.209	303.229	2-[(2'R,8R,8aS)-2',4,4,7,8a-Pentamethylspiro[2,3,4a,5-tetrahydro-1H-naphthalene-8,5'-oxolane]-2'-yl]acetic acid	[M-H2O+H]+	C20H32O3	XLWWERNKTLITEF-FOUFQHLJSA-N	CC1=CCC2C(C)(C)CCCC2(C)C13CCC(C)(CC(O)=O)O3	Lipids and lipid-like molecules	Prenol lipids	Diterpenoids		0.853	980070	2.58764e+06	1.05437e+06	995934	2.06743e+06	1.06348e+06	930198	1.1877e+06	839749	818382	862261	1.04011e+06	1.14701e+06	1.21327e+06	1.22996e+06	1.15156e+06	1.04213e+06	1.06587e+06	846326	773260	2.26995e+06	1.10314e+06	836554	815950	763906	989889	672573	620563	605229	1.12983e+06
POS_17784	4.69	411.156	2-[(2Z)-5-(Hexopyranosyloxy)-2-penten-1-yl]-3-oxo-, (1R,2R)-cyclopentaneacetic acid	[M+Na]+	C18H28O9	JFDNMLUPLXZXGV-YAYCWVCRSA-N	OCC1OC(OCC\\C=C/C[C@@H]2[C@H](CCC2=O)CC(O)=O)C(O)C(O)C1O	Lipids and lipid-like molecules	Fatty Acyls	Fatty acyl glycosides		0.779	82467.7	97154.1	77137.7	77653.5	83380.7	82117.2	90935.8	90333.5	95995	109057	95935.8	74692.6	66525.2	54234.2	50244.8	52523.2	50306.5	45737.9	29812.4	18934.9	32678.2	29104.2	24624.8	21944.4	79469	66825.6	71982.2	69031.8	72370	83280.6
POS_6385	3.192	250.14	2-[(E)-3-(4-Hydroxyphenyl)prop-2-enoyl]oxyethyl-trimethylazanium	[M]+	[C14H20NO3]+	WRLCNNSWESNISL-UHFFFAOYSA-O	C[N+](C)(C)CCOC(=O)C=CC1=CC=C(O)C=C1	Phenylpropanoids and polyketides	Cinnamic acids and derivatives	Hydroxycinnamic acids and derivatives		0.709	55461.5	42057.2	50815.5	38582.6	64820.9	49133.9	72115.3	115302	107940	105616	99632.4	53808.2	15044.1	11516.4	20208.8	18868.1	12618.5	21088.2	15260.2	22718.5	14484.7	14177.9	17732.3	14195.7	67812.9	73037.4	62531	48324.4	65951.8	69154.6
POS_40957	5.951	827.271	2-[[4-[4,6-Dihydroxy-3-(3-methylbut-2-enyl)-2-[3,4,5-trihydroxy-6-(hydroxymethyl)oxan-2-yl]oxyphenyl]-3-hydroxy-2-(4-hydroxyphenyl)-5-methoxy-3,4-dihydro-2H-chromen-7-yl]oxy]-6-(hydroxymethyl)oxane-3,4,5-triol	[M+Na]+	C39H48O18	GQOCHCOFYNMUOJ-UHFFFAOYSA-N	COC1=CC(=CC2=C1C(C(O)C(O2)C3=CC=C(O)C=C3)C4=C(OC5OC(CO)C(O)C(O)C5O)C(=C(O)C=C4O)CC=C(C)C)OC6OC(CO)C(O)C(O)C6O	Phenylpropanoids and polyketides	Flavonoids	Flavonoid glycosides		0.737	34725.4	45141.3	39260.4	14601.8	27173.7	37971.1	26732.4	38964.5	19478.9	34422	46068.1	23257.7	21175	23477.9	16212.6	50275.3	17739.4	26224.3	8563.61	9449.93	23758.2	18669.3	11194.8	24872.7	36286.1	27974.4	14599.7	20932	41849.5	16113.9
POS_9902	12.474	305.244	2-[2-[(1S,8aR)-1,4,4a,5,6,7,8,8a-Octahydro-2-(hydroxymethyl)-5,5,8a-trimethyl-1-naphthalenyl]ethyl]-, (2Z)-2-butene-1,4-diol	[M-H2O+H]+	C20H34O3	QKFYQBBBSKOMPQ-BKOATVBFSA-N	CC1(C)CCC[C@@]2(C)[C@H](CC\\C(CO)=C\\CO)C(=CCC12)CO	Lipids and lipid-like molecules	Prenol lipids	Diterpenoids		0.776	570734	543222	463259	480526	527285	488219	495577	501880	584190	417567	400189	377062	783928	624579	505564	631930	654851	441895	421077	386983	546692	708273	394317	429384	490013	448814	431268	354254	397594	524288
POS_7263	3.268	266.139	2-[3-(3,4-Dihydroxyphenyl)prop-2-enoyloxy]ethyl-trimethylazanium	[M]+	[C14H20NO4]+	HLGBXKIGYXVIFU-UHFFFAOYSA-O	C[N+](C)(C)CCOC(=O)C=CC1=CC(=C(O)C=C1)O	Phenylpropanoids and polyketides	Cinnamic acids and derivatives	Hydroxycinnamic acids and derivatives		0.897	871179	695830	844629	845216	873581	952247	567401	626592	587287	623165	534157	385658	808655	700122	770739	766661	590962	688826	207116	221302	308962	241844	210366	209641	394576	396992	386930	340289	389662	444849
POS_22427	5.097	471.228	2-[3,8-Dihydroxy-8-(hydroxymethyl)-3-methyl-2-oxodecahydro-5-azulenyl]-2-propanyl hexopyranoside	[M+Na]+	C21H36O10	QNBLVYVBWDIWDM-UHFFFAOYSA-N	CC(C)(OC1OC(CO)C(O)C(O)C1O)C2CCC(O)(CO)C3CC(=O)C(C)(O)C3C2	Lipids and lipid-like molecules	Prenol lipids	Terpene glycosides		0.718	146942	539349	245419	127272	118553	181512	185413	161971	118303	100206	120654	246837	419462	1.24404e+06	1.22091e+06	515306	336308	534125	474285	141604	195117	184307	122425	459717	137312	192480	252673	246392	225079	137947
POS_24944	5.311	502.293	2-[4-[1-Hydroxy-4-[4-[hydroxy(diphenyl)methyl]piperidin-1-ium-1-yl]butyl]phenyl]-2-methylpropanoate	[M+H]+	C32H39NO4	RWTNPBWLLIMQHL-UHFFFAOYSA-N	CC(C)(C(O)=O)C1=CC=C(C=C1)C(O)CCCN2CCC(CC2)C(O)(C3=CC=CC=C3)C4=CC=CC=C4	Benzenoids	Benzene and substituted derivatives	Diphenylmethanes		0.82	31855.7	37260.3	29581.7	28211.3	42569.6	49993.1	23841.6	16421.9	12764.4	16085.2	13631.6	15590.3	674066	508958	507918	632150	534825	238784	40717.3	18438.3	49192.5	57493.8	20077.9	5571.09	9152.21	22192.9	23903.3	13286.4	5512.24	11307
POS_29334	3.837	561.191	2-[4-[4-[Hydroxy-(4-hydroxy-3-methoxyphenyl)methyl]-3-(hydroxymethyl)oxolan-2-yl]-2-methoxyphenoxy]-6-(hydroxymethyl)oxane-3,4,5-triol	[M+Na]+	C26H34O12	AWTYKUNFPBFFHC-UHFFFAOYSA-N	COC1=CC(=CC=C1O)C(O)C2COC(C2CO)C3=CC=C(OC4OC(CO)C(O)C(O)C4O)C(=C3)OC	Lignans, neolignans and related compounds	Lignan glycosides			0.745	57009.9	45061.9	51313.9	60272.2	65182.3	66284.1	60201.9	51891.5	47956.4	57428.9	64308.5	55828.7	63475.2	66276.2	62776.4	60837.7	69623.4	67823.3	82168.5	93853.3	88905.7	89465.1	86147	91295.9	42011.2	65963.5	42573.7	36463.7	58161.1	38390.1
POS_18609	8.35	421.219	2-[5-[2-[2-[5-(2-Oxopropyl)oxolan-2-yl]propanoyloxy]butyl]oxolan-2-yl]propanoic acid	[M+Na]+	C21H34O7	XFNIQDLOQLIJTQ-UHFFFAOYSA-N	CCC(CC1CCC(O1)C(C)C(O)=O)OC(=O)C(C)C2CCC(CC(C)=O)O2	Organic acids and derivatives	Carboxylic acids and derivatives	Dicarboxylic acids and derivatives		0.843	1.31997e+06	1.27547e+06	1.28278e+06	1.21266e+06	1.32191e+06	1.17264e+06	1.38222e+06	1.26478e+06	959758	1.305e+06	1.26436e+06	1.13234e+06	718322	607145	805945	719018	735217	651798	1.00667e+06	723423	750349	871423	745153	721061	1.29633e+06	872729	1.10136e+06	974459	906551	1.29039e+06
POS_24562	4.858	498.145	2-{[6-O-(beta-D-Glucopyranosyl)-beta-D-glucopyranosyl]oxy}-2-phenylacetamide	[M+Na]+	C20H29NO12	OCQMNDCGKQJTNY-BVXMNXTGSA-N	NC(=O)C(O[C@@H]1O[C@H](CO[C@@H]2O[C@H](CO)[C@@H](O)[C@H](O)[C@H]2O)[C@@H](O)[C@H](O)[C@H]1O)C3=CC=CC=C3	Lipids and lipid-like molecules	Fatty Acyls	Fatty acyl glycosides		0.747	30492.7	25442.9	23755.9	28469.5	42761.9	27579.6	26450.2	19067.5	29884.5	21760.1	24210.8	25432.8	19008.5	16814.5	32158.3	25984.8	20708.6	23279.9	18957.8	14385.2	10878.3	21533.8	14416.2	16710	18050.6	24532.6	28188.5	30213.3	25065.3	18550.5
POS_17994	13.174	413.263	2-Acetoxy-4-pentadecylbenzoic acid	[M+Na]+	C24H38O4	FMPIFABORGZGFA-UHFFFAOYSA-N	CCCCCCCCCCCCCCCC1=CC=C(C(O)=O)C(=C1)OC(C)=O	Benzenoids	Benzene and substituted derivatives	Benzoic acids and derivatives		0.808	1.62064e+06	1.96697e+06	1.5188e+06	1.97459e+06	2.0048e+06	1.95593e+06	1.70375e+06	1.65832e+06	2.17745e+06	1.48702e+06	2.16335e+06	1.93697e+06	2.53677e+06	2.69994e+06	2.7144e+06	2.40575e+06	2.38551e+06	2.53502e+06	1.99988e+06	2.30925e+06	2.11735e+06	1.99518e+06	1.94627e+06	2.4977e+06	1.32122e+06	2.05769e+06	1.88479e+06	2.01283e+06	1.58292e+06	1.90701e+06
POS_1182	4.885	136.074	2-Aminoacetophenone	[M+H]+	C8H9NO	HEQOJEGTZCTHCF-UHFFFAOYSA-N	NCC(=O)C1=CC=CC=C1	Organic oxygen compounds	Organooxygen compounds	Carbonyl compounds		0.73	177370	204719	182664	182212	175748	177225	154450	157530	156687	155953	153494	138453	76553.4	78452	99142.2	88221.9	88014.1	72842.5	114460	119455	125380	130896	106710	119521	168321	168277	167059	154715	166207	176458
POS_10722	9.151	318.299	2-Aminooctadecane-1,3,4-triol	[M+H]+	C18H39NO3	AERBNCYCJBRYDG-UHFFFAOYSA-N	CCCCCCCCCCCCCCC(O)C(O)C(N)CO	Organic nitrogen compounds	Organonitrogen compounds	Amines		0.817	124131	139888	115691	141305	199087	140563	246689	257719	182221	184752	132409	144083	278861	186299	248288	145096	200205	160688	296837	136683	171502	268849	116507	161463	132938	107332	169678	120303	280458	273342
POS_2677	6.201	176.104	2-Ammonio-5-(carbamoylamino)pentanoate	[M+H]+	C6H13N3O3	RHGKLRLOHDJJDR-UHFFFAOYSA-N	NC(CCCNC(N)=O)C(O)=O	Organic acids and derivatives	Carboxylic acids and derivatives	Amino acids, peptides, and analogues		0.712	20538.1	19132.7	25720.1	20621.6	16727.5	17408.2	16311.7	13996.1	20325.8	12786.6	20884.8	21211.4	12061.8	11160.2	14832.2	12330.7	16285.7	16315.7	16490.8	11484.4	25975.8	12266.6	12687.8	12295.4	13450	18352.6	17971	17157.4	14152.2	15875.1
POS_4110	3.113	205.133	2-Azaniumyl-3-(1H-indol-3-yl)propanoate	[M+H]+	C11H12N2O2	QIVBCDIJIAJPQS-UHFFFAOYSA-N	NC(CC1=C[NH]C2=CC=CC=C12)C(O)=O	Organoheterocyclic compounds	Indoles and derivatives	Indolyl carboxylic acids and derivatives		0.776	239426	187725	211435	251443	263146	232470	267189	299676	379532	295999	284836	195423	139846	148600	155849	127373	115074	132035	160108	157689	193777	182581	146350	137548	255396	281569	333162	245657	276383	309719
POS_6784	8.416	257.214	2-ethenyl-2,4b-dimethyl-8-methylidene-3,4,4a,5,6,7,8a,9-octahydro-1H-phenanthrene	[M+H]+	C19H28	BDOVQRGWITVTSL-DPYDJAPQNA-N	C=CC1(C)CC2=CCC3C(=C)CCCC3(C)C2CC1					0.741	307048	353450	300946	280160	314528	301810	405488	389557	317280	468521	353796	349852	85039.5	66264.7	71915.3	70835.4	65623.9	66027.5	233308	209706	254544	263412	214986	218863	244399	246124	263303	181190	229256	258183
POS_8851	5.989	288.197	2-Heptyl-3-hydroxy-4-quinolone	[M+H]+	C16H21NO2	CEIUIHOQDSVZJQ-UHFFFAOYSA-N	CCCCCCCC1=C(O)C(=O)C2=CC=CC=C2N1	Organoheterocyclic compounds	Quinolines and derivatives	Quinolones and derivatives		0.769	1.50001e+06	1.60802e+06	1.44845e+06	1.39782e+06	1.4672e+06	1.4608e+06	601335	624445	615426	616747	594074	492131	4.04904e+06	3.59905e+06	3.71793e+06	3.73125e+06	3.64555e+06	3.68242e+06	1.23352e+06	1.40671e+06	1.5208e+06	1.75e+06	1.38868e+06	1.31494e+06	1.04304e+06	1.10041e+06	1.05253e+06	931375	1.06464e+06	1.16052e+06
POS_19362	5.961	431.225	2-Hydroxy-4-methoxy-3,5-bis(3-methylbut-2-enyl)-6-(2-phenylethyl)benzoic acid	[M+Na]+	C26H32O4	KTBAIBUBSGVINZ-UHFFFAOYSA-N	COC1=C(CC=C(C)C)C(=C(C(O)=O)C(=C1CC=C(C)C)O)CCC2=CC=CC=C2	Phenylpropanoids and polyketides	Stilbenes			0.76	143715	119823	137834	118821	145452	127631	107902	159973	117558	145786	127639	144087	76693.6	71753.4	74894.4	110459	97517.6	88832.4	122513	160400	124023	155362	132671	159802	154024	129850	144661	110944	148574	129429
POS_1198	4.965	137.057	2-Hydroxyacetophenone	[M+H]+	C8H8O2	ZWVHTXAYIKBMEE-UHFFFAOYSA-N	OCC(=O)C1=CC=CC=C1	Organic oxygen compounds	Organooxygen compounds	Carbonyl compounds		0.706	230037	293160	220878	212120	219593	190427	230584	221263	200363	199118	185060	178667	111071	119463	123303	101027	107243	105802	131568	139450	151580	185028	122494	144513	144525	152758	166683	140820	152100	197251
POS_1452	5.205	146.056	2-Hydroxyquinoline	[M+H]+	C9H7NO	LISFMEBWQUVKPJ-UHFFFAOYSA-N	OC1=CC=C2C=CC=CC2=N1	Organoheterocyclic compounds	Quinolines and derivatives	Quinolones and derivatives		0.88	27135.5	27536.2	23689	23789.7	25801.5	25743.7	28148	30498.7	33217.8	30011.2	28581.5	24664.6	16423.8	15831.4	15969.2	14404.8	14531.1	15716.4	26920.3	27712.1	32689.8	30897.3	26814.3	22206.9	26266.6	27563.8	27721.8	25180.3	27372.8	27571.9
POS_9530	9.709	299.234	2-isopropyl-4b,7,8,8-tetramethyl-5,6,7,8a-tetrahydrophenanthren-3-ol	[M+H]+	C21H30O	ZKCPEUHGNUEUIZ-SPSZNYIANA-N	OC1=CC2=C(C=CC3C2(C)CCC(C)C3(C)C)C=C1C(C)C					0.8	71467.6	73887.8	66379.6	71954.1	71596.2	74234.9	61954.5	58481.9	56516.3	58214.6	55424.3	47349	29015.4	30616.7	31656.8	27813.3	27420.4	27531.7	105944	111522	139709	117683	108218	112078	67002.4	66856.7	69570.7	59086.1	68332.3	82639.5
POS_3207	3.603	187.074	2-Methoxy-1-naphthaldehyde	[M+H]+	C12H10O2	YIQGLTKAOHRZOL-UHFFFAOYSA-N	COC1=C(C=O)C2=CC=CC=C2C=C1	Benzenoids	Naphthalenes			0.707	32714.8	32467.8	35355.8	33036.1	32381.6	30333.1	36234.4	38463.4	33106.2	35467.5	38906	23917.4	26675.7	30181.7	20267.3	19333.4	20293.9	25146	29002.9	38028.7	35317	42244.6	43955	35085.6	36744.5	40147.4	36725.9	31763.8	41154	42820
POS_18525	3.506	420.145	2-Methoxy-3,5-dimethyl-6-[(4Z)-4-[(E)-2-methyl-3-(4-nitrophenyl)prop-2-enylidene]oxolan-2-yl]pyran-4-one	[M+Na]+	C22H23NO6	GQKXCBCSVYJUMI-RCGCBBHSSA-N	COC1=C(C)C(=O)C(=C(O1)C2CC(CO2)=CC(C)=CC3=CC=C(C=C3)[N](=O)=O)C	Benzenoids	Benzene and substituted derivatives	Nitrobenzenes		0.72	84621.5	90998.5	57077.7	92915.4	62125.2	53011.4	55971.9	80225.1	51899.7	86594.3	78925.5	50636.5	23960	35225	29284.5	26861.4	24409.9	30869.1	33570.5	26895.1	25475.7	38187.2	30233.7	26875.7	49972.1	48365.5	54730.9	39993.6	57907.9	41254.1
POS_30249	4.216	575.174	2-Methoxy-4-[tetrahydro-3a,6a-dihydroxy-4-(4-hydroxy-3-methoxyphenyl)-1H,3H-furo[3,4-c]furan-1-yl]phenyl-beta-D-glucopyranoside	[M+Na]+	C26H32O13	IBQVOWQTGYYRJP-CPNFYLCOSA-N	COC1=C(O)C=CC(=C1)C2OCC3(O)C(OCC23O)C4=CC(=C(O[C@@H]5O[C@H](CO)[C@@H](O)[C@H](O)[C@H]5O)C=C4)OC	Lignans, neolignans and related compounds	Lignan glycosides			0.798	92539.3	87314.9	97743.1	98081.6	94219.6	99485.8	74852.1	80252.2	74277.6	79347.2	79692.8	76315.1	61341.1	67161.9	60180.9	61231.9	56964.6	58559.7	113161	122193	129938	136659	122397	121412	86324.6	88939.3	89781	80943.1	99950.6	82692.2
POS_14143	12.457	363.286	2-Methoxy-4-pentadecylbenzoic acid	[M+H]+	C23H38O3	HDGBHYXZLPCUJI-UHFFFAOYSA-N	CCCCCCCCCCCCCCCC1=CC=C(C(O)=O)C(=C1)OC	Benzenoids	Benzene and substituted derivatives	Benzoic acids and derivatives		0.747	128767	133689	108008	114073	117070	115943	44861.2	35786.5	40792.3	32630.2	31948.2	32189.3	160830	150079	115426	117417	102497	109318	73342.4	75784.5	83509.3	85813.1	48012.1	69349	64494.3	52282.1	77912.9	54060.1	61190.4	73081.5
POS_1255	4.945	138.09	2-Methoxy-5-methylaniline	[M+H]+	C8H11NO	WXWCDTXEKCVRRO-UHFFFAOYSA-N	COC1=C(N)C=C(C)C=C1	Benzenoids	Phenol ethers	Aminophenyl ethers		0.706	35719.9	38319.9	43857	37594.8	43577.6	37157.4	25184.5	19247.8	22675.1	25401.5	20856.9	19912.9	103801	104839	108406	108028	109363	98857	27452.5	28765.3	32533.7	39315.6	32739.4	28440.7	63088	73910.5	89631.6	74045.8	73741.8	82634.5
POS_24343	9.292	495.228	2-Methyl-9a-(acetyloxy)-1a,1b,4,4a,5,7a,7b,8,9,9a-decahydro-7b-hydroxy-3-(hydroxymethyl)-1,1,6,8-tetramethyl-5-oxo-1H-cyclopropa[3,4]benz[1,2-e]azulen-9-yl ester, (2E)-2-butenoic acid	[M+Na]+	C27H36O7	KFNWMXLJLRPJCL-MDWZMJQESA-N	CC=C(C)C(=O)OC1C(C)C2(O)C3C=C(C)C(=O)C3CC(=CC2C4C(C)(C)C14OC(C)=O)CO	Lipids and lipid-like molecules	Prenol lipids	Diterpenoids		0.819	44281.8	61095.1	50762.1	47441.8	55856.6	48089.7	60323.3	75384.5	75345.1	77831.8	78827.2	76913.4	60183.7	58657.5	47631.6	44741.9	62332.5	53003.1	36775.6	46044.3	44491.8	47583.3	40970.8	44876	64459.2	78188.6	72245.6	60310.5	69757.8	76283.1
POS_1028	3.534	132.079	2-Methylindole	[M+H]+	C9H9N	BHNHHSOHWZKFOX-UHFFFAOYSA-N	CC1=CC2=CC=CC=C2[NH]1	Organoheterocyclic compounds	Indoles and derivatives	Indoles	C04635	0.711	462395	462912	407436	471551	527758	217303	232674	411610	411814	504351	494943	345406	508975	455735	275621	420668	302936	349480	271174	421779	360566	459533	244105	216044	452877	356799	520303	373364	554478	489446
POS_11602	12.069	331.281	2-Palmitoylglycerol	[M+H]+	C19H38O4	BBNYCLAREVXOSG-UHFFFAOYSA-N	CCCCCCCCCCCCCCCC(=O)OC(CO)CO	Lipids and lipid-like molecules	Glycerolipids	Monoradylglycerols		0.807	1.34346e+06	1.43338e+06	1.45905e+06	1.40176e+06	1.64796e+06	1.34026e+06	1.36347e+06	1.0904e+06	1.35101e+06	1.13334e+06	1.25603e+06	1.60618e+06	2.32649e+06	1.71205e+06	1.68236e+06	1.77606e+06	2.30911e+06	1.46251e+06	1.89752e+06	1.1186e+06	1.22442e+06	1.33451e+06	1.54095e+06	1.35009e+06	1.39432e+06	1.31427e+06	1.40455e+06	1.39277e+06	1.35725e+06	1.43037e+06
POS_1178	4.126	136.073	2-Phenylacetamide	[M+H]+	C8H9NO	LSBDFXRDZJMBSC-UHFFFAOYSA-N	OC(=N)CC1=CC=CC=C1	Benzenoids	Benzene and substituted derivatives	Phenylacetamides	C02505	0.888	136991	132182	124417	130667	128916	130408	113211	111756	111443	112811	116358	85857.3	65262.1	67370.9	61454.9	63786.7	60892.6	58851.4	93512.5	101186	112700	117769	96150.3	92785.9	137912	146677	134514	117869	143242	151447
POS_9680	5.156	302.159	2-Phenylethyl beta-D-glucopyranoside	[M+NH4]+	C14H20O6	MLRIJUWUQTVDQE-RKQHYHRCSA-N	OCC1OC(OCCC2=CC=CC=C2)C(O)C(O)C1O	Organic oxygen compounds	Organooxygen compounds	Carbohydrates and carbohydrate conjugates		0.836	280031	240241	228589	222611	248164	221112	302850	303682	313375	294029	286756	225379	265587	228696	204794	198435	210608	267247	334553	364827	432529	480745	350373	311140	351260	357120	340306	267088	345966	317158
POS_23016	1.172	478.187	2‐{5‐[3‐(3‐fluorophenoxy)phenyl]‐1‐(piperidin‐4‐ylmethyl)pyrrole‐2‐carbonyl}pyridine	[M+Na]+	C28H26FN3O2	HVAFPBRUOUYMQM-UHFFFAOYSA-N	FC1=CC=CC(=C1)OC2=CC=CC(=C2)C3=CC=C([N]3CC4CCNCC4)C(=O)C5=NC=CC=C5	Benzenoids	Benzene and substituted derivatives	Diphenylethers		0.712	42013	25721.2	49631.4	31030.9	21909.8	15344.9	65400.8	59633.3	53616.7	78479.7	80229.8	41432.6	29859.7	20759.6	5775.61	17262.3	19809.1	30609	10728	14375.6	15555.1	13941.1	23996.5	26531.7	16613.7	19179.8	4641.87	25856.2	42265.4	5005.33
POS_1827	2.35	157.074	2,2'-Bipyridine	[M+H]+	C10H8N2	ROFVEXUMMXZLPA-UHFFFAOYSA-N	C1=CC=C(N=C1)C2=CC=CC=N2	Organoheterocyclic compounds	Pyridines and derivatives	Bipyridines and oligopyridines		0.748	49971.9	33649.3	61590.1	46041.3	66798.6	77144.6	49346.9	36887	42773.4	44850	51396.7	21462.1	97471.4	163903	142581	105215	144787	135349	116516	157957	120746	151792	145795	167920	53574.5	75142.8	71319.7	28020.1	66650	54091.3
POS_21607	7.179	461.211	2,20-Dihydroxy-13-methoxy-4,7,17,22,22-pentamethyl-5,10,21,23-tetraoxahexacyclo[18.2.1.0~1,17~.0~4,16~.0~6,14~.0~8,12~]tricosa-6(14),7,12-trien-11-one	[M+H]+	C25H32O8	ZFKOTULZHLMUJE-UHFFFAOYSA-N	COC1=C2CC3C(C)(CC(O)C45OC(O)(CCC34C)OC5(C)C)OC2=C(C)C6=C1C(=O)OC6	Organoheterocyclic compounds	Benzopyrans	1-benzopyrans		0.863	237388	233491	239386	240518	260764	241642	150451	152987	129037	154017	141791	136120	123954	165086	153600	158821	146442	144128	405694	402734	464606	426954	425725	372347	236458	239290	234277	212284	220815	243855
POS_8903	5.637	289.101	2,3-Dihydroxy-4-methoxy-4'-ethoxybenzophenone	[M+H]+	C16H16O5	NTAHJPYHXKMYBL-UHFFFAOYSA-N	COC1=CC2=C(C=C1)C3=C([NH]2)C(=NC=C3)C	Alkaloids and derivatives	Harmala alkaloids			0.712	33091.1	33103.5	37867.8	41058.5	39317.2	33512.2	41241.8	49003.2	44665	50247	46831.7	37615.6	15568.5	22270.7	14436.9	14526.3	18058.6	9769.74	15505.7	12651.5	13897	16684	6149.4	21513.3	33937.8	38929.2	48543.3	37533.4	36129.5	43857.5
POS_9769	9.635	303.252	2,3-Dihydroxypropyl tetradecanoate	[M+H]+	C17H34O4	DCBSHORRWZKAKO-UHFFFAOYSA-N	CCCCCCCCCCCCCC(=O)OCC(O)CO	Lipids and lipid-like molecules	Glycerolipids	Monoradylglycerols		0.708	80316.3	143757	49578.1	93883.5	130154	107417	77664.9	80996	29528.1	56340.2	85583	55667.1	296744	186439	185958	238106	214058	151790	174319	224072	293443	233212	203130	197256	137043	149431	87303.4	77925.4	109434	132390
POS_18211	13.986	415.354	2,3-dimethyl-5-(3,7,11,15-tetramethylhexadec-2-en-1-yl)cyclohexa-2,5-diene-1,4-dione	[M+H]+	C28H46O2	ZPVFWTSVFVOTQH-HRDITHNBNA-N	O=C1C=C(C(=O)C(=C1C)C)CC=C(C)CCCC(C)CCCC(C)CCCC(C)C					0.837	942300	679427	836948	896077	847166	893958	759323	809049	830016	790638	810220	614175	2.05391e+06	2.39992e+06	2.42901e+06	2.58182e+06	2.25666e+06	2.25538e+06	601313	600665	582045	632371	664651	566853	712915	697096	726218	592814	646671	669340
POS_30271	5.88	575.263	2,4-Di-O-methylolivetonide	[2M+Na]+	C16H20O4	NKYAIPHVDQBFLF-UHFFFAOYSA-N	CCCCCC1=CC2=C(C(=O)O1)C(=CC(=C2)OC)OC	Phenylpropanoids and polyketides	Isocoumarins and derivatives			0.768	207045	204739	230837	190918	201107	220657	234535	281300	259607	265739	236646	239044	295977	301647	278326	304007	302315	271235	174193	177486	198138	181649	196444	181855	143312	178120	191496	212837	206384	198526
POS_17821	0.844	411.214	2,4-Dihydroxy-3-[(E)-4-hydroxy-3-methyl-5-(1,2,6-trimethyl-3-oxocyclohexyl)pent-2-enyl]-6-methylbenzaldehyde	[M+Na]+	C23H32O5	BQAWIDAQBDWCGH-AWNIVKPZSA-N	CC1CCC(=O)C(C)C1(C)CC(O)\\C(C)=C\\CC2=C(O)C(=C(C)C=C2O)C=O	Organic oxygen compounds	Organooxygen compounds	Carbonyl compounds		0.724	165855	193760	200639	173749	217795	188666	131167	141083	169273	139914	134723	146245	135974	137279	194492	144004	139237	134244	185814	201708	211985	180371	215699	171228	137312	159929	158009	127857	131402	172456
POS_10456	10.859	313.27	2,4-Dihydroxyheptadecyl acetate	[M-H2O+H]+	C19H38O4	ZBVKFVTUHVIICH-UHFFFAOYSA-N	CCCCCCCCCCCCCC(O)CC(O)COC(C)=O	Lipids and lipid-like molecules	Fatty Acyls	Fatty alcohols		0.701	82233.1	74009.1	64512.9	71300.2	76012	70677.4	63541.5	63315.1	60210	50634.1	57460.4	56025.6	76637.7	62234.2	59835.8	66787.2	65329.9	71103	62722.7	72567.1	97004.7	74505.2	62849.7	67583.7	69774.5	67668.2	74737.9	64254.8	54732.9	72957.2
POS_29054	3.715	557.188	2,6-Dimethoxy-4-[(E)-3-(beta-D-glucopyranosyloxy)-1-propenyl]phenyl beta-D-glucopyranoside	[M+Na]+	C23H34O14	RYVGCUJETSKZDU-YQHZJLNZSA-N	COC1=C(OC2OC(CO)C(O)C(O)C2O)C(=CC(=C1)C=CCOC3OC(CO)C(O)C(O)C3O)OC	Organic oxygen compounds	Organooxygen compounds	Carbohydrates and carbohydrate conjugates		0.778	56873.5	43792.4	62827.7	58638.5	49812.9	64185.7	89632.8	78027.8	57296.3	64782.6	65999.4	56609.2	69765.2	57183.1	54217.2	57376.4	61449.2	59955.1	55101.8	87124.3	65076.2	76518.5	102474	77263.2	55034.1	67218.7	65557.2	58192.9	67323.4	42034.9
POS_5583	7.506	235.166	2,6-Dimethyl-9-(propan-2-ylidene)-11-oxatricyclo[6.2.1.0^{1,5}]undec-6-en-8-ol	[M+H]+	C15H22O2	ISFMXVMWEWLJGJ-UHFFFAOYSA-N	CC1CCC2C(=CC3(O)OC12CC3=C(C)C)C	Lipids and lipid-like molecules	Prenol lipids	Sesquiterpenoids	C16942	0.931	272383	258693	247727	242725	225222	213491	2.90133e+06	3.14319e+06	3.61106e+06	3.04803e+06	193088	179206	1.11625e+07	121800	1.83755e+06	126175	120765	152131	1.25358e+06	135952	1.61863e+06	1.63003e+06	1.28422e+06	1.41436e+06	175495	2.00692e+06	193525	143688	171831	198716
POS_14420	0.839	367.183	2,6,6,10,14-Pentamethyl-11,13-dioxatetracyclo[8.8.0.02,7.012,17]octadeca-4,12(17)-diene-3,16-dione	[M+Na]+	C21H28O4	LDVSKUDVSXXLAQ-UHFFFAOYSA-N	CC1CC(=O)C2=C(O1)OC3(C)CCC4C(C)(C)C=CC(=O)C4(C)C3C2	Organoheterocyclic compounds	Naphthopyrans			0.793	99547	64540.5	121122	83781.1	48457.9	351455	89712.1	72609.8	74426.8	41204.7	37119.8	35601.1	83919.3	126087	162660	79695.4	60618.6	76539.8	53658.3	90483	47599	107079	75610.3	76097.7	51921.4	82385.3	232008	38458.8	53852	200864
POS_17430	3.487	406.235	2,8-Diisobutyl-5-methyl-1-oxa-4,7,10-triazacyclotetradecane-3,6,9,14-tetrone	[M+Na]+	C19H33N3O5	QWWUZAJFCIZIIQ-UHFFFAOYSA-N	CC(C)CC1NC(=O)C(C)NC(=O)C(CC(C)C)OC(=O)CCCNC1=O	Organic acids and derivatives	Carboxylic acids and derivatives	Amino acids, peptides, and analogues		0.709	956170	766306	911711	993139	849338	254156	221948	192724	547654	420973	327210	381954	1.04481e+06	559810	542571	689448	1.0985e+06	2.28488e+06	1.99408e+06	571991	1.76489e+06	2.44247e+06	1.5973e+06	2.11313e+06	381173	290243	1.16564e+06	885418	577392	707583
POS_20156	12.681	441.369	22-Hydoxy-2-hopen-1-one	[M+H]+	C30H48O2	YLKHZBZGHNOEES-LISTXKHRSA-N	CC(C)(O)[C@H]1CC[C@@]2(C)[C@H]1CC[C@]3(C)[C@@H]2CC[C@H]4[C@@]3(C)CCC5C(C)(C)C=CC(=O)[C@]45C	Lipids and lipid-like molecules	Prenol lipids	Hopanoids		0.82	960281	870848	825295	752645	780375	794764	693000	571286	572020	626983	587461	598776	616583	708310	752647	646959	726459	751688	786243	965839	1.63099e+06	1.17332e+06	840943	823258	649557	708035	715793	553201	526378	582310
POS_20270	12.911	443.382	22-Hydroxy-6-hopanone	[M+H]+	C30H50O2	MAVUFYZBQWGXHD-GZTHSXTLSA-N	CC(C)(O)[C@H]1CC[C@@]2(C)[C@H]1CC[C@]3(C)[C@@H]2CC[C@@H]4[C@@]5(C)CCCC(C)(C)C5C(=O)C[C@@]34C	Lipids and lipid-like molecules	Prenol lipids	Hopanoids		0.804	49015.8	63903.5	55170.8	55350.3	63094.3	58748.5	95704.5	87146.4	84947.7	101664	101548	76139	29263.7	22252.5	16775.2	18897.5	22127.4	146725	53956.5	39955.1	46058.8	50656.4	51916.9	55877.5	86042.8	97584.6	85898.4	84660.6	93280.1	95138.4
POS_11488	3.802	330.153	3-(1,3-Benzodioxol-5-yloxymethyl)-4-(4-fluorophenyl)piperidine	[M+H]+	C19H20FNO3	AHOUBRCZNHFOSL-UHFFFAOYSA-N	FC1=CC=C(C=C1)C2CCNCC2COC3=CC4=C(OCO4)C=C3	Organoheterocyclic compounds	Piperidines	Phenylpiperidines		0.781	88139.3	89738.7	124091	108126	144786	122118	250802	196398	182759	175410	179180	128645	202590	176178	132189	118445	135049	166357	17687.3	54556.8	35924.6	45743.8	45201.7	55147.1	39162.5	97338.6	88062.9	61648.6	73505.8	67562.4
POS_15157	3.916	376.156	3-(2-Glucosyloxy-4-methoxyphenyl)propanoic acid	[M+NH4]+	C16H22O9	LIVNOUBJFOXZOR-YMILTQATSA-N	COC1=CC=C(CCC(O)=O)C(=C1)OC2OC(CO)C(O)C(O)C2O	Organic oxygen compounds	Organooxygen compounds	Carbohydrates and carbohydrate conjugates		0.762	211647	279856	218266	234019	230076	258568	64274.5	55144	62897.6	58966.8	68673.2	48770.3	244407	255979	242095	227623	237172	229121	57644.1	64191.4	67101.6	82110.3	67448.7	69483	36828.5	50837.2	51284.4	48181.8	44867.4	60481.3
POS_7178	4.978	265.104	3-(2-Hydroxypropyl)-6,8-dimethoxyisocoumarin	[M+H]+	C14H16O5	MXEZBPCVRNMVLQ-UHFFFAOYSA-N	COC1=CC(=C2C(=O)OC(=CC2=C1)CC(C)O)OC	Phenylpropanoids and polyketides	Isocoumarins and derivatives			0.705	158186	156491	139198	124747	123666	125708	137323	139274	132861	129828	126037	90499.9	181069	218104	195844	151177	150815	160357	136620	169051	172774	183532	144150	133783	92365.7	113021	111786	84535.6	104618	112030
POS_8001	10.768	277.215	3-(2,5-Octadienyl)-oxiraneoctanoic acid	[M+H-H2O]+	C18H30O3	JTEGNNHWOIJBJZ-UHFFFAOYSA-N	CCC=CCC=CCC1OC1CCCCCCCC(O)=O	Lipids and lipid-like molecules	Fatty Acyls	Fatty acids and conjugates		0.702	201913	227225	192265	177453	185484	207414	190923	228385	202713	215099	209308	160060	148026	92481.4	71448.8	71577	71057.3	72732.7	42862.9	44316.3	36720.7	57599.6	41002.3	45986.7	152264	135826	120418	93784.9	122127	177474
POS_22736	4.456	474.262	3-(3,4-Dihydroxyphenyl)-N-[3-({4-[3-(3,4-dihydroxyphenyl)propanamido]butyl}amino)propyl]propanamide	[M+H]+	C25H35N3O6	RNEHQZRKZJSYOL-UHFFFAOYSA-N	OC1=CC=C(CCC(=O)NCCCCNCCCNC(=O)CCC2=CC=C(O)C(=C2)O)C=C1O	Benzenoids	Phenols	Benzenediols		0.937	571610	748341	497989	559241	576618	1.03197e+06	670928	689768	491494	612247	650932	923425	1.5863e+07	1.54086e+07	1.54335e+07	1.60102e+07	1.50905e+07	1.46825e+07	69601.6	114332	82217.6	172849	81940.8	68002.5	80783.3	241542	82268.6	60408	79261.6	94409.5
POS_14574	2.137	369.133	3-(3,4-Dimethoxyphenyl)-1-(2-hydroxy-4,6-dimethoxyphenyl)propan-1-one	[M+Na]+	C19H22O6	MQEOTHTYNCMSAN-UHFFFAOYSA-N	COC1=CC(=C(C(=O)CCC2=CC=C(OC)C(=C2)OC)C(=C1)O)OC	Phenylpropanoids and polyketides	Linear 1,3-diarylpropanoids	Chalcones and dihydrochalcones		0.725	38636.6	61299.4	28983.3	34370.2	28176.8	32664.4	36022.5	40849.7	29835.1	36702.1	37399.2	35456	22995	15125.5	17503.5	26447.7	17192	12099.8	36950.2	22942.1	45214	46234.4	27835.3	17844.1	46451.6	16109.9	12524.2	32695.5	18105.5	25335.2
POS_9086	3.284	291.204	3-(3,4-Dimethoxyphenyl)-2-methyl-6-methylaminohexane-3-carbonitrile	[M+H]+	C17H26N2O2	WLOBUUJURNEQCL-UHFFFAOYSA-N	CNCCCC(C#N)(C(C)C)C1=CC(=C(OC)C=C1)OC	Benzenoids	Benzene and substituted derivatives	Phenylbutylamines		0.728	69341.6	55619.7	67598.3	65380.8	67518.3	67350.6	102355	104708	96435	83876.3	84871.6	46322.7	15800.8	16066.9	12471.8	13135.2	13278.9	15068.2	20930.9	19683.2	27611.4	26084.2	22135.1	19506.7	71922.6	81380.2	79020.9	54820.2	77858.3	104462
POS_13279	4.553	353.134	3-(4-Hydroxyphenyl)propanoic acid 3-(4-hydroxy-3-methoxyphenyl)propyl ester	[M+Na]+	C19H22O5	ZXQHQUXJMNGVJP-UHFFFAOYSA-N	COC1=CC(=CC=C1O)CCCOC(=O)CCC2=CC=C(O)C=C2	Benzenoids	Phenols	Methoxyphenols		0.732	50601.3	75303.4	57870.8	55051.3	52676.3	47066.3	47462.9	46318.5	69590.7	51558.3	48678.5	55211.3	28464	30361.9	43672.2	24717.3	31703.3	26065.6	53432.9	49253.8	59090.2	61802	50081.9	49438.7	52905	61992.9	65747.4	52890.6	63621.5	59026.5
POS_17604	11.892	408.249	3-(4,6-Dipyrrolidin-1-yl-1,3,5-triazin-2-yl)-1,2,3,4,5,6-hexahydro-8H-1,5-methanopyrido[1,2-a][1,5]diazocin-8-one	[M+H]+	C22H29N7O	NZPAMSHQYRPUFB-UHFFFAOYSA-N	O=C1C=CC=C2C3CC(CN(C3)C4=NC(=NC(=N4)N5CCCC5)N6CCCC6)CN12	Alkaloids and derivatives	Lupin alkaloids	Cytisine and derivatives		0.819	188687	187297	156980	182696	159347	172404	154736	178820	203016	156913	174901	144413	125686	96952.4	89987.3	119420	117123	99375.4	37965.7	37951.9	36365.6	34620.5	37368.2	32368.2	225671	187273	219078	170913	219659	231030
POS_37771	8.524	721.34	3-[(2-O-hexopyranosylhexopyranosyl)oxy]-14-hydroxy-, (17E)-card-17-enolide	[M+Na]+	C35H54O14	NRQCIBSGSINRCF-KNTRCKAVSA-N	CC12CCC(CC1CCC3C2CCC4(C)C(CCC34O)=C5COC(=O)C5)OC6OC(CO)C(O)C(O)C6OC7OC(CO)C(O)C(O)C7O	Lipids and lipid-like molecules	Steroids and steroid derivatives	Steroidal glycosides		0.703	8857.23	10564.7	7175.04	11445.8	12376.2	9667.13	7918.79	2160.92	9366.42	7969.41	5480.13	10028.1	11805.7	12052.9	13424.7	9696.35	14210.8	21982.4	35013.2	45273.2	44186.9	37207.4	44135.1	41485	7689.58	9674.47	10453.6	6093.1	10200	8957.89
POS_12721	8.618	345.189	3-[(4As,12aR)-2-methyl-1,3,4,5,12,12a-hexahydropyrido[3,4-b]acridin-4a-yl]phenol	[M+H]+	C23H24N2O	LEPBHAAYNPPRRA-WMZHIEFXSA-N	CN1CCC2(CC3=NC4=C(C=CC=C4)C=C3CC2C1)C5=CC(=CC=C5)O	Organoheterocyclic compounds	Quinolines and derivatives	Phenylquinolines		0.731	11683.6	12874	10968.3	24929.1	17505.2	28866.3	17485.8	16776.2	10090.1	23303	23738.2	11790.8	19741.1	13782.5	18297.7	22415.9	17625.2	20598.2	26645.4	12689	35120.9	19870.4	12250.1	11791.5	24951.2	17080.3	9637.31	21871.2	31096	21050.1
POS_31328	7.649	593.29	3-[(Z)-5-[6-hydroxy-5,5,8a-trimethyl-2-methylidene-3-[3,4,5-trihydroxy-6-(hydroxymethyl)oxan-2-yl]oxy-3,4,4a,6,7,8-hexahydro-1H-naphthalen-1-yl]-3-methylpent-2-enoxy]-3-oxopropanoic acid	[M+Na]+	C29H46O11	APZDDWSEXQOLKA-DHDCSXOGSA-N	CC(CCC1C(=C)C(CC2C(C)(C)C(O)CCC12C)OC3OC(CO)C(O)C(O)C3O)=CCOC(=O)CC(O)=O	Lipids and lipid-like molecules	Prenol lipids	Terpene glycosides		0.797	28055.2	42794.2	32190.2	27060.5	47460.4	33654	11836.5	11140.8	12420.9	11299	9200.54	8448.84	138243	130388	123777	134595	143289	107252	414169	389593	431809	510152	405892	353968	17803.6	14436.7	23393.6	15574.8	25898.2	26772.4
POS_28182	5.525	545.198	3-[[2,3-Dihydro-2-(4-hydroxy-3-methoxyphenyl)-3-(hydroxymethyl)-7-methoxybenzofuran]-5-yl]propyl beta-D-glucopyranoside	[M+Na]+	C26H34O11	DVWKMCPPEMUHBE-RAGYRXETSA-N	COC1=CC(=CC=C1O)C2OC3=C(OC)C=C(CCCOC4OC(CO)C(O)C(O)C4O)C=C3C2CO	Phenylpropanoids and polyketides	2-arylbenzofuran flavonoids			0.748	48440.8	41049.9	46566.6	46271.5	66405.8	54575	114880	83294.8	95442.8	93110.2	100445	100246	18478.2	19129.6	39988.6	16044.9	55223.8	24732.2	58436.2	74029.3	63697.2	89301.9	82921.7	63298.2	141160	115937	76967	91093.4	114800	111347
POS_20682	3.81	449.19	3-[14-Hydroxy-3-[3-hydroxy-4-methoxy-6-methyl-5-[3,4,5-trihydroxy-6-[[3,4,5-trihydroxy-6-(hydroxymethyl)oxan-2-yl]oxymethyl]oxan-2-yl]oxyoxan-2-yl]oxy-10,13-dimethyl-1,2,3,4,5,6,7,8,9,11,12,15,16,17-tetradecahydrocyclopenta[a]phenanthren-17-yl]-2H-furan-5-one	[M+Ca]2+	C42H66O18	GZVMBXDQUQRICT-UHFFFAOYSA-N	COC1C(O)C(OC(C)C1OC2OC(COC3OC(CO)C(O)C(O)C3O)C(O)C(O)C2O)OC4CCC5(C)C(CCC6C5CCC7(C)C(CCC67O)C8=CC(=O)OC8)C4	Lipids and lipid-like molecules	Steroids and steroid derivatives	Steroid lactones		0.768	892350	1.04038e+06	866259	882590	953492	959193	1.20148e+06	1.12614e+06	997628	1.02996e+06	1.03153e+06	830962	535832	469897	456544	366235	436375	466255	197127	264900	234988	302155	216767	227561	632743	967670	761292	616013	808774	870581
POS_15497	4.055	381.113	3-[2-Methoxy-3-[(2S,3R,4S,5S,6R)-3,4,5-trihydroxy-6-(hydroxymethyl)oxan-2-yl]oxyphenyl]propanoic acid	[M+Na]+	C16H22O9	VLHQGQCFFBCKMV-RSQMQNDGSA-N	COC1=C(CCC(O)=O)C=CC=C1O[C@@H]2O[C@H](CO)[C@@H](O)[C@H](O)[C@H]2O	Organic oxygen compounds	Organooxygen compounds	Carbohydrates and carbohydrate conjugates		0.814	67493.5	58164.5	64857.3	68517.7	69761	67228.9	59701.4	60343.5	63002.9	62351.5	60965.9	58054.2	54785.3	62094.5	61285	64235.2	62165.4	62270.9	154240	154759	150521	151855	150789	156078	82728.6	86488.2	86775	79681.4	84403.3	77263
POS_6422	7.353	251.158	3-[4-Methyl-1-(2-methylpropanoyl)-3-oxocyclohexyl]butanoic acid	[M-H2O+H]+	C15H24O4	ZIOCYJNRYIRTQD-UHFFFAOYSA-N	CC(C)C(=O)C1(CCC(C)C(=O)C1)C(C)CC(O)=O	Lipids and lipid-like molecules	Prenol lipids	Monoterpenoids		0.726	109854	107835	136372	102178	146402	93849.5	114003	85466.8	125095	116219	81275.8	77926.5	52367.9	51123.3	53678.3	47627.1	101431	45737.7	79464.3	103966	203485	89324.8	76928.2	114941	82290.7	102543	95806.9	75789.8	79579.2	95635.3
POS_19051	8.384	427.209	3-[5-Hydroxy-7-methoxy-2,3-dimethyl-6-(3-methylbut-2-enyl)-4-oxo-2,3-dihydrochromen-8-yl]hexanoic acid	[M+Na]+	C23H32O6	UDVTWMLZUGXNQM-UHFFFAOYSA-N	CCCC(CC(O)=O)C1=C(OC)C(=C(O)C2=C1OC(C)C(C)C2=O)CC=C(C)C	Organoheterocyclic compounds	Benzopyrans	1-benzopyrans		0.729	52028.7	39570.6	38190.4	48956.6	54273	48936.9	61447.9	31804.7	36508.3	47188	40703.3	47906.7	34942.1	29635	28536.8	29072.9	31179.2	24324.9	32573.3	27837.1	25512.3	26767.1	23302.8	24029.2	31880.8	24214.8	31323.7	27289.4	23428.4	38411.7
POS_36135	13.829	683.537	3-{1,10-dihydroxy-10-methyl-3-[2-methyl-4-(2,5,6,6-tetramethylcyclohex-1-en-1-yl)buta-1,3-dien-1-yl]-7-(1-oxopropan-2-ylidene)-2-oxaspiro[4.5]decan-6-yl}propyl dodecanoate	[M+H]+	C43H70O6	CAEDYXLYBKMFFK-YNQJBBLQNA-N	O=CC(=C1CCC(O)(C)C2(CC(OC2O)C=C(C=CC3=C(C)CCC(C)C3(C)C)C)C1CCCOC(=O)CCCCCCCCCCC)C					0.773	918864	844876	799009	920041	887676	928323	831363	873280	811162	863105	842529	698056	268209	322071	274354	278761	292664	288534	1.32483e+06	1.62631e+06	1.40385e+06	1.57194e+06	1.41507e+06	1.53202e+06	844882	751067	829178	761385	810118	885892
POS_31137	13.568	589.481	3-{12-hydroxy-12-[5'-(1-hydroxydodecyl)-[2,2'-bioxolan]-5-yl]dodecyl}-5-methyl-5H-furan-2-one	[M+H-H2O]+	C37H66O6	VFGUSTAQETWXSD-CWBQBTCINA-N	O=C1OC(C=C1CCCCCCCCCCCC(O)C2OC(CC2)C3OC(CC3)C(O)CCCCCCCCCCC)C					0.744	2.53276e+06	2.45614e+06	2.62054e+06	2.83669e+06	2.69142e+06	2.46212e+06	3.11163e+06	3.02242e+06	3.26658e+06	3.02645e+06	3.02563e+06	2.41488e+06	1.29082e+06	1.34843e+06	1.17236e+06	1.13673e+06	1.1053e+06	1.20995e+06	1.70253e+06	2.05068e+06	1.96603e+06	2.66909e+06	2.09469e+06	1.91428e+06	3.85322e+06	4.11982e+06	3.75466e+06	3.1866e+06	3.6883e+06	3.96296e+06
POS_30195	13.228	573.48	3-{7-[5-(1-hydroxyhenicosa-4,8-dien-1-yl)oxolan-2-yl]heptyl}-5-methyl-5H-furan-2-one	[M+H]+	C37H64O4	FGFWSFXBCSXBEY-MLPZMSAMNA-N	O=C1OC(C=C1CCCCCCCC2OC(CC2)C(O)CCC=CCCC=CCCCCCCCCCCCC)C					0.78	228567	234222	206583	224306	125462	191998	178501	210535	219770	171276	138160	127680	203908	243220	298954	287614	126616	247455	117453	177256	314415	234584	147267	168845	260825	195736	171106	131799	201092	215578
POS_36366	3.575	688.33	3-Acetylaconitine	[M+H]+	C36H49NO12	RIPYIJVYDYCPKW-WEVHBWGYSA-N	CCN1CC2(COC)C(CC(OC)C34[C@@H]5C[C@]6(O)[C@@H](OC)C(O)[C@@](OC(C)=O)([C@H]5C6OC(=O)C7=CC=CC=C7)C(C(OC)[C@H]23)[C@@H]14)OC(C)=O	Lipids and lipid-like molecules	Prenol lipids	Diterpenoids		0.701	31603.9	27865.9	21926.6	39017.6	33215.7	26887.1	17322.8	21650.1	13395.7	15490	16946.4	14086.1	44792.3	33013.7	38838.9	30470.5	23111.5	38645.2	39904.3	51345.8	65911	78438.4	63536.6	48551.7	28937.4	34503.6	29568.2	17495.1	36017.8	37198.6
POS_1934	2.148	160.075	3-Acetylindole	[M+H]+	C10H9NO	VUIMBZIZZFSQEE-UHFFFAOYSA-N	CC(=O)C1=C[NH]C2=CC=CC=C12	Organoheterocyclic compounds	Indoles and derivatives	Indoles		0.724	80294.2	96961.4	64543.1	75869.4	74185.9	68034.4	70317.3	74769.9	49755.5	65486.6	63832.8	60511.8	32660.8	22255.4	18672.1	27012.4	16979.9	26402	54814.8	51475.2	59752.9	60384.1	63581.4	44627.2	56526.7	65104.5	46069.5	55236.6	62108	53443.2
POS_3275	14.199	189.089	3-Butylidenephthalide	[M+H]+	C12H12O2	WMBOCUXXNSOQHM-UHFFFAOYSA-N	CCCC=C1C2=CC=CC=C2C(=O)O1					0.854	1.85587e+06	1.67631e+06	1.71993e+06	1.92344e+06	1.88753e+06	1.72868e+06	1.53081e+06	1.81214e+06	1.89618e+06	1.92033e+06	1.61303e+06	1.33545e+06	1.69143e+06	2.51125e+06	2.56147e+06	2.58916e+06	2.29579e+06	2.02337e+06	1.84349e+06	1.62101e+06	1.54789e+06	1.84334e+06	1.86421e+06	1.57957e+06	1.56536e+06	1.82173e+06	1.74268e+06	1.20826e+06	1.65999e+06	1.26856e+06
POS_424	6.577	105.068	3-Cyanopyridine	[M+H]+	C6H4N2	GZPHSAQLYPIAIN-UHFFFAOYSA-N	N#CC1=CN=CC=C1	Organoheterocyclic compounds	Pyridines and derivatives	3-pyridinecarbonitriles		0.81	112057	117660	87807.8	104366	112999	104446	109759	117159	96786.8	99234.3	96891.2	81133	73519.9	68020.6	77170.1	62013.4	61692.5	63533.4	90578.6	84449	87426.1	111382	90450.8	101406	87155	100060	91676.9	81337.2	87220.3	90712.7
POS_27432	5.08	535.26	3-Deoxo-3-beta-Acetoxydeoxydihydrogedunin	[M+Na]+	C30H40O7	HNFPPWVGLWDXQQ-UDYWQXAESA-N	CC(=O)OC1CCC2(C)C3CCC4(C)C(OC(=O)C=C4C3(C)C(CC2C1(C)C)OC(C)=O)C5=COC=C5	Organoheterocyclic compounds	Naphthopyrans			0.707	41831.2	39087.2	32373.2	28960.7	30122	40707.9	94498.8	80008.5	115646	76878	79068.2	61570.6	23397.7	24345.3	18438	25983.6	24422.6	25834.1	20191.3	16395.3	16436.4	20601.5	14324.5	22363.2	39295.5	41256.6	47213	32110.4	39488.7	35897.6
POS_33438	5.855	630.32	3-Deoxyaconitine	[M+H]+	C34H47NO10	PHASMOUKYDUAOZ-IXLJIIPOSA-N	CCN1C[C@@]2(CC[C@@H]([C@@]34[C@@H]2[C@H]([C@@H](C31)[C@@]5([C@@H]6[C@H]4C[C@@]([C@@H]6OC(=O)C7=CC=CC=C7)([C@H]([C@@H]5O)OC)O)OC(=O)C)OC)OC)COC					0.762	106580	68075.1	132507	69429.2	66744.8	126106	81977.5	107732	142930	114359	94692.5	86603.7	140368	213894	178815	202973	158072	166989	143941	108449	200275	173372	118614	131089	87898.8	71737.5	94848.9	96786.1	77127.5	81918.8
POS_21764	5.225	463.216	3-Ethyl-4-hydroxy-4-methylpentyl 6-O-[(2S,3R,4R)-tetrahydro-3,4-dihydroxy-4-(hydroxymethyl)-2-furanyl]-beta-D-glucopyranoside	[M+Na]+	C19H36O11	ZHOUHFMRWBOCFO-RPIGWSNLSA-N	CCC(CCO[C@@H]1O[C@H](CO[C@H]2OC[C@](O)(CO)[C@H]2O)[C@@H](O)[C@H](O)[C@H]1O)C(C)(C)O	Lipids and lipid-like molecules	Fatty Acyls	Fatty acyl glycosides		0.719	74907.5	48458.3	55377.1	59372.7	54780	58108.1	74232.2	81452.7	66810.6	63640.8	68993.3	63146.3	49416.2	37988.8	38906.4	38378	32448.4	36884.9	61052	71336.2	64005.3	80359.5	68818.6	51974.6	50831	80113.7	68978.3	57895.2	72546.7	52668.7
POS_29335	4.604	561.195	3-Hydroxy-1-(3-hydroxy-4-methoxyphenyl)-2-{4-[(1E)-3-hydroxy-1-propen-1-yl]-2-methoxyphenoxy}propyl beta-D-glucopyranoside	[M+Na]+	C26H34O12	XBTCTDQFKYYTLT-JPNAWLBCSA-N	COC1=CC=C(C=C1O)C(O[C@@H]2O[C@H](CO)[C@@H](O)[C@H](O)[C@H]2O)C(CO)OC3=C(OC)C=C(\\C=C\\CO)C=C3	Organic oxygen compounds	Organooxygen compounds	Carbohydrates and carbohydrate conjugates		0.867	86504.6	86797.8	91975.5	96032.5	74672.2	83737.8	63170.6	52912.7	56764.6	56215.3	61600	73026.8	78849.1	86532.1	95065.1	83211.2	85329.1	81828.4	212892	184289	195535	174518	186493	199363	88131.4	75780.2	78385	90433.8	85228.4	83491.4
POS_5677	7.673	237.146	3-Hydroxy-1a,5-bis(hydroxymethyl)-5,6b-dimethyl-1,3,3a,4,6,6a-hexahydrocyclopropa[e]inden-2-one	[M-H2O+H]+	C14H22O4	CUAPOUHDJKWLOB-UHFFFAOYSA-N	CC1(CO)CC2C(O)C(=O)C3(CO)CC3(C)C2C1	Organic oxygen compounds	Organooxygen compounds	Alcohols and polyols		0.75	89981.2	88161.6	88297.5	80170.5	86823.1	88604	80664.3	94768.3	90361.2	99161	86077.2	68123.2	85343.1	90002.5	81790.1	74680.8	83106.7	70925.4	65202.4	67590.6	74718.2	82725.1	64567.8	62030	65579.2	81813.5	67899.7	62015.3	69517.5	72289.9
POS_6256	6.002	247.165	3-hydroxy-2-[(4aR,8aS)-octahydro-4a-methyl-8-methylene-2(1H)-naphthalenylidene]-, methyl ester, (2E)-propanoic acid	[M-H2O+H]+	C16H24O3	PMMWVYKBDULGDG-MJTSSRLASA-N	COC(=O)\\C(CO)=C1/CC[C@@]2(C)CCCC(=C)[C@@H]2C1	Lipids and lipid-like molecules	Prenol lipids	Sesquiterpenoids		0.735	65897.1	47652.6	57180	35608	77782.7	34063.4	55083.9	81571.6	68825	26919.7	29098.8	23619.1	21602.1	20575.5	15885.3	17598.3	20244.5	17887.2	34006.6	32516.2	68374.2	50260.5	31364	30336.7	76755.8	35734.3	33909.6	56043.8	36543.3	42002.4
POS_15797	3.523	385.146	3-Hydroxy-2-[3-methyl-2-[[3,4,5-trihydroxy-6-(hydroxymethyl)oxan-2-yl]oxymethyl]cyclopent-2-en-1-yl]propanoic acid	[M+Na]+	C16H26O9	IVUFRBWVXKXZMM-UHFFFAOYSA-N	CC1=C(COC2OC(CO)C(O)C(O)C2O)C(CC1)C(CO)C(O)=O	Lipids and lipid-like molecules	Prenol lipids	Terpene glycosides		0.846	264913	278960	269350	267270	294873	267686	285329	264273	346286	332216	309138	301616	457120	492707	509605	480602	488214	557451	781525	583597	590446	728085	598707	590405	473904	420002	480749	490858	459589	489993
POS_21888	2.795	465.188	3-Hydroxy-3-(hydroxymethyl)-4-methylpentyl 6-O-[(2S,3R,4R)-3,4-dihydroxy-4-(hydroxymethyl)tetrahydro-2-furanyl]-beta-D-glucopyranoside	[M+Na]+	C18H34O12	MHJYRHBCBPGGHL-IFTGIQGKSA-N	CC(C)C(O)(CO)CCO[C@@H]1O[C@H](CO[C@H]2OC[C@](O)(CO)[C@H]2O)[C@@H](O)[C@H](O)[C@H]1O	Lipids and lipid-like molecules	Fatty Acyls	Fatty acyl glycosides		0.704	48301.5	71630.4	27088.6	63208.4	57099.2	23819.9	35540.8	85057.3	16251.7	115851	78974	72832.2	46398	27463.7	49563.2	43069	35944.1	52661.9	38844.4	71154.6	50991.8	58108.1	12721.5	44806.4	63651.7	93283.1	112043	29478.9	114478	17809.3
POS_4658	3.64	217.154	3-Hydroxy-3,8-dimethyl-5-(propan-2-ylidene)-1,2,3,3a,4,5,6,8a-octahydroazulen-6-one	[M-H2O+H]+	C15H22O2	RHBOHEXDGUVIIY-UHFFFAOYSA-N	CC(C)=C1CC2C(CCC2(C)O)C(=CC1=O)C	Lipids and lipid-like molecules	Prenol lipids	Sesquiterpenoids		0.78	83078.8	90987.1	72664.7	86521.1	70265.9	65528.4	68799.8	66887.9	67707.2	72455.9	71053.8	52776.6	58433.5	57563.3	46987.2	49498.7	51669	44983.3	74221.1	83321.8	107240	108783	114299	82695.2	86423.9	69627.3	78462.5	60905	82465.6	76440.9
POS_29674	12.693	565.401	3-Hydroxy-3',4'-didehydro-beta,psi-caroten-4-one	[M+H]+	C40H52O2	JQSLJBXSPJMQQS-ZGZGHAEGSA-N	CC(C)=C/C=C/C(C)=C/C=C/C(C)=C/C=C/C(C)=C/C=C/C=C(C)/C=C/C=C(C)/C=C/C1=C(C)C(=O)C(O)CC1(C)C	Lipids and lipid-like molecules	Prenol lipids	Tetraterpenoids		0.716	91740.8	86570.6	72791.3	72092.2	83406.6	75224.4	56628.7	43572.3	63558.1	57858.8	51015.2	61633.3	55563.5	80964.9	79072.4	58773.4	79504.2	77300.1	83909.5	35736.1	82991.5	68703	36926.4	32293.7	79510.5	57419.3	72634.6	66993.3	62299.5	99524.8
POS_2420	3.658	169.048	3-Hydroxy-4-methoxybenzoic acid	[M+H]+	C8H8O4	LBKFGYZQBSGRHY-UHFFFAOYSA-N	COC1=CC=C(C=C1O)C(O)=O	Benzenoids	Benzene and substituted derivatives	Benzoic acids and derivatives		0.718	38052.7	31255	42534.3	42471.6	38802.4	34825.3	37072.9	35999.3	40333.2	35970.4	29101.3	31029.7	12026.7	14042.9	7865.72	10732	9696.78	14658.8	21922.4	15573.4	28072.1	18685.7	31548.8	32137.8	36103.4	30811.6	32795.5	27874.6	26652.8	23927.3
POS_23122	12.737	479.352	3-Hydroxy-4,6a,6b,8a,11,12,14b-heptamethyl-2,3,4a,5,6,7,8,9,10,11,12,12a,14,14a-tetradecahydro-1H-picene-4-carboxylic acid	[M+Na]+	C30H48O3	NBGQZFQREPIKMG-UHFFFAOYSA-N	CC1CCC2(C)CCC3(C)C(=CCC4C5(C)CCC(O)C(C)(C5CCC34C)C(O)=O)C2C1C	Lipids and lipid-like molecules	Prenol lipids	Triterpenoids		0.7	71153.2	78410.1	83574.7	60430.4	59008.8	58208.6	34098.5	45211.1	82245.5	36794.8	50264.4	60424.1	23158.4	33779.2	43222.5	44438.9	13981.5	41742.1	96095.3	80168.1	93564.4	125376	77859.9	74474.9	65668.4	48337.4	67156.8	73187.6	51181.2	46142.9
POS_3047	4.136	182.08	3-Hydroxyphenylalanine	[M+H]+	C9H11NO3	JZKXXXDKRQWDET-UHFFFAOYSA-N	NC(CC1=CC(=CC=C1)O)C(O)=O	Organic acids and derivatives	Carboxylic acids and derivatives	Amino acids, peptides, and analogues		0.805	38397.6	33041.7	34910.8	40508.2	36757.3	39250.4	37576.1	33718.4	32189.2	32882.4	30330.6	27229.9	59734.3	53212.7	49564	51609.6	47905.8	51873	33182.7	41340	39231.4	41352.3	40792.4	37549.2	37930.1	38227.8	35241.9	29924.3	41355.4	37925
POS_3337	4.683	190.083	3-Indolepropionic acid	[M+H]+	C11H11NO2	GOLXRNDWAUTYKT-UHFFFAOYSA-N	OC(=O)CCC1=C[NH]C2=C1C=CC=C2	Organoheterocyclic compounds	Indoles and derivatives	Indolyl carboxylic acids and derivatives		0.704	47091.8	48994.9	46620.2	45188.8	41170	46103	38038.2	39553.2	43047.9	36873.4	42026.4	34333.7	9689.27	7826.55	11723.8	14288.5	10190.1	14983.8	24355.8	28825.9	30609.8	28958.5	22997.3	25024.6	36561.5	36054.4	36333.7	37018.9	36747.4	44127.7
POS_617	2.848	117.055	3-Methyl-2-oxobutanoic acid	[M+H]+	C5H8O3	QHKABHOOEWYVLI-UHFFFAOYSA-N	CC(C)C(=O)C(O)=O	Organic acids and derivatives	Keto acids and derivatives	Short-chain keto acids and derivatives	C00141	0.798	193679	293482	106462	180834	130612	119995	188495	144311	164837	92989.9	138215	201992	179057	110853	110433	145266	310628	178114	151192	127604	153090	167008	129391	168196	178405	258531	208208	256763	169341	136007
POS_1601	1.081	150.076	3-Methyladenine	[M+H]+	C6H7N5	FSASIHFSFGAIJM-UHFFFAOYSA-N	C[N]1C=NC(=C2N=CN=C12)N	Organoheterocyclic compounds	Imidazopyrimidines	Purines and purine derivatives		0.876	224954	252302	225674	223475	201936	358669	158443	160217	133407	145623	130310	146478	685519	370148	393628	361106	386526	397477	533856	612822	931182	942798	931217	878783	230458	232201	293076	240966	222491	343310
POS_6824	0.798	258.1	3-Methylcytidine	[M+H]+	C10H15N3O5	RDPUKVRQKWBSPK-ZOQUXTDFSA-N	CN1C(=N)C=CN(C2OC(CO)C(O)C2O)C1=O	Nucleosides, nucleotides, and analogues	Pyrimidine nucleosides			0.727	260267	341208	284437	252971	319664	165537	125083	287169	204051	257678	171071	139356	159227	131495	131614	159004	163376	163125	111545	115659	116415	203990	165420	90744.9	322144	336950	340809	191190	421768	309698
POS_1523	3.74	148.076	3-Methyloxindole	[M+H]+	C9H9NO	BBZCPUCZKLTAJQ-UHFFFAOYSA-N	CC1C(=NC2=C1C=CC=C2)O	Organoheterocyclic compounds	Indoles and derivatives	Indolines		0.765	125858	99803.1	104404	112761	119878	119417	106655	104340	85563.5	104138	97796.5	73576.3	164554	135300	129925	100723	124057	128639	158195	225666	190233	240188	231560	202127	102940	144921	108026	92720.6	123023	102770
POS_13508	10.199	355.262	3-Oxochol-4-en-24-oic acid	[M-H2O+H]+	C24H36O3	WCFIGQHNBJXROP-IHMUCKAYSA-N	C[C@H](CCC(O)=O)[C@H]1CC[C@H]2[C@@H]3CCC4=CC(=O)CC[C@]4(C)[C@H]3CC[C@]12C	Lipids and lipid-like molecules	Steroids and steroid derivatives	Bile acids, alcohols and derivatives		0.708	79820.6	58023.5	65850.1	52054.1	74203.3	76893.3	66303.1	69745	45877.6	73664.8	65725	50582.4	27281.5	25012.7	32279.6	33372.6	33653.6	25249.2	107513	106071	141164	145656	146216	106389	77127.1	77650.9	78960.7	48606.7	71826.3	76635.1
POS_22578	7.264	473.142	3-Phenyl-2-[(2S,3R,4S,5S,6R)-3,4,5-trihydroxy-6-[[(E)-3-(4-hydroxyphenyl)prop-2-enoyl]oxymethyl]oxan-2-yl]oxyprop-2-enoic acid	[M+H]+	C24H24O10	OFPMGMVAOWDSRN-AAJBOKNFSA-N	OC1C(O)C(COC(=O)C=CC2=CC=C(O)C=C2)OC(OC(=CC3=CC=CC=C3)C(O)=O)C1O	Lipids and lipid-like molecules	Fatty Acyls	Fatty acyl glycosides		0.797	32813.6	9890.79	21211.7	23598.2	90691.9	7333.19	37606.5	5954.13	45768.8	5923.88	13640.8	10190.4	8186.45	41814.6	15564.7	34145.5	120666	8836.31	39345.7	9098.89	74389.2	21706.9	8306.82	102156	33161.9	39473.5	50180.2	28234.3	19417.2	17465.8
POS_5218	6.882	228.099	3-Phenyl-3-pyridin-2-ylpropanoic acid	[M+H]+	C14H13NO2	XTQOUVPIWQGVEJ-UHFFFAOYSA-N	OC(=O)CC(C1=CC=CC=C1)C2=NC=CC=C2	Phenylpropanoids and polyketides	Phenylpropanoic acids			0.706	169596	173316	147507	165126	162355	163001	179230	180811	179631	188620	182542	139226	34109.7	33523.3	28304.9	34061.6	32424.5	31395.2	48056.3	42175.1	47782	45775.3	46936.9	39792.1	134224	147726	140964	121816	144250	141150
POS_525	0.845	110.059	3-Pyridinemethanol	[M+H]+	C6H7NO	MVQVNTPHUGQQHK-UHFFFAOYSA-N	OCC1=CC=CN=C1	Organoheterocyclic compounds	Pyridines and derivatives			0.817	7382.47	11890	8553.3	6624.57	8989.15	126799	12851	20139.3	14855.7	6646.53	5530.88	11982.8	7307.54	44578.3	52212.9	8653.27	3866.88	5202.9	2766.24	1950.1	1647.43	8426.25	1538.35	3493.03	17120.1	16468	88237.9	14723.3	4655.02	362107
POS_14946	7.737	373.195	3,4-Dihydro-6,8-dihydroxy-3-(10-hydroxyundecyl)isocoumarin	[M+Na]+	C20H30O5	YLEKEQNOOIMZQM-UHFFFAOYSA-N	CC(O)CCCCCCCCCC1CC2=C(C(=CC(=C2)O)O)C(=O)O1	Benzenoids	Benzene and substituted derivatives	Benzoic acids and derivatives		0.737	211762	229767	202543	189216	540991	266390	227846	225629	210966	214611	184769	187884	202826	209078	197629	231341	194188	204697	61258.8	80503.6	83092	209771	55876.9	77087.9	168999	204048	496803	143317	433533	457011
POS_23538	3.465	485.156	3,4-Dimethoxyphenyl 6-O-(6-deoxy-alpha-L-mannopyranosyl)-hexopyranoside	[M+Na]+	C20H30O12	ALPIUWBZQOROIJ-LHZCODTLSA-N	COC1=CC=C(OC2OC(CO[C@@H]3O[C@@H](C)[C@H](O)[C@@H](O)[C@H]3O)C(O)C(O)C2O)C=C1OC	Organic oxygen compounds	Organooxygen compounds	Carbohydrates and carbohydrate conjugates		0.77	105875	77570.4	100305	105511	112962	106795	90052.4	105631	104043	107160	101918	98560.7	88432.6	98878.8	87509.9	82585.9	95220.9	127293	136285	109354	116212	135160	107808	126266	103260	112710	106733	114287	106978	97348.1
POS_4281	4.922	209.079	3,5-Dimethoxycinnamic acid	[M+H]+	C11H12O4	VLSRUFWCGBMYDJ-ONEGZZNKSA-N	COC1=CC(=CC(=C1)C=CC(O)=O)OC	Phenylpropanoids and polyketides	Cinnamic acids and derivatives	Hydroxycinnamic acids and derivatives		0.803	76822.8	110756	45313.4	49015.6	51634.1	107135	63806.3	79679	88944.1	98417.8	88239	55465.6	166560	177643	155853	138442	134097	135826	184155	176403	211892	283273	212407	227962	75165.9	114087	90607	70228.7	79912.8	116680
POS_21514	12.792	459.361	3,5,5-trimethyl-4-(3,7,12,16,18-pentamethylnonadeca-1,3,5,7,9,11,13,15-octaen-1-yl)cyclohex-2-en-1-one	[M+H]+	C33H46O	OLOIPLDBLGXQBC-WPRSTXHRNA-N	O=C1C=C(C)C(C=CC(=CC=CC(=CC=CC=C(C=CC=C(C)CC(C)C)C)C)C)C(C)(C)C1					0.877	286104	219397	243445	270590	297405	266611	103875	100838	121465	87220.1	90051.9	81981.5	501774	598477	535774	532164	523517	512335	285273	293461	279587	356494	304730	294538	158219	164934	158536	144386	169301	171918
POS_14952	6.121	373.219	3,5,5-Trimethyl-4-[3-(beta-D-glucopyranosyloxy)butyl]-2-cyclohexene-1-one	[M+H]+	C19H32O7	NYLNHNDMNOPWAZ-ZEGIJQCCSA-N	CC(CCC1C(=CC(=O)CC1(C)C)C)O[C@@H]2O[C@H](CO)[C@@H](O)[C@H](O)[C@H]2O	Lipids and lipid-like molecules	Fatty Acyls	Fatty acyl glycosides		0.913	707113	687793	607589	627432	612330	580386	829797	871704	830633	881994	664572	619034	949947	938325	906221	873092	885543	935298	626639	589396	654402	702986	591838	596722	684418	663785	715367	544686	626545	691532
POS_26828	7.313	527.244	3,5,5-Trimethyl-4-[3-[(6-O-beta-D-xylopyranosyl-beta-D-glucopyranosyl)oxy]butyl]-2-cyclohexen-1-one	[M+Na]+	C24H40O11	LYJZPTUVRHPVNB-WRZQMYAXSA-N	CC(CCC1C(=CC(=O)CC1(C)C)C)O[C@@H]2O[C@H](CO[C@@H]3OC[C@@H](O)[C@H](O)[C@H]3O)[C@@H](O)[C@H](O)[C@H]2O	Lipids and lipid-like molecules	Fatty Acyls	Fatty acyl glycosides		0.757	41967.7	32600.2	35769	40813.3	45392.5	33621.5	40011.3	44632.7	39633.7	43192.8	39169.1	40241.7	51839.7	59665.3	50401.5	50433.3	50288.2	69357.9	47805.8	41961.4	56202.5	54654.8	44365.8	69317.2	32732.4	38145	38552.1	28231.5	35642.7	32927.1
POS_16767	7.187	397.22	3,5,5-Trimethyl-4-[3-[(beta-D-glucopyranosyl)oxy]butyl]-3-cyclohexen-1-ol	[M+Na]+	C19H34O7	QOLJILMTPKQQQA-KWEBYEANSA-N	CC(CCC1=C(C)CC(O)CC1(C)C)OC2OC(CO)C(O)C(O)C2O	Lipids and lipid-like molecules	Fatty Acyls	Fatty acyl glycosides		0.733	134177	103013	70268.1	127239	153911	136181	91382.2	152936	109062	92717.2	45063.1	108492	139538	184375	184591	157763	135507	164436	151564	145474	200626	190419	167269	162567	65622.8	146241	134790	64856.1	52871.4	99761.9
POS_15978	5.037	387.19	3,5,5-Trimethyl-4beta-hydroxy-4-[3-(beta-D-glucopyranosyloxy)-1-butenyl]-2-cyclohexene-1-one	[M+H]+	C19H30O8	SWYRVCGNMNAFEK-CLCVOTHJSA-N	CC(O[C@@H]1O[C@H](CO)[C@@H](O)[C@H](O)[C@H]1O)\\C=C\\[C@@]2(O)C(=CC(=O)CC2(C)C)C	Lipids and lipid-like molecules	Fatty Acyls	Fatty acyl glycosides		0.708	163677	176615	135738	104757	85583.3	132155	85877.2	184671	199200	154507	88574	79012.3	118791	191794	169427	140076	128310	171085	118676	92681.7	198668	213318	139249	167438	173993	185869	203712	150381	186000	177982
POS_9061	2.856	291.131	3,6-Diphenylcyclohexan-1,2-diol	[M+Na]+	C18H20O2	KIDYUEHQXIEBGK-UHFFFAOYSA-N	OC1C(O)C(CCC1C2=CC=CC=C2)C3=CC=CC=C3	Organic oxygen compounds	Organooxygen compounds	Alcohols and polyols		0.749	112396	113527	58453.3	103833	51155.9	53264.4	80264	86993.5	87963.6	83601.2	86038.7	78370.6	80613.4	34383.1	41322.3	33980.1	28370.1	52536.1	24398.2	16785.7	19195.9	31614.9	30786.4	39691.8	71500.4	76584.6	53435.6	39880.4	68939.2	68992.1
POS_4774	6.965	219.171	3,8-Dimethyl-5-propan-2-yl-4a,5,6,8a-tetrahydro-1H-naphthalen-2-one	[M+H]+	C15H22O	LMILVXQXGKTFSZ-UHFFFAOYSA-N	CC(C)C1CC=C(C)C2CC(=O)C(=CC12)C	Lipids and lipid-like molecules	Prenol lipids	Sesquiterpenoids		0.889	111288	127915	127353	122476	118672	120934	148776	159800	146110	152705	150241	114027	212337	214893	213282	215078	222160	178995	141420	135504	153600	169069	138593	133365	142815	143974	126643	115050	126941	149635
POS_3700	5.093	197.08	3',5'-Dimethoxy-4'-hydroxyacetophenone	[M+H]+	C10H12O4	OJOBTAOGJIWAGB-UHFFFAOYSA-N	COC1=CC(=CC(=C1O)OC)C(C)=O	Organic oxygen compounds	Organooxygen compounds	Carbonyl compounds		0.709	79998	69561.5	80745.7	54975.9	60720.6	59710.9	66163.5	71756.4	79241.4	64008	67934.2	62852.8	31728.4	30501.3	39514.5	37679.3	32196.1	39367.8	32914.1	32534.8	43953.4	39978.2	26620.4	35426.5	62020.9	64763.6	69436.1	56813	67246.7	66001.9
POS_42913	6.366	977.449	3a-[3,4-Dihydroxy-6-[[3,4,5-trihydroxy-6-(hydroxymethyl)oxan-2-yl]oxymethyl]-5-(3,4,5-trihydroxy-6-methyloxan-2-yl)oxyoxan-2-yl]oxycarbonyl-5b,8,8,11a-tetramethyl-9-oxo-1-prop-1-en-2-yl-2,3,4,5,6,7,7a,10,11,11b,12,13,13a,13b-tetradecahydro-1H-cyclopenta[a]chrysene-5a-carboxylic acid	[M+Na]+	C48H74O19	LSHAJDRFVTXNOB-UHFFFAOYSA-N	CC1OC(OC2C(O)C(O)C(OC2COC3OC(CO)C(O)C(O)C3O)OC(=O)C45CCC(C4C6CCC7C8(C)CCC(=O)C(C)(C)C8CCC7(C)C6(CC5)C(O)=O)C(C)=C)C(O)C(O)C1O	Lipids and lipid-like molecules	Prenol lipids	Terpene glycosides		0.708	19698.5	15295	17237	19160.5	20702	16279	11851.9	8974.95	14446	12670.3	13320.5	6514.94	30742.9	24527.5	25528.2	28579.6	35383	27552.6	37856.2	31938.4	42648.8	37514	34119.6	38501.6	16059.3	13163.5	14179.1	12829.8	14348.8	9660.13
POS_7198	3.727	265.144	3a-Hydroxy-3,5a,9-trimethyl-3,4,5,6,7,9b-hexahydrobenzo[g][1]benzofuran-2,8-dione	[M+H]+	C15H20O4	KLPWVMFJDOIILT-UHFFFAOYSA-N	CC1C(=O)OC2C3=C(C)C(=O)CCC3(C)CCC12O	Lipids and lipid-like molecules	Prenol lipids	Terpene lactones		0.734	105150	68749.2	54790.9	80885.9	74681.9	91900.8	130091	112829	84723.2	118686	94381.9	67933.1	138628	238614	212293	231057	40093	256086	61907.9	98314.3	85825.8	117189	104568	84518.5	96934.3	92645.8	126052	83259.9	85280.3	70330.5
POS_4301	3.643	209.152	3a,4,5,6,7,7a-Hexahydro-3a,7,7-trimethyl-1H-indene-3-carboxylic acid	[M+H]+	C13H20O2	ACQRUPZAAPLQQP-UHFFFAOYSA-N	CC1(C)CCCC2(C)C1CC=C2C(O)=O	Organic acids and derivatives	Carboxylic acids and derivatives	Carboxylic acids		0.721	145635	137475	119941	291352	142564	124920	175662	201527	196756	161037	163243	216050	88167.5	133028	54258.3	86346.4	64740.8	63489.4	102914	169565	157622	173469	221921	162867	124433	347465	176491	203186	134025	125197
POS_9222	12.373	293.246	3alpha,17beta-Dihydroxy-5alpha-androstane	[M+H]+	C19H32O2	CBMYJHIOYJEBSB-UHFFFAOYSA-N	CC12CCC3C(CCC4CC(O)CCC34C)C1CCC2O	Lipids and lipid-like molecules	Steroids and steroid derivatives	Androstane steroids		0.926	1.72221e+06	2.13784e+06	1.67364e+06	1.65651e+06	1.76989e+06	1.65769e+06	1.17583e+06	1.12458e+06	1.19969e+06	1.15157e+06	1.15507e+06	978091	1.30803e+06	1.30754e+06	1.24589e+06	1.38832e+06	1.27797e+06	1.15529e+06	401035	307981	377604	424879	364685	316637	1.21263e+06	1.01575e+06	1.18452e+06	878673	999554	1.22761e+06
POS_24216	4.812	493.252	3beta-HYDROXYDEOXODIHYDRODEOXYGEDUNIN	[M+Na]+	C28H38O6	FJIIOEQLAAKWEL-VISHRWGOSA-N	CC(=O)OC1CC2C(C)(C)C(O)CCC2(C)C3CCC4(C)C(OC(=O)C=C4C13C)C5=COC=C5	Organoheterocyclic compounds	Naphthopyrans			0.825	182662	150354	142346	89364.5	173712	192189	247364	233492	159434	212717	225063	61932.8	176284	164426	212011	196079	177741	143001	199547	344452	297472	321330	336819	190791	159417	166104	119609	81272.7	148624	173169
POS_4605	0.808	216.123	3OH-C6-Hsl RS/RS	[M+H]+	C10H17NO4	CRCIHGGZGGATGM-UHFFFAOYSA-N	CCCC(O)CC(=O)NC1CCOC1=O	Organic acids and derivatives	Carboxylic acids and derivatives	Amino acids, peptides, and analogues		0.701	370649	826107	432249	320197	392027	384867	357801	578527	556385	259178	286044	310810	510060	402111	679513	850630	823043	556798	230948	193083	233852	189728	329606	183193	282600	232019	489214	509160	182064	525354
POS_17621	4.49	409.108	4-(1,3-Benzodioxol-5-ylmethyl)-3-[(3,4-dimethoxyphenyl)methyl]oxolan-2-one	[M+K]+	C21H22O6	IYBDDRJHJMFFBB-UHFFFAOYSA-N	COC1=C(OC)C=C(CC2C(COC2=O)CC3=CC4=C(OCO4)C=C3)C=C1	Lignans, neolignans and related compounds	Furanoid lignans	Tetrahydrofuran lignans		0.729	42752.8	42597.8	42816.4	40138.1	41073.8	44038.9	44678.1	44440.7	46772.9	45823.4	45742.6	42577.5	37250.7	26825.5	41766.7	42267.8	41882.8	41306.7	39807.5	37589	38769.7	41209	38853.6	41508.4	41471	42073.6	34918	42329.2	38556.2	39791.4
POS_2659	11.641	175.146	4-(2,3,6-trimethylphenyl)butan-2-ol	[M+H-H2O]+	C13H20O	IMXWSBUOJQZJJZ-LDGXTIHJNA-N	OC(C)CCC=1C(=CC=C(C1C)C)C					0.77	291585	322886	280197	272604	179190	307762	322423	274002	182810	351157	315287	170948	86030.9	208128	231009	111725	102520	194517	128398	256817	365518	293237	226082	208857	281778	266847	254749	256281	222038	208531
POS_32689	5.794	617.146	4-(3,4-Dihydroxyphenyl)-5-[(6-O-beta-D-xylopyranosyl-beta-D-glucopyranosyl)oxy]-7-methoxycoumarin	[M+Na]+	C27H30O15	GXDJGKMWLJOJFR-WUSKNVGPSA-N	COC1=CC(=C2C(=C1)OC(=O)C=C2C3=CC(=C(O)C=C3)O)OC4OC(COC5OCC(O)C(O)C5O)C(O)C(O)C4O	Phenylpropanoids and polyketides	Coumarins and derivatives	Coumarin glycosides		0.742	197076	175900	199653	198906	175723	205041	139112	162958	169251	164423	159629	126323	249669	253508	225382	252035	196773	212128	184780	154892	170198	166882	155811	157869	157539	135246	154219	146317	161324	161985
POS_23376	0.848	483.201	4-(4-Hydroxyphenyl)-2-butanyl 6-O-[(4xi)-alpha-L-threo-pentofuranosyl]-beta-D-glucopyranoside	[M+Na]+	C21H32O11	DJDISCKFJXDADJ-COUYJTLKSA-N	CC(CCC1=CC=C(O)C=C1)OC2OC(COC3OC(CO)C(O)C3O)C(O)C(O)C2O	Lipids and lipid-like molecules	Fatty Acyls	Fatty acyl glycosides		0.781	16849.3	12994.1	21503.3	21550.5	17626.1	27617.8	17776.9	15695	11570.4	15586.5	18292.3	18180.4	14255.7	13166	13000.9	12784.7	10142.2	14217.9	14848.8	11854.5	11542.6	13863.6	8240.12	10198.7	22346.5	12826.6	20126.7	14606.9	15611.4	33886.9
POS_19646	6.583	435.169	4-[(2R,3R,4S,5S,6R)-3,4,5-trihydroxy-6-(hydroxymethyl)oxan-2-yl]oxypentan-2-yl (E)-3-(4-hydroxyphenyl)prop-2-enoate	[M+Na]+	C20H28O9	RMFDCHYDPYVNFA-AKVWERCLSA-N	CC(CC(C)OC(=O)C=CC1=CC=C(O)C=C1)OC2OC(CO)C(O)C(O)C2O	Lipids and lipid-like molecules	Fatty Acyls	Fatty acyl glycosides		0.766	36109	33752.8	60797.8	52075.7	66325.5	69763.8	69696.8	66664.6	78328.6	85301.3	69700.6	63386.9	77846.6	80171.7	71166.4	65938.8	65271.5	74889.4	45985.9	25927.1	60019.2	81577.3	50280.8	63899.4	56396.8	73432.1	69127.1	39940.1	37997.7	52380.5
POS_14769	6.028	371.204	4-[3-(Beta-D-glucopyranosyloxy)-4-hydroxy-2,6,6-trimethyl-1-cyclohexen-1-yl]-2-butanone	[M-H2O+H]+	C19H32O8	JVIDANAJZDBKRL-FJUMDGKUSA-N	CC(=O)CCC1=C(C)C(O[C@@H]2O[C@H](CO)[C@@H](O)[C@H](O)[C@H]2O)C(O)CC1(C)C	Lipids and lipid-like molecules	Prenol lipids	Terpene glycosides		0.807	427468	413997	377401	415651	398204	377839	463072	491555	462303	502254	439728	427710	355850	367458	338509	302417	331163	352182	344246	387098	437717	455217	404575	383652	483842	520867	540393	423315	555413	580764
POS_23729	9.245	487.263	4-[3-Methyl-5-(5,6,7-trihydroxy-1,2,4a,5-tetramethyl-3,4,6,7,8,8a-hexahydro-2H-naphthalen-1-yl)pentoxy]-4-oxobutanoic acid	[M-H+2Na]+	C24H42O7	DQOOFQPFNNGTHL-UHFFFAOYSA-N	CC(CCOC(=O)CCC(O)=O)CCC1(C)C(C)CCC2(C)C1CC(O)C(O)C2(C)O	Lipids and lipid-like molecules	Prenol lipids	Diterpenoids		0.802	73745.9	80123.9	67678.1	67918.3	72219.1	67593.1	79885.8	86525	85456.6	74710.4	79187.3	79608.4	22625.8	22442.5	25695.7	20754.7	27529.9	21366.6	34449.6	26439.1	58271.4	64319.7	28403.5	31194.4	78581.8	72951.5	73346.2	72842.1	64806.1	84985.2
POS_17641	5.005	409.179	4-[4-(beta-D-Glucopyranosyloxy)-2-hydroxy-2,6,6-trimethylcyclohexylidene]-3-buten-2-one	[M+Na]+	C19H30O8	OSUSRWMGHUUXBY-OHWUEDFNSA-N	CC(=O)[CH]=[C]=[C]1C(C)(C)CC(CC1(C)O)O[C@@H]2O[C@H](CO)[C@@H](O)[C@H](O)[C@H]2O	Lipids and lipid-like molecules	Prenol lipids	Terpene glycosides		0.761	179508	176979	199917	148030	165020	204668	188389	258281	207671	194762	219384	187459	167990	79568.6	154353	159250	141568	191740	151383	183805	160393	213821	158988	205975	219780	197038	299878	201050	287962	149525
POS_9714	2.855	303.133	4-[Formyl(6-methoxyquinolin-8-yl)amino]pentanoic acid	[M+H]+	C16H18N2O4	HWLCTPIUUFQVEK-UHFFFAOYSA-N	COC1=CC2=CC=CN=C2C(=C1)N(C=O)C(C)CCC(O)=O	Organoheterocyclic compounds	Quinolines and derivatives			0.702	72528.7	44160.6	38020.8	43445.4	41469.1	28286.6	45210.5	58440.7	74406.6	71780	26201.9	55793.3	23366.9	31660.7	21181.8	58935.7	21734.6	72613.6	16924.5	13073.9	13824.4	59710.9	23781	15651.8	43587.7	56568.2	41539.7	43879	44343.1	66639.8
POS_13118	3.455	351.1	4-Acetyl-3-hydroxy-5-methylphenyl beta-D-glucopyranoside	[M+Na]+	C15H20O8	CFJLERBDXYGARW-TVKJYDDYSA-N	CC(=O)C1=C(O)C=C(OC2OC(CO)C(O)C(O)C2O)C=C1C	Organic oxygen compounds	Organooxygen compounds	Carbohydrates and carbohydrate conjugates		0.709	78132.1	64349.2	67934.9	82550.2	87984.5	77132.2	85063.7	86094	90788.7	77802	78634.5	75764.7	86461.9	90411.9	77646.5	76919.3	80852.3	105541	97015.1	75808.3	90276	87953	78825.3	86395.5	77034.1	91772	87268.2	83700.3	85353	76092.6
POS_1613	2.059	150.108	4-Cyclopropyl-6-methyl-2-pyrimidinamine	[M+H]+	C8H11N3	KPMMRZPKAYBHME-UHFFFAOYSA-N	CC1=NC(=NC(=C1)C2CC2)N	Organoheterocyclic compounds	Diazines	Pyrimidines and pyrimidine derivatives		0.736	227301	47264.5	121041	123067	204671	77408.6	140229	52419.8	63998.7	64102.1	42056.8	52174.4	131769	46015.9	149490	114153	231254	235997	215247	246239	83506.5	251604	115224	259900	116829	186714	143572	99141.1	98726.1	29824.3
POS_787	1.384	123.089	4-Dimethylaminopyridine	[M+H]+	C7H10N2	VHYFNPMBLIVWCW-UHFFFAOYSA-N	CN(C)C1=CC=NC=C1	Organic nitrogen compounds	Organonitrogen compounds	Amines		0.74	26790.6	40226.8	27881.5	23727.7	21038	11829.9	10715.3	7601.01	10132.3	7947.61	8844.54	11908.1	21871.4	1121.45	1701.12	24813.2	22106.2	18302.8	14061.4	16257.8	18831.6	13879.7	9195.8	9743.39	17625.6	13503.5	3571.64	17286.3	16201.4	1079.62
POS_1459	0.795	146.091	4-Guanidinobutyric acid	[M+H]+	C5H11N3O2	TUHVEAJXIMEOSA-UHFFFAOYSA-N	NC(=N)NCCCC(O)=O	Organic acids and derivatives	Carboxylic acids and derivatives	Amino acids, peptides, and analogues	C01035	0.867	58597.2	133925	54351.8	49041.1	113841	127752	64726.7	75255.5	107709	43250.1	65992.1	60197.3	64641.8	66510.6	109943	138883	104880	70420.3	231615	91899.8	113043	90863.1	96423.9	100405	221190	87378.8	120295	99177.5	86679.8	245172
POS_7100	7.135	263.161	4-Hydroxy-1-methoxy-6,6,9a-trimethyl-4,5,5a,7,8,9-hexahydro-1H-benzo[e][2]benzofuran-3-one	[M-H2O+H]+	C16H24O4	DGADHBAZBHETGH-UHFFFAOYSA-N	COC1OC(=O)C2=C1C3(C)CCCC(C)(C)C3CC2O	Organoheterocyclic compounds	Naphthofurans			0.716	151758	148704	111797	148826	173054	162235	124636	126439	122822	140484	128128	113727	97211.3	128580	104692	92255.1	90668.9	107978	92422.5	120699	147339	112303	99312.2	87809.3	114648	145192	110226	93091.2	121351	144608
POS_11016	11.682	323.193	4-Hydroxy-3-[(2E,6E)-4-hydroxy-3,7,11-trimethyldodeca-2,6,10-trienyl]benzoic acid	[M-2H2O+H]+	C22H30O4	LSQRGMPMJOCLHX-GONBZBRSSA-N	CC(C)=CCCC(C)=CCC(O)C(C)=CCC1=CC(=CC=C1O)C(O)=O	Lipids and lipid-like molecules	Prenol lipids	Sesquiterpenoids		0.775	2.36432e+06	2.83469e+06	2.79406e+06	3.07458e+06	1.96435e+06	3.02541e+06	2.55936e+06	2.17292e+06	1.81052e+06	2.73964e+06	2.73029e+06	1.8112e+06	2.37659e+06	3.11976e+06	2.86529e+06	2.2895e+06	2.23085e+06	2.82625e+06	1.49006e+06	1.65225e+06	1.70353e+06	1.97556e+06	2.15847e+06	1.83468e+06	2.59678e+06	2.10532e+06	2.46402e+06	2.49974e+06	2.02061e+06	2.26704e+06
POS_877	3.975	127.036	4-Hydroxy-6-methyl-2-pyrone	[M+H]+	C6H6O3	NSYSSMYQPLSPOD-UHFFFAOYSA-N	CC1=CC(=CC(=O)O1)O	Organoheterocyclic compounds	Pyrans	Pyranones and derivatives		0.782	67569.5	72596.6	64437.2	64901.2	71730.6	69098.6	109518	111572	105864	109290	106256	75838.5	26210	37608.6	20070	25387.9	14760.5	25674.3	9875.61	15514.2	15429.9	28082	19937.7	12484.1	52176.9	64568.9	60043.2	43100.6	52357.3	61541.6
POS_19199	4.389	429.207	4-Hydroxy-6-methyl-3-methylidene-5-[5-[(2R,3R,4S,5S,6R)-3,4,5-trihydroxy-6-(hydroxymethyl)oxan-2-yl]oxypentan-2-yl]-3a,4,7,7a-tetrahydro-1-benzofuran-2-one	[M+H]+	C21H32O9	HYMAKZYMIDUXML-BTUKQMCYSA-N	CC(CCCO[C@@H]1O[C@H](CO)[C@@H](O)[C@H](O)[C@H]1O)C2=C(C)CC3OC(=O)C(=C)C3C2O	Lipids and lipid-like molecules	Prenol lipids	Terpene lactones		0.853	4.35047e+06	4.09851e+06	4.39502e+06	4.40621e+06	4.17197e+06	4.28014e+06	4.89653e+06	5.02739e+06	5.17877e+06	4.98291e+06	5.10486e+06	6.09461e+06	1.66544e+06	1.81539e+06	1.87686e+06	1.82848e+06	1.88324e+06	1.7785e+06	3.38143e+06	3.5392e+06	3.35641e+06	3.21144e+06	3.54999e+06	3.49239e+06	5.85201e+06	5.85714e+06	5.82361e+06	6.25576e+06	6.04114e+06	5.28687e+06
POS_1599	1.344	150.054	4-Hydroxymandelonitrile	[M+H]+	C8H7NO2	HOOOPXDSCKBLFG-UHFFFAOYSA-N	OC(C#N)C1=CC=C(O)C=C1	Benzenoids	Phenols	1-hydroxy-2-unsubstituted benzenoids		0.804	41711.1	58982.5	44199	41475.3	38083.4	34820.6	28590.7	33699.6	30220.9	28832.8	28775.8	28191.9	6368.04	9900.93	10017.2	11602.9	14099.7	9474.94	13116.8	8269.18	10483.3	13488	6563.05	5465.84	29499.5	28029.6	19549.1	28865.1	30668.4	26273.4
POS_1391	3.771	144.046	4-Methyl-5-thiazoleethanol	[M+H]+	C6H9NOS	BKAWJIRCKVUVED-UHFFFAOYSA-N	CC1=C(CCO)SC=N1	Organoheterocyclic compounds	Azoles	Thiazoles	C04294	0.896	27782	25043.8	25678.3	25631.2	29338.2	27795.2	41769.4	39515.3	38708	40413.3	38738.1	29733.3	13597.2	12346.4	10780.6	9712.79	11114.5	11563.8	15022.9	19328.2	16710.9	20843.5	15419.5	16359.5	34687	50283.9	38063.5	31646.3	41553.3	39117.2
POS_4055	4.358	204.101	4-methyl-7-ethylaminocoumarin	[M+H]+	C12H13NO2	OTNIKUTWXUODJZ-UHFFFAOYSA-N	CCNC1=CC2=C(C=C1)C(=CC(=O)O2)C	Phenylpropanoids and polyketides	Coumarins and derivatives			0.738	31208.1	24956.8	21622	23705.9	21611.8	25757	30269.5	30263.5	34735.5	30463.9	29031.5	29559.3	17437.2	17071.2	14297.8	14514.3	12495.3	19631.6	10267.4	13344.1	13377.1	12881.5	10519.1	12408.4	24046.1	22896.6	24171.7	23807.7	22076.7	28338.4
POS_14561	3.88	369.115	4-O-Feruloyl-D-quinic acid	[M+H]+	C17H20O9	VTMFDSJJVNQXLT-KSQYBWRXSA-N	COC1=CC(=CC=C1O)\\C=C\\C(=O)O[C@H]2[C@H](O)C[C@@](O)(C[C@H]2O)C(O)=O	Organic oxygen compounds	Organooxygen compounds	Alcohols and polyols		0.779	74031.9	98900.2	68958.7	78881.2	74744.4	70632	58089.8	49330.3	53967.1	59668.9	52759.7	43954.1	94393.3	92667.6	81806.3	75376.3	78126.6	78859.4	66089.2	90842.4	76236	100402	77567.2	73981.6	66585.4	89410.6	67675	58274.6	77309.8	93636.5
POS_20880	12.439	451.317	4,4,8,10,14-Pentamethyl-17-(4,5,6-trihydroxy-6-methylheptan-2-yl)-2,5,6,7,9,15-hexahydro-1H-cyclopenta[a]phenanthrene-3,16-dione	[M-2H2O+H]+	C30H46O5	PGQUPZCFLHXEHV-UHFFFAOYSA-N	CC(CC(O)C(O)C(C)(C)O)C1=C2C=CC3C4(C)CCC(=O)C(C)(C)C4CCC3(C)C2(C)CC1=O	Lipids and lipid-like molecules	Prenol lipids	Triterpenoids		0.842	95181.7	96238.6	80563.9	84804.1	92596.2	88921.6	125828	132699	139587	126532	116431	120806	46984.2	41831.9	29668	27789.2	29854.1	22828.1	69251.4	57022.8	75873.5	72915	57307.5	59799.7	120114	90467.8	118021	87467.7	103011	120963
POS_7421	5.66	269.173	4,7-Dihydroxy-4-(hydroxymethyl)-3,4a,8,8-tetramethyl-5,6,7,8a-tetrahydronaphthalen-1-one	[M+H]+	C15H24O4	YMOQABSTCGJNMC-UHFFFAOYSA-N	CC1=CC(=O)C2C(C)(C)C(O)CCC2(C)C1(O)CO	Organic oxygen compounds	Organooxygen compounds	Carbonyl compounds		0.736	284644	399271	340928	382477	435909	371029	287830	295844	296054	304393	282913	208646	170479	167113	163661	157381	166862	154854	152782	105328	105594	114221	95633.3	116400	285742	284880	301062	250557	264478	296478
POS_11548	5.94	331.151	4,8-bis(acetyloxy)-4a,5,6,7,8,8a-hexahydro-3,4a,5-trimethyl-, (4S,4aR,5S,8S,8aS)-naphtho[2,3-b]furan-9(4H)-one	[M-H2O+H]+	C19H24O6	FBUJYYRONHLNQF-JTGGRASYSA-N	C[C@H]1CC[C@H](OC(C)=O)[C@H]2C(=O)C3=C([C@@H](OC(C)=O)[C@]12C)C(=CO3)C	Lipids and lipid-like molecules	Prenol lipids	Sesquiterpenoids		0.822	209927	216937	205415	212283	212483	208719	131468	155822	121545	154187	144963	117602	118532	116266	101372	104761	92957.5	96701.8	170911	178628	189603	231755	198299	184843	133374	134303	115951	121942	122526	143717
POS_1641	2.904	151.083	4'-Aminoacetanilide	[M+H]+	C8H10N2O	CHMBIJAOCISYEW-UHFFFAOYSA-N	CC(=O)NC1=CC=C(N)C=C1	Benzenoids	Benzene and substituted derivatives	Anilides		0.861	54219.2	46222.9	47147.4	48477.3	51090.3	56732.9	44552	20855.2	39378.4	39039	38054.5	23798.2	53310.4	50964	46181.8	46279.4	40862.9	56885.8	30774.8	42028.1	34289.9	49747.6	29477.9	38423.6	33384.4	41166.2	40782.7	35228.6	41213.8	40268.7
POS_11688	7.791	333.166	4'-Hydroxy-3',4,5',6,6',7-hexamethylspiro[2-oxabicyclo[2.2.2]octane-8,2'-oxane]-3,5-dione	[M+Na]+	C17H26O5	CVPVGRDVSAJUQS-UHFFFAOYSA-N	CC1OC2(C(C)C(O)C1C)C(C)C3OC(=O)C2(C)C(=O)C3C	Organoheterocyclic compounds	Lactones	Delta valerolactones		0.742	42993.3	38736.3	40300.7	32099.9	55472.2	49884.2	61190.1	42475	57007.5	45644.9	56208.3	42896.5	18370.3	21393.7	14773.5	9901.56	23350.2	20785.5	12691.3	11109.9	28531.4	18501.1	14327.4	18695.1	28272.8	42057.7	32577.7	24645.7	48625.4	42405.8
POS_20984	6.122	453.173	4'-O-b-D-Glucosyl-5-O-methylvisamminol	[M+H]+	C22H28O10	QVGFPTYGKPLXPK-OOBAEQHESA-N	COC1=C2CC(OC2=CC3=C1C(=O)C=C(C)O3)C(C)(C)OC4OC(CO)C(O)C(O)C4O	Organoheterocyclic compounds	Benzopyrans	1-benzopyrans		0.749	67009.8	65110.6	54806.4	47442.9	63209.8	57091.1	45450.5	39838.8	54257.3	33292.4	39264.6	76965.2	119772	85313.5	77701.8	50640	105227	70316.2	133444	174307	163861	221723	154596	102132	154762	181947	115700	87440.5	143569	202167
POS_6525	6.289	253.178	4a,5,6,7,8,8a-Hexahydro-6-hydroxy-4-(hydroxymethyl)-3,4a,8,8-tetramethyl-1(4H)-naphthalenone	[M+H]+	C15H24O3	QXTBAOJTASJFAD-UHFFFAOYSA-N	CC1=CC(=O)C2C(C)(C)CC(O)CC2(C)C1CO	Organic oxygen compounds	Organooxygen compounds	Carbonyl compounds		0.794	1.56045e+06	1.62597e+06	1.40291e+06	1.41629e+06	1.48639e+06	1.46622e+06	1.68574e+06	1.67813e+06	1.58314e+06	1.64467e+06	1.58692e+06	1.23691e+06	918997	955304	917308	880278	857371	809262	975801	897888	1.12505e+06	1.20098e+06	1.00308e+06	957685	1.03395e+06	1.11067e+06	1.0617e+06	948921	1.01518e+06	1.16552e+06
POS_9759	9.634	303.232	5-(1,2,4a,5-Tetramethyl-7-oxo-3,4,8,8a-tetrahydro-2H-naphthalen-1-yl)-3-methylpentanoic acid	[M-H2O+H]+	C20H32O3	RNWHJFUXZQBBLK-UHFFFAOYSA-N	CC(CCC1(C)C(C)CCC2(C)C1CC(=O)C=C2C)CC(O)=O	Lipids and lipid-like molecules	Prenol lipids	Diterpenoids		0.852	1.10055e+06	1.06144e+06	968831	901766	905661	1.01516e+06	711322	653451	757803	590065	658694	519604	1.1178e+06	786392	691211	743059	732623	644044	1.19941e+06	993896	1.78238e+06	1.47533e+06	1.16096e+06	1.67977e+06	645704	767722	790301	573112	678536	685622
POS_11696	8.083	333.202	5-(4-Carboxy-3-methylbutyl)-5,6,8a-trimethyl-3-oxo-4a,6,7,8-tetrahydro-4H-naphthalene-1-carboxylic acid	[M-H2O+H]+	C20H30O5	XKXZAYIPFRBKHT-UHFFFAOYSA-N	CC(CCC1(C)C(C)CCC2(C)C1CC(=O)C=C2C(O)=O)CC(O)=O	Lipids and lipid-like molecules	Prenol lipids	Diterpenoids		0.769	423066	404838	399609	386352	423125	398613	344419	452049	302620	411966	328167	303812	398753	464993	395435	386715	352338	415872	370679	352569	441209	449030	395848	400990	300911	324558	339198	304277	289844	367256
POS_13186	10.15	351.25	5-(5-Methoxycarbonyl-5,8a-dimethyl-2-methylidene-3,4,4a,6,7,8-hexahydro-1H-naphthalen-1-yl)-3-methylpentanoic acid	[M+H]+	C21H34O4	WTDIRAZPDUAJEB-UHFFFAOYSA-N	COC(=O)C1(C)CCCC2(C)C(CCC(C)CC(O)=O)C(=C)CCC12	Lipids and lipid-like molecules	Prenol lipids	Diterpenoids		0.713	96284.9	110529	82615.4	87314	97772.9	107851	101967	115453	77171.4	119211	144823	94998	28168.7	40569.5	32191.3	32131.9	32893.5	28850.5	39054.3	139111	170921	189605	132839	131236	106980	106855	118540	86319.8	82910.7	110890
POS_3642	5.564	195.138	5-(6-Methyl-6-hydroxyheptyl)furan-2(5H)-one	[M-H2O+H]+	C12H20O3	RFEPDQFPTNCOBK-UHFFFAOYSA-N	CC(C)(O)CCCCCC1OC(=O)C=C1	Organoheterocyclic compounds	Dihydrofurans	Furanones		0.75	64896.9	57890.9	54617.9	46875.4	59089.7	57930.5	62886.4	59541	59036.1	48945.8	54541.6	54701	43628.4	34266.6	39650	44401.6	41934.6	29680.3	45225.2	54583.5	55934.1	63987.2	42996.6	41007.5	64459.6	62070.1	63665.1	55366.1	59754.3	68708
POS_4302	7.76	209.152	5-(6-Methyl-6-hydroxyoctyl)furan-2(5H)-one	[M-H2O+H]+	C13H22O3	SYVFGLXUEAXFAP-UHFFFAOYSA-N	CCC(C)(O)CCCCCC1OC(=O)C=C1	Organoheterocyclic compounds	Dihydrofurans	Furanones		0.712	215795	349283	211345	224482	395775	349922	220564	233211	167249	420032	213505	157561	236176	229498	183528	214939	106380	137575	59837.9	375423	89180.5	74414.1	380985	108652	190316	219815	231877	154740	217841	311235
POS_5034	6.878	225.145	5-(6-Methyl-7-oxooctyl)furan-2(5H)-one	[M+H]+	C13H20O3	MSOHKYKACHEERC-UHFFFAOYSA-N	CC(CCCCCC1OC(=O)C=C1)C(C)=O	Organoheterocyclic compounds	Dihydrofurans	Furanones		0.781	61769.2	61273.8	52382	53978.4	61149.3	83158	47565.9	49297.1	44159.5	53086.2	70573.6	54480.4	27842.2	33989.3	25613.5	23162	24197.1	21360.9	40177.9	50100.6	48360.1	65909.1	49258	40038.8	51978.5	57298	47530.9	52866.1	49828.5	50674.8
POS_22047	3.714	467.185	5-[(1R,3S,5R,8S)-3-(beta-D-glucopyranosyloxy)-8-hydroxy-1,5-dimethyl-6-oxabicyclo[3.2.1]oct-8-yl]-3-methyl-, (2Z,4E)-2,4-pentadienoic acid	[M+Na]+	C21H32O10	UHHVHDDICOEBTQ-QCJIOVKVSA-N	CC(\\C=C\\[C@]1(O)[C@@]2(C)CO[C@]1(C)C[C@@H](C2)O[C@@H]3O[C@H](CO)[C@@H](O)[C@H](O)[C@H]3O)=C\\C(O)=O	Lipids and lipid-like molecules	Prenol lipids	Sesquiterpenoids		0.812	120154	79216	111380	120983	119400	126685	182233	143308	124081	134983	130988	125033	161451	143521	107363	108807	116888	144002	107070	161934	121525	146438	158577	138237	95193.4	167547	144598	104475	123063	96544.5
POS_7786	12.102	273.256	5-[(1S,4aS,8aS)-Decahydro-5,5,8a-trimethyl-2-methylene-1-naphthalenyl]-3-methyl-, (2E)-2-penten-1-ol	[M-H2O+H]+	C20H34O	NERNKRPBSOBEHC-PTNGSMBKSA-N	C\\C(CCC1C(=C)CCC2C(C)(C)CCCC12C)=C\\CO	Lipids and lipid-like molecules	Prenol lipids	Diterpenoids		0.851	228738	227087	233930	221661	318958	234029	229623	239705	254642	191825	237957	214685	274846	198897	180000	233487	286588	194625	325286	187038	213472	261201	244865	238451	177653	209228	224510	179874	196514	249280
POS_15400	7.874	379.243	5-[(4S,8aS)-4-acetyloxy-2,5,5,8a-tetramethyl-3-oxo-4a,6,7,8-tetrahydro-4H-naphthalen-1-yl]-3-methylpentanoic acid	[M+H]+	C22H34O5	XGQQRJZRTBKBRM-APTQHQDLSA-N	CC(CCC1=C(C)C(=O)C(OC(C)=O)C2C(C)(C)CCCC12C)CC(O)=O	Lipids and lipid-like molecules	Prenol lipids	Diterpenoids		0.724	642455	704530	594471	610254	675356	676582	309636	297060	314176	276908	295591	280861	334286	315412	351100	323805	314378	326168	805542	773874	899759	819208	721117	798342	313232	306199	333473	288481	291047	417646
POS_10890	6.841	321.239	5-[(8aS)-2,5,5,8a-tetramethyl-3-oxo-4a,6,7,8-tetrahydro-4H-naphthalen-1-yl]-3-methylpentanoic acid	[M+H]+	C20H32O3	BARZJLALPXZLMN-RJGDCVCESA-N	CC(CCC1=C(C)C(=O)CC2C(C)(C)CCCC12C)CC(O)=O	Lipids and lipid-like molecules	Prenol lipids	Diterpenoids		0.769	89586.6	97366.9	83406.8	98644.4	91499.2	90188.5	78802.7	91174.2	80931.9	102537	93828.4	58255	67380.8	67253	110599	67466.6	67180.9	66634.2	114432	123906	124310	138092	111708	105565	81938.5	99419	93776.4	74886.1	98054.2	103483
POS_13588	8.816	356.275	5-[4a,5-Bis(hydroxymethyl)-1,2-dimethyl-2,3,4,7,8,8a-hexahydronaphthalen-1-yl]-3-methylpentanoic acid	[M+NH4]+	C20H34O4	RPHNSADJHUEKRG-UHFFFAOYSA-N	CC(CCC1(C)C(C)CCC2(CO)C1CCC=C2CO)CC(O)=O	Lipids and lipid-like molecules	Prenol lipids	Diterpenoids		0.794	316311	296032	281172	245529	246363	259261	124504	138671	118674	145843	126623	108889	142767	109776	123121	122408	99524.2	128766	146338	191322	187835	175285	174009	152283	106116	104849	110140	90030.2	115406	136789
POS_15396	7.092	379.241	5-[5-(Acetyloxymethyl)-1,2,4a-trimethyl-7-oxo-3,4,8,8a-tetrahydro-2H-naphthalen-1-yl]-3-methylpentanoic acid	[M+H]+	C22H34O5	OLDFOHABNQZMKB-UHFFFAOYSA-N	CC(CCC1(C)C(C)CCC2(C)C1CC(=O)C=C2COC(C)=O)CC(O)=O	Lipids and lipid-like molecules	Prenol lipids	Diterpenoids		0.718	447635	455606	427030	442999	459497	430997	264180	265780	308760	294471	272173	246966	249135	290978	259765	274476	326140	184051	363063	400652	408666	406512	381563	404140	266142	271347	271941	247886	264863	271743
POS_8390	8.881	283.202	5-[5-Hydroxy-3-(hydroxymethyl)pentyl]-8a-(hydroxymethyl)-5,6-dimethyl-3,4,4a,6,7,8-hexahydronaphthalene-1-carboxylic acid	[M-4H2O+H]+	C20H34O5	VOCJFEUCJDTXSA-UHFFFAOYSA-N	CC1CCC2(CO)C(CCC=C2C(O)=O)C1(C)CCC(CO)CCO	Lipids and lipid-like molecules	Prenol lipids	Diterpenoids		0.834	162480	160707	165309	134983	171514	184526	99432.9	123715	116987	201359	194659	95054	200525	159509	195975	158432	135198	183591	252226	312203	269364	297050	359284	263477	105577	92821.9	93014.9	78241.9	104178	136673
POS_12370	4.659	341.139	5-[6-(3-Hydroxy-4-methoxyphenyl)-1,3,3a,4,6,6a-hexahydrofuro[3,4-c]furan-3-yl]-2-methoxyphenol	[M-H2O+H]+	C20H22O6	VRHZMFGDDGFRLP-UHFFFAOYSA-N	COC1=CC=C(C=C1O)C2OCC3C2COC3C4=CC=C(OC)C(=C4)O	Lignans, neolignans and related compounds	Furanoid lignans			0.748	122887	195876	232040	171055	141544	170692	165664	117151	136456	172657	180630	133671	229695	298823	220613	270126	242397	175808	157607	164580	211674	200715	190623	191485	155100	177611	190295	177647	190960	187705
POS_14911	3.683	373.109	5-Chloro-3-[(1E,3E)-3,5-dimethylhepta-1,3-dienyl]-7,8-dihydroxy-7-methyl-8H-isochromen-6-one	[M+Na]+	C19H23ClO4	ZFOBGKZKFOAYTR-ZYUHXDNHSA-N	CCC(C)\\C=C(C)\\C=C\\C1=CC2=C(Cl)C(=O)C(C)(O)C(O)C2=CO1	Organoheterocyclic compounds	Azaphilones			0.734	315128	245660	291173	341666	275680	297132	226474	192457	178355	187929	174882	150135	165027	131253	104459	105671	112922	120766	129632	158267	165080	177572	190723	142004	180520	263119	243209	160827	227518	184048
POS_5711	11.295	237.219	5-Cyclohexadecen-1-one	[M+H]+	C16H28O	ABRIMXGLNHCLIP-UHFFFAOYSA-N	O=C1CCCCCCCCCCC=CCCC1	Organic oxygen compounds	Organooxygen compounds	Carbonyl compounds		0.706	164813	122803	155296	147286	102414	188322	175467	81846.2	70957.8	135788	153303	104612	45994.9	107564	147215	47364.4	73298.8	108422	83706.9	221017	237899	203271	79452.7	148991	106443	106036	134364	85348.7	72849.8	89097.5
POS_7121	12.387	263.234	5-dodecyl-4-hydroxy-4-methylcyclopent-2-en-1-one	[M+H-H2O]+	C18H32O2	HWMQXCKSSOGAEL-PWQNQZOANA-N	O=C1C=CC(O)(C)C1CCCCCCCCCCCC					0.799	108294	234497	105621	97198.3	99382.8	101692	81454.1	63098.7	74320	69509.9	64008.4	69162.9	50726	57392.4	63647.1	65731.3	79799.8	53641.4	72467.1	46743	52397.3	48401.3	52008.1	51635.8	107653	94268.8	78752.5	90543.9	64196.7	96774.3
POS_4982	6.373	223.168	5-Hydroxy-2,2,4a-trimethyl-2a,3,4,5,6,7-hexahydro-1H-cyclobuta[i]inden-8-one	[M+H]+	C14H22O2	UHRWOVVMQAASAO-UHFFFAOYSA-N	CC1(C)CC23C1CCC2(C)C(O)CCC3=O	Organic oxygen compounds	Organooxygen compounds	Alcohols and polyols		0.705	68341.6	81884.1	74151.3	69482.2	69220.8	80684.5	60809.9	65850	66434.2	56387.4	56701.8	44729.2	51711	56557.1	46581.8	47709	50605.7	50272	62412.4	69919.3	73554.2	73893.7	89127.5	66168.9	50943.6	58607.6	49415.4	46567.6	40156.6	55824
POS_21440	4.204	459.175	5-Hydroxy-7-[4-hydroxy-2-methoxy-3-(3-methylbut-2-enyl)phenyl]-2,2-dimethyl-7,8-dihydropyrano[3,2-g]chromen-6-one	[M+Na]+	C26H28O6	QJFJALJGKXGWFO-UHFFFAOYSA-N	COC1=C(C=CC(=C1CC=C(C)C)O)C2COC3=CC4=C(C=CC(C)(C)O4)C(=C3C2=O)O	Phenylpropanoids and polyketides	Isoflavonoids	Isoflavans		0.707	92852.9	107199	95832.4	99357.8	82725.9	90205.9	80417.8	50793.7	73755.7	60854.5	83856.5	54717.8	58519.7	76854.3	64699.2	53888.3	56160.5	32192.9	45115.9	42581.9	50370.5	45516.2	30473.3	42148.3	78330.1	86511.2	52543.1	90055.1	80799.2	91778.6
POS_5690	6.563	237.181	5-hydroxyculmorin	[M-H2O+H]+	C15H26O3	XFKGEQRMYJCXFK-YTAGIEBCSA-N	CC1(C)[C@H](O)CC[C@]2(C)[C@H]3[C@H](O)C[C@]2(C)C(O)[C@@H]13	Lipids and lipid-like molecules	Prenol lipids	Monoterpenoids		0.778	296739	299395	266089	272515	276363	271305	277061	268715	287268	270996	266964	207959	239468	228737	232278	227515	229669	221681	329617	328601	288510	312717	233799	230618	268327	279991	282412	243371	272787	220516
POS_1341	2.432	142.063	5-Hydroxymethylcytosine	[M+H]+	C5H7N3O2	RYVNIFSIEDRLSJ-UHFFFAOYSA-N	OCC1=CN=C(O)NC1=N	Organoheterocyclic compounds	Diazines	Pyrimidines and pyrimidine derivatives		0.805	224580	234732	228537	245110	262096	210183	152617	148621	148038	162994	146589	168428	414224	445562	556326	519362	556067	411932	391237	243353	428711	322568	307099	383620	201671	204881	229958	206683	198305	293846
POS_884	2.365	127.037	5-Hydroxymethylfurfural	[M+H]+	C6H6O3	NOEGNKMFWQHSLB-UHFFFAOYSA-N	C1=C(OC(=C1)C=O)CO					0.899	78842.3	57398.3	94635	114958	113527	101451	179433	170191	213651	162547	199057	103569	24230.1	11600.4	20848.5	9216.67	11358.8	22282.1	24735.7	23762.1	23422.4	15830.1	12505.7	29761.1	72728.4	84707.4	90536.9	68992.1	101914	79311.1
POS_31190	3.983	591.166	5-Methoxy-3-methyl-4-[(2S,3R,4S,5S,6R)-3,4,5-trihydroxy-6-[[(2R,3R,4S,5S,6R)-3,4,5-trihydroxy-6-(hydroxymethyl)oxan-2-yl]oxymethyl]oxan-2-yl]oxy-3H-benzo[f][2]benzofuran-1-one	[M+Na]+	C26H32O14	PAEOIXITAYMQRF-BYSCJPLWSA-N	COC1=CC=CC2=C1C(=C3C(C)OC(=O)C3=C2)OC4OC(COC5OC(CO)C(O)C(O)C5O)C(O)C(O)C4O	Organic oxygen compounds	Organooxygen compounds	Carbohydrates and carbohydrate conjugates		0.794	26816.2	25560.8	24183.2	29105.1	25642	27098.4	29141.8	28566.6	30380.7	31559.8	31094.3	24902.5	21800	28287.4	29351.2	26130.2	26121.2	26948.4	54065.9	51469.2	50468.8	54824.9	53226.4	56347.8	26318.6	35569.2	31921.6	26552.6	31703.2	29733.2
POS_4153	3.947	206.078	5-Methoxyindole-3-acetic acid	[M+H]+	C11H11NO3	COCNDHOPIHDTHK-UHFFFAOYSA-N	COC1=CC2=C([NH]C=C2CC(O)=O)C=C1	Organoheterocyclic compounds	Indoles and derivatives	Indolyl carboxylic acids and derivatives	C05660	0.718	101238	108670	103971	99856.8	104481	104890	112749	96903.9	95746.8	112351	105931	96900.4	62041.6	64953.1	60273.5	57075.1	60391.2	58432.3	75063.4	83051.8	86264.2	87896.3	79456.3	81878.5	108568	120153	108110	93698.8	103664	121117
POS_1485	10.476	147.114	5-methyl-1,2,3,4-tetrahydronaphthalene	[M+H]+	C11H14	YXOVIGZJPGLNGM-UHFFFAOYSA-N	C=1C=C(C2=C(C1)CCCC2)C					0.749	658405	642981	672963	583284	614737	578047	502708	403689	416857	399957	437035	396742	524752	521671	410334	424106	435652	403472	878664	858309	1.38715e+06	1.15119e+06	798575	849062	565938	516599	598861	505203	676266	696087
POS_7273	4.9	267.109	5-Methyl-7-methoxyisoflavone	[M+H]+	C17H14O3	WGOUYULOZZRTFS-UHFFFAOYSA-N	CC1=CC(=CC2=C1C(=O)C(=CO2)C3=CC=CC=C3)OC					0.741	1.41643e+06	424392	351279	603948	450879	629947	370579	651603	614893	394870	392097	631371	134360	43138.2	140416	192422	99862.5	84896.8	133688	82985.3	175363	174220	130032	144798	393132	242865	839740	383981	415942	518825
POS_6426	5.068	251.163	5-Methyl-alpha-methylene-4-(3-oxobutyl)-, (1R,5S)-3-cycloheptene-1-acetic acid	[M+H]+	C15H22O3	NIQIMYXBAQAIAT-HZMBPMFUSA-N	C[C@H]1CC[C@@H](CC=C1CCC(C)=O)C(=C)C(O)=O	Lipids and lipid-like molecules	Prenol lipids	Sesquiterpenoids		0.858	1.69506e+06	1.93457e+06	1.60622e+06	1.36883e+06	1.42214e+06	1.35226e+06	1.80407e+06	1.86949e+06	1.77748e+06	1.64289e+06	1.64856e+06	1.3143e+06	2.6948e+06	3.42572e+06	3.81213e+06	2.91708e+06	2.25118e+06	3.3283e+06	2.81757e+06	2.01725e+06	2.99044e+06	3.06984e+06	1.88865e+06	2.37436e+06	1.67896e+06	1.68856e+06	1.77759e+06	1.34595e+06	1.63085e+06	1.93935e+06
POS_26405	7.266	521.267	5,6,16-Trihydroxygrayanotox-10-en-3-yl hexopyranoside	[M+Na]+	C26H42O9	ANXMAYKAWZAHMB-UHFFFAOYSA-N	CC1(O)CC23CC(O)C4(O)C(CC(OC5OC(CO)C(O)C(O)C5O)C4(C)C)C(=C)C2CCC1C3	Organic oxygen compounds	Organooxygen compounds	Carbohydrates and carbohydrate conjugates		0.787	386391	392466	392355	352417	437475	400551	385805	379526	393029	428397	384329	344450	179490	202375	203331	208438	186145	212177	341618	326215	416210	396359	321418	335564	398014	357477	380374	353705	330696	413374
POS_5659	13.634	237.08	5,6,7-Trimethoxycoumarin	[M+H]+	C12H12O5	FOBNRKTURPWTQX-UHFFFAOYSA-N	COC1=C(OC)C(=C2C=CC(=O)OC2=C1)OC	Phenylpropanoids and polyketides	Coumarins and derivatives			0.747	255124	322482	304358	295785	287888	170170	339462	270939	312868	416081	350285	328183	319572	310880	332348	284307	337088	322880	307364	287868	312885	262410	307030	288261	278970	321281	275664	371205	367186	329490
POS_9888	7.445	305.2	5,9-Dimethyl-14-oxotetracyclo[11.2.1.0~1,10~.0~4,9~]hexadecane-5-carboxylic acid	[M+H]+	C19H28O3	PMCAXNOWFFQTHM-UHFFFAOYSA-N	CC12CCCC(C)(C1CCC34CC(CCC23)C(=O)C4)C(O)=O	Organic oxygen compounds	Organooxygen compounds	Carbonyl compounds		0.766	272485	266577	116290	236356	183974	191972	133589	90096.2	176671	118075	98581.8	107129	339057	146654	240405	228224	259005	123352	141313	110162	198702	194656	130511	148341	90595.7	94401.2	156887	102700	105597	117400
POS_30255	3.602	575.222	5(S)-5-Carboxystrictosidine	[M+H]+	C28H34N2O11	LHKZIVMTXZLOTP-RMKGEEGASA-N	COC(=O)C1=COC(OC2OC(CO)C(O)C(O)C2O)C(C=C)C1CC3NC(CC4=C3[NH]C5=C4C=CC=C5)C(O)=O	Lipids and lipid-like molecules	Prenol lipids	Terpene glycosides		0.725	74294.5	74565.5	68558.1	45735.1	62463.1	66124.2	86428.1	77631.3	114889	55020.7	84006.8	46526.6	58056.4	55706.1	24933.9	18539.6	28600.3	44976	21582.4	13955.7	34620.2	31441.5	21724.2	23362.3	54580.6	17105.1	65174.9	22920	64401.6	51864.2
POS_6633	8.864	255.21	5|A-Androst-1-ene-3|A,17|A-diol	[M-2H2O+H]+	C19H30O2	RZFGPAMUAXASRE-KHOSGYARSA-N	C[C@]12CC[C@H]3[C@@H](CC[C@H]4C[C@H](O)C=C[C@]34C)[C@@H]1CC[C@@H]2O	Lipids and lipid-like molecules	Steroids and steroid derivatives	Androstane steroids		0.735	52780.6	46766.4	46610.4	41063	39921.9	53140.2	35137.2	44053.9	36912.3	41909.7	27590.5	38058.3	27205.3	37914.6	13553.7	38021.5	14764.4	24431	52515.2	50027.7	40256.7	56329.9	48126.5	52588.4	39856.1	32434.3	29289.5	20534.7	39059.1	35655
POS_2432	3.827	169.076	5H-Pyrido[4,3-b]indole	[M+H]+	C11H8N2	RDMFHRSPDKWERA-UHFFFAOYSA-N	[NH]1C2=C(C=CC=C2)C3=C1C=CN=C3	Organoheterocyclic compounds	Indoles and derivatives	Pyridoindoles		0.931	158652	170095	153745	146788	141079	143504	197618	180692	174577	164976	177483	149639	79505.1	81559.7	70146.1	59440.1	61669.7	84901.7	77542.2	115251	101709	151725	100776	96119.7	120705	171917	135513	140812	146279	162458
POS_33542	4.023	632.321	6-(1H-indol-3-ylmethyl)-9-methyl-3,15-di(propan-2-yl)-1,4,7,10,13,16-hexazabicyclo[16.3.0]henicosane-2,5,8,11,14,17-hexone	[M+Na]+	C31H43N7O6	RXOMDRQVYULRRU-UHFFFAOYSA-N	CC(C)C1N=C(O)C2CCCN2C(=O)C(N=C(O)C(CC3=C[NH]C4=C3C=CC=C4)N=C(O)C(C)N=C(O)CN=C1O)C(C)C	Organic acids and derivatives	Carboxylic acids and derivatives	Amino acids, peptides, and analogues		0.732	63327.7	60610.2	61950	60418.2	68401	64658.6	49121.9	49765.5	45946.2	52636.6	51371.5	33437.6	98867.1	100584	96361.2	100370	97437.5	117194	27995.7	29130.6	36705.5	37344.5	23632.4	28444.3	51654.8	52851.7	48578.7	31526.7	48106	57011.7
POS_10858	3.01	321.143	6-(4-Hydroxy-6-methoxy-7-methyl-3-oxo-1H-isobenzofuran-5-yl)-4-methyl-4-hexenoic acid	[M+H]+	C17H20O6	HPNSFSBZBAHARI-UHFFFAOYSA-N	COC1=C(C)C2=C(C(=C1CC=C(C)CCC(O)=O)O)C(=O)OC2	Organoheterocyclic compounds	Isocoumarans	Isobenzofuranones		0.752	589890	383568	349829	629275	633589	547021	372592	323686	475626	363828	302292	286348	1.11026e+06	1.56776e+06	1.38057e+06	1.17824e+06	1.09246e+06	1.52826e+06	681523	752217	839976	1.10568e+06	664667	677898	327416	530739	530721	365848	561733	554863
POS_19358	5.069	431.224	6-(beta-D-Glucopyranosyloxy)-4,5,6,7,8,8a-hexahydro-5-hydroxy-5-(1-hydroxy-1-methylethyl)-3,8-dimethyl-2(1H)-azulenone	[M+H]+	C21H34O9	HVAVGMDRUJHUOH-UURFWDJCSA-N	CC1CC(O[C@@H]2O[C@H](CO)[C@@H](O)[C@H](O)[C@H]2O)C(O)(CC3=C(C)C(=O)CC13)C(C)(C)O	Lipids and lipid-like molecules	Prenol lipids	Terpene glycosides		0.761	395543	373502	350458	274812	321211	267572	461999	409709	481408	428188	387369	347568	696878	791504	1.07245e+06	773811	677088	993766	639616	644869	859215	855233	546795	716409	372984	354848	455289	326112	372373	428632
POS_10646	9.335	317.173	6-[(2E,4E)-4,6-Dimethyl-2,4-octadienoyl]-2,3-dihydroxy-2-methylcyclohexanone	[M+Na]+	C17H26O4	WENIPMPCVBSESB-VTKKNFPDSA-N	CCC(C)\\C=C(C)\\C=C\\C(=O)C1CCC(O)C(C)(O)C1=O	Organic oxygen compounds	Organooxygen compounds	Carbonyl compounds		0.729	85343.1	90621.6	75403.7	79199.1	83282.7	78737.1	59665.6	65823.4	62532.6	65248.8	77699.4	50947.6	56919.5	50223.1	44668.1	49682	45949.7	42584	58997.1	39599.5	44342.4	51860.8	52287.7	45497	81480.6	88419	86319.1	73182.4	84107.2	94576.4
POS_22596	5.509	473.196	6-[(4E,6E)-2,3-Dihydroxy-4,6-dimethyl-7-(2,4,5-trimethyl-3,6-dioxabicyclo[3.1.0]hexan-2-yl)hepta-4,6-dien-2-yl]-4-methoxy-3,5-dimethylpyran-2-one	[M+K]+	C24H34O7	UXTZIHZDUIRZDY-JASOSIDASA-N	COC1=C(C)C(=O)OC(=C1C)C(C)(O)C(O)\\C(C)=C\\C(C)=C\\C2(C)OC(C)C3(C)OC23	Lipids and lipid-like molecules	Fatty Acyls	Fatty alcohols		0.761	419512	346965	422886	353890	473018	393426	510959	468095	525183	496667	534955	456296	377212	225329	189060	287844	389844	209128	314960	291487	283308	351388	317237	261762	488530	446714	494408	410561	441885	395610
POS_18165	9.12	415.21	6-[3-[(3,4-Dimethoxyphenyl)methyl]-4-methoxy-2-(methoxymethyl)butyl]-4-methoxy-1,3-benzodioxole	[M-H2O+H]+	C24H32O7	RCFGIEPQSDGMJJ-UHFFFAOYSA-N	COCC(CC1=CC=C(OC)C(=C1)OC)C(COC)CC2=CC(=C3OCOC3=C2)OC	Lignans, neolignans and related compounds	Dibenzylbutane lignans			0.911	1.22424e+06	1.05102e+06	1.28434e+06	905392	1.13982e+06	1.04289e+06	1.63569e+06	1.15854e+06	1.11618e+06	1.06659e+06	697411	1.3271e+06	1.25792e+06	679989	552538	617686	741666	516047	1.18878e+06	742002	701546	813997	460516	621632	1.14171e+06	753645	1.0908e+06	1.68131e+06	956752	776708
POS_15577	12.513	381.347	6-{5a,11-dimethyl-1H,2H,3H,4H,5H,6H,7H,8H,9H,9aH-cyclopenta[a]phenanthren-1-yl}-2,3-dimethylheptane	[M+H]+	C28H44	RZLBBMDTYXMEEP-BBCOKDAQNA-N	C=1C(=C2C(=C3C1C4CCCCC4(C)CC3)CCC2C(C)CCC(C)C(C)C)C					0.702	69470.1	50192.6	49196.7	45473.2	54041.2	55916	63948.8	60869.9	49599.3	55484.7	56019	55755.3	56751.1	50713.3	43290.8	64831.9	41545.3	43430.4	42229.1	40569.5	69611.9	65438	30156.2	26713	52921.6	51419.1	52757.9	43703.9	58035.4	55061.3
POS_16811	13.374	397.378	6-{9a,11a-dimethyl-1H,2H,3H,3aH,3bH,4H,8H,9H,9bH,10H,11H-cyclopenta[a]phenanthren-1-yl}-3-ethyl-2-methylheptane	[M+H]+	C29H48	ICCTZARHLGPHMT-AVTHQIONNA-N	C1=CCCC2(C1=CCC3C2CCC4(C)C(CCC34)C(C)CCC(CC)C(C)C)C					0.836	482562	502608	454141	483394	390505	551603	481874	497922	483496	530649	477466	747346	560894	559494	458886	545347	503904	575209	371863	401412	364454	458178	609699	515553	433350	491269	506590	366880	564956	474704
POS_5250	3.232	229.095	6-Benzyl-4-oxo-1,4-dihydropyridine-3-carboxamide	[M+H]+	C13H12N2O2	RUUZDCZRFRLJFC-UHFFFAOYSA-N	OC(=N)C1=CNC(=CC1=O)CC2=CC=CC=C2	Organoheterocyclic compounds	Pyridines and derivatives	Pyridinecarboxylic acids and derivatives		0.738	65099.1	53970.9	61809.8	66774.8	80200.8	73542.6	17500.7	19463.1	19757.2	20796.1	15262.7	13736.4	296228	282368	280616	246987	204942	282553	222510	246737	280932	266732	246887	191001	61317.6	66190.8	61192.7	47963.4	62970	56958.6
POS_42934	6.879	979.475	6-Deoxy-alpha-L-mannopyranosyl-(1->4)-beta-D-glucopyranosyl-(1->6)-1-O-[(3beta)-3,23-dihydroxy-23,28-dioxoolean-12-en-28-yl]-beta-D-glucopyranose	[M+Na]+	C48H76O19	LEXLFIULVWKBPT-FXLGSDSZSA-N	CC1OC(OC2C(O)C(O)C(OCC3OC(OC(=O)C45CCC(C)(C)CC4C6=CCC7C8(C)CCC(O)C(C)(C8CCC7(C)C6(C)CC5)C(O)=O)C(O)C(O)C3O)OC2CO)C(O)C(O)C1O	Lipids and lipid-like molecules	Prenol lipids	Terpene glycosides		0.702	13459.5	15634.3	16082.1	13552.7	13182.2	17199.3	16767.5	10447.7	13987.6	12243.2	14830.7	12918.3	33200.7	33476.2	35976.1	27131.6	22278.3	20264.4	17764.2	21854.3	23754.1	28553.5	23042.3	28843.9	11786.8	14540.6	12058	8346.64	12668.7	11247.1
POS_17012	5.289	401.153	6-formyl-5-hydroxy-10-(hydroxymethyl)-3-methylidene-2-oxo-2H,3H,3aH,4H,5H,8H,9H,11aH-cyclodeca[b]furan-4-yl 2-methylbutanoate	[M+Na]+		KZJNKSIORXDWKH-LUGOROIYSA-N						0.775	133890	107939	101658	99723	102838	102911	103883	90388.3	87399.8	90393.9	77225.4	89706.6	142960	125049	106591	115181	134601	129126	174918	171653	181658	171878	157385	134211	83663.4	80889.7	90885	90890.9	82922.5	67353.3
POS_3622	1.193	195.11	6-Hydroxypseudooxynicotine	[M+H]+	C10H14N2O2	UMLOUOBDBGOHHR-UHFFFAOYSA-N	CNCCCC(=O)C1=CC=C(O)N=C1	Organic oxygen compounds	Organooxygen compounds	Carbonyl compounds	C01297	0.762	312899	281662	406114	311362	392374	69327.9	177560	163447	220491	150900	145245	200651	271957	143459	240305	278222	470842	310360	453481	425901	416275	452514	374151	405077	224390	94242.5	109551	96871.2	85376.8	141369
POS_1952	5.427	161.055	6-Methylcoumarin	[M+H]+	C10H8O2	FXFYOPQLGGEACP-UHFFFAOYSA-N	CC1=CC2=C(OC(=O)C=C2)C=C1	Phenylpropanoids and polyketides	Coumarins and derivatives			0.732	38801	29917.8	35557.2	29207.6	37668	39634.3	36214.7	35613.4	36638.7	35070.3	40023.7	27048	24063.3	20048.7	29283.2	18115.9	31158.8	26410.4	28845	26671.8	34906	28899.3	27940.7	19490.6	39643.9	30742.3	27402.8	25062.9	29343.2	30309.6
POS_35007	4.999	661.204	6-O-(3''-O-trans-Cinnamoyl-alpha-L-rhamnopyranosyl)catalpol	[M+Na]+	C30H38O15	VKPCNUJDGKJSIE-HUSRUCGJSA-N	C[C@@H]1O[C@@H](O[C@H]2[C@@H]3C=CO[C@@H](O[C@@H]4O[C@H](CO)[C@@H](O)[C@H](O)[C@H]4O)[C@@H]3[C@@]5(CO)O[C@@H]25)[C@H](O)[C@H](OC(=O)\\C=C\\C6=CC=CC=C6)[C@H]1O	Phenylpropanoids and polyketides	Cinnamic acids and derivatives	Cinnamic acid esters		0.747	98742.7	121141	96144.7	98018.4	94203.4	97100.8	69135.7	67114	62339.3	68337.1	60619.3	70451.1	92696.7	112182	117123	98874.5	81670.1	108599	110545	97666.7	94858.6	103426	90611.3	107423	72346.9	75688.7	71036.1	67602.3	74244.3	82720.7
POS_17368	11.017	405.262	6,7-Diketolithocholic acid	[M+H]+	C24H36O5	FRIRHJVKXFYECW-ZTERCDMUSA-N	C[C@H](CCC(O)=O)[C@H]1CC[C@H]2[C@H]3[C@H](CC[C@]12C)[C@@]4(C)CC[C@@H](O)C[C@H]4C(=O)C3=O	Lipids and lipid-like molecules	Steroids and steroid derivatives	Bile acids, alcohols and derivatives		0.735	120637	128590	108937	104346	108126	116446	142275	105239	138641	155270	101364	113011	216016	229626	194324	167289	164208	155854	102699	102499	126671	125787	96788.8	88949.9	102437	102209	107855	103470	117486	122933
POS_17458	4.091	407.091	6,7-Dimethoxy-8-(beta-D-glucopyranosyloxy)-2H-1-benzopyran-2-one	[M+Na]+	C17H20O10	MLOMRDQPPYHSAX-QSDFBURQSA-N	COC1=CC2=C(OC(=O)C=C2)C(=C1OC)OC3OC(CO)C(O)C(O)C3O	Phenylpropanoids and polyketides	Coumarins and derivatives	Coumarin glycosides		0.733	186026	157416	182737	191219	171387	168662	113561	118491	135092	111621	110856	105075	153093	160469	160760	166912	158683	161885	149465	167588	134209	161238	152874	158052	170738	172825	155549	166797	179581	150553
POS_11115	4.718	325.14	6,7-dimethyl-4-(2,3,4,5-tetrahydroxypentyl)-1H-quinoxaline-2,3-dione	[M+H]+	C15H20N2O6	SLOQSNHEHSCLGS-UHFFFAOYSA-N	CC1=CC2=C(C=C1C)N(CC(O)C(O)C(O)CO)C(=O)C(=O)N2	Organoheterocyclic compounds	Diazanaphthalenes	Benzodiazines		0.771	265868	289638	244124	258071	254282	266189	218973	220763	218309	211462	217069	158809	315528	320436	282969	266938	240676	206192	333127	337792	419960	437512	351695	307516	207910	235378	224091	193193	228971	258788
POS_13127	3.684	351.126	6a,7,8-Trihydroxy-3-methyl-3,4,5,6,7,12a-hexahydro-2H-benzo[a]anthracene-1,12-dione	[M+Na]+	C19H20O5	CRULJZWXPCYLAC-UHFFFAOYSA-N	CC1CC(=O)C2=C(CCC3(O)C(O)C4=C(C=CC=C4O)C(=O)C23)C1	Benzenoids	Tetralins			0.804	152067	114948	122919	146266	141851	129865	119998	148717	130934	147720	123502	103783	90766.9	78942.3	53805	54058	66707.9	56579.1	71137.5	100113	98197.9	116809	112075	86576.2	93950.1	127413	113424	92146.6	141314	110741
POS_15383	8.454	379.21	6beta-Hydroxycortisol	[M+H]+	C21H30O6	GNFTWPCIRXSCQF-UJXAPRPESA-N	C[C@]12CCC(=O)C=C1[C@H](O)C[C@H]3[C@@H]4CC[C@](O)(C(=O)CO)[C@@]4(C)C[C@H](O)[C@H]23	Lipids and lipid-like molecules	Steroids and steroid derivatives	Hydroxysteroids		0.774	96579.1	72878.9	89775.7	80526.1	74497.5	90789.6	67535.6	65808.1	62474.6	81612	63758	58410.7	251299	251070	241577	223640	232544	241677	100939	99689.9	96424.1	112131	290998	102778	187312	68591	62433.1	49900.1	58620.8	69920.4
POS_14914	4.219	373.128	7-(5,7-Dimethoxy-4-oxochromen-2-yl)-6-hydroxyheptanoic acid	[M+Na]+	C18H22O7	CRHUZHVITSVUHQ-UHFFFAOYSA-N	COC1=CC(=C2C(=O)C=C(CC(O)CCCCC(O)=O)OC2=C1)OC	Organoheterocyclic compounds	Benzopyrans	1-benzopyrans		0.761	56311.8	61760.7	61400.6	56187.7	44015.4	73147.5	54304.5	74569.1	56553.5	71004.4	70816	51409.2	71127.5	68701.1	36008.5	49989.4	39920.4	57059.7	55047.5	71417.2	106187	101602	75438.9	75911.2	45029.3	41038.9	95186.3	36143.8	66373.4	41192.3
POS_15680	9.47	383.212	7-[[(1R,4As,6R,8aR)-6-hydroxy-5,5,8a-trimethyl-2-methylene-3,4,4a,6,7,8-hexahydro-1H-naphthalen-1-yl]methoxy]-1-benzopyran-2-one	[M+H]+	C24H30O4	FCWYNTDTQPCVPG-XLRKYUMYSA-N	CC1(C)[C@H](O)CC[C@@]2(C)[C@H](COC3=CC4=C(C=CC(=O)O4)C=C3)C(=C)CC[C@H]12	Phenylpropanoids and polyketides	Coumarins and derivatives			0.702	54002.9	29364.4	25924.8	34844.3	36865.3	58119.3	74170.4	49906.8	64715	71038.7	74311.3	38223.3	40343.2	47192.1	28889.6	26006.2	32110.7	47884.5	97216	97509.1	76625.7	82412.3	101687	92851.8	7236.48	27957.5	46215.8	24969.7	49268.5	16519.4
POS_16385	4.241	393.155	7-Ethyl-10-Hydroxy-Camptothecin	[M+H]+	C22H20N2O5	KWUQFLSWWSXTSZ-QFIPXVFZSA-N	CCC1=C2C(=C(C=C1)O)C=C3CN4C(=CC5=C(C4=O)COC(=O)[C@@]5(CC)O)C3=N2					0.759	56049.5	71414.6	58205.5	57544.5	66218.4	67848.8	71562.4	52506.9	48655.6	49569.2	55426.7	44538	51063.4	52030.4	43760.7	45491.4	47844.5	51219.6	42086.3	62005.9	62387.7	72896.5	62485	62671.5	45285.1	58295.1	49497.6	47668.7	52807.9	51124.1
POS_16563	4.416	395.13	7-Hydroxy-5-methyl-2-(2-oxopropyl)-8-[3,4,5-trihydroxy-6-(hydroxymethyl)-2-oxanyl]-1-benzopyran-4-one	[M+H]+	C19H22O9	HKIKAXXIWJHWLY-UHFFFAOYSA-N	CC(=O)CC1=CC(=O)C2=C(O1)C(=C(O)C=C2C)C3OC(CO)C(O)C(O)C3O	Organic oxygen compounds	Organooxygen compounds	Carbohydrates and carbohydrate conjugates		0.725	24761.3	49397.3	25898	43511.1	28982	26349.9	19621.7	49528	40102	53801.6	23081.2	44683.3	56983.7	56675.6	52713.9	65973.3	66136.5	59933.3	54819.4	56636	46690.4	56551.7	58085.1	47156.2	28465.9	27364.2	37073.8	45082.9	30330.5	54651.5
POS_18168	5.011	415.22	7-Hydroxymitragynine	[M+H]+	C23H30N2O5	RYENLSMHLCNXJT-ZHOKILCHSA-N	CC[C@H]1CN2CC[C@@]3(O)C(=NC4=C3C(=CC=C4)OC)[C@@H]2C[C@@H]1\\C(=C/OC)C(=O)OC	Alkaloids and derivatives	Corynanthean-type alkaloids			0.821	169038	261867	159126	142838	257444	159231	381883	259344	329482	299133	347639	205502	21094.7	38976.8	51799.8	48122.3	44626	42739.3	24308.7	11661.2	74819	44027.5	12300	46692.5	98266.8	109304	157833	79065	130090	106736
POS_17094	13.025	401.335	7-Ketocholesterol	[M+H]+	C27H44O2	YIKKMWSQVKJCOP-ABXCMAEBSA-N	CC(C)CCCC(C)C1CCC2C3C(CCC12C)C4(C)CCC(O)CC4=CC3=O	Lipids and lipid-like molecules	Steroids and steroid derivatives	Cholestane steroids		0.823	199588	243334	164429	212861	208940	188452	166193	175266	153801	153316	173631	169269	129205	126829	132806	140273	122847	148042	141514	121308	158942	164979	118043	127015	244664	212098	228795	187831	207470	220195
POS_3365	7.212	191.067	7-methoxy-4-methylcoumarin	[M+H]+	C11H10O3	UDFPKNSWSYBIHO-UHFFFAOYSA-N	COC1=CC2=C(C=C1)C(=CC(=O)O2)C	Phenylpropanoids and polyketides	Coumarins and derivatives			0.74	18588.4	20972.3	20070.9	15924.5	26077.5	21158.6	42810.6	39909.4	35417.1	38879.1	42763.5	21439.6	18219.1	13881.9	15471.9	12973.4	13549.4	18780.6	9625.51	12369.6	13127.2	14830.3	14127.7	14743.7	13265.9	19122.5	19587.5	15148.6	22735.9	17385
POS_6927	3.864	260.127	7-Methoxy-9,10-dihydrophenanthrene-2,5-diol	[M+NH4]+	C15H14O3	RDKDIPDDUFMMMT-UHFFFAOYSA-N	COC1=CC(=C2C(=C1)CCC3=C2C=CC(=C3)O)O	Benzenoids	Phenanthrenes and derivatives	Hydrophenanthrenes		0.733	212565	280236	200654	210191	230144	231677	766676	683305	633799	691337	683209	535677	50577.5	54609.4	46606.2	38817.4	43602.6	48002.3	40941.5	42258.3	46989.9	58611.7	44275.8	47108.7	165842	220281	182284	158239	189082	236632
POS_28116	13.853	543.494	7,7',8,8',11,11',12,12'-Hexahydro-y,y-Carotene	[M+H]+	C40H62	OVSVTCFNLSGAMM-OUOOUFEBSA-N	C(=CC=C(C)CCC=C(C)CCC=C(C)CCC=C(C)C)C=C(C=CC=C(C)CCC=C(C)CCC=C(C)C)C					0.926	1.14423e+06	1.05013e+06	1.12178e+06	1.12445e+06	1.30527e+06	1.00649e+06	1.30666e+06	1.04261e+06	972385	959287	1.01869e+06	865866	1.26192e+06	1.42699e+06	1.26062e+06	1.22593e+06	1.18045e+06	1.19529e+06	1.13213e+06	1.34944e+06	1.35671e+06	1.71518e+06	1.4346e+06	1.29342e+06	956395	1.13513e+06	1.05287e+06	1.03538e+06	988542	958058
POS_18870	1.212	425.183	7(S)-Chloro-7-deoxylincomycin	[M+H]+	C18H33ClN2O5S	KDLRVYVGXIQJDK-NOWPCOIGSA-N	CCC[C@@H]1C[C@H](N(C)C1)C(=O)NC(C(C)Cl)[C@H]2O[C@H](SC)[C@H](O)[C@@H](O)[C@H]2O	Organic acids and derivatives	Carboxylic acids and derivatives	Amino acids, peptides, and analogues	C06914	0.722	97309.5	72735.6	92548	96493.1	82822.9	22113.5	45110.8	48885.3	64696.6	80414.5	49912.9	60907.3	35403.7	21419.7	11044	37645.7	84808.7	63620.4	27872.7	47589.4	36489	22538.3	34868.7	29724.9	24252.9	42330.5	12158.2	37860.3	31555.5	8350.08
POS_15971	8.006	387.179	8-(2,3-Dihydroxy-3-methylbutyl)-5,7-dimethoxy-2-phenyl-2,3-dihydrochromen-4-one	[M+H]+	C22H26O6	SDEUJZQQWGXEEM-UHFFFAOYSA-N	COC1=CC(=C2C(=O)CC(OC2=C1CC(O)C(C)(C)O)C3=CC=CC=C3)OC	Phenylpropanoids and polyketides	Flavonoids	Flavans		0.782	6.41698e+06	9.84194e+06	8.86574e+06	8.02985e+06	7.69073e+06	9.0044e+06	7.86938e+06	1.4226e+07	1.1992e+07	1.50177e+07	1.16012e+07	1.5391e+07	1.60451e+07	1.58858e+07	2.20001e+07	1.87877e+07	1.49346e+07	1.95866e+07	1.53656e+07	1.41035e+07	1.89007e+07	1.40292e+07	9.05889e+06	8.14953e+06	9.68729e+06	8.17278e+06	1.23382e+07	1.10206e+07	8.86207e+06	7.49786e+06
POS_20671	5.354	449.176	8-(beta-D-Glucopyranosyloxy)decahydro-6-hydroxy-6-methyl-3,9-bis(methylene)-, (3aS,6R,6aR,8S,9aR,9bS)-azuleno[4,5-b]furan-2(3H)-one	[M+Na]+	C21H30O9	FTIDKIAZUNXNCJ-WBYQCALVSA-N	C[C@@]1(O)CC[C@@H]2[C@H](OC(=O)C2=C)[C@@H]3[C@H]1C[C@H](O[C@@H]4O[C@H](CO)[C@@H](O)[C@H](O)[C@H]4O)C3=C	Lipids and lipid-like molecules	Prenol lipids	Terpene lactones		0.75	637920	482943	544247	487795	608029	642948	466492	451787	441293	460619	420832	485004	1.15762e+06	886944	957593	987878	1.15209e+06	1.09033e+06	611669	610829	562396	511188	608905	480452	1.37461e+06	1.18313e+06	1.22556e+06	1.23272e+06	1.04887e+06	1.07753e+06
POS_9204	7.183	293.207	8-[3-Oxo-2-[(E)-pent-2-enyl]cyclopenten-1-yl]octanoic acid	[M+H]+	C18H28O3	RHVWQVSLVMXMBR-XVNBXDOJSA-N	CCC=CCC1=C(CCCCCCCC(O)=O)CCC1=O	Lipids and lipid-like molecules	Fatty Acyls	Fatty acids and conjugates		0.791	345065	411929	284696	298763	305847	338159	358284	300060	342154	370756	331216	286309	167643	234060	210684	221158	188965	181586	342654	284702	376470	380931	292408	253887	330438	339080	362375	360153	306489	443592
POS_13037	12.546	349.27	8-[5-(Acetyloxy)-3-methylpentyl]octahydro-4,4,8a-trimethyl-7-methylene-2(1H)-naphthalenone	[M+H]+	C22H36O3	LZGVQJDYLAUCGI-UHFFFAOYSA-N	CC(CCOC(C)=O)CCC1C(=C)CCC2C(C)(C)CC(=O)CC12C	Lipids and lipid-like molecules	Prenol lipids	Diterpenoids		0.803	1.59377e+06	1.86873e+06	1.7617e+06	1.76836e+06	1.62384e+06	1.77475e+06	1.20714e+06	1.11425e+06	956894	1.30052e+06	1.1735e+06	757870	885679	1.07923e+06	985475	840880	862331	744097	351357	419788	563785	531282	360802	359452	1.27665e+06	1.07399e+06	1.40553e+06	1.02127e+06	1.1766e+06	1.09134e+06
POS_16894	8.069	399.178	8-Hydroxy-2,7,7,11,15-pentamethyl-5,12,16-trioxapentacyclo[9.8.0.0(2),.0,.0(1)(3),(1)]nonadec-13(18)-ene-3,17-dione	[M+Na]+	C21H28O6	OYBHLUBLZHVTKK-UHFFFAOYSA-N	CC1CC2=C(CC3C(C)(CCC4(O)C(C)(C)C5OC5C(=O)C34C)O2)C(=O)O1	Organoheterocyclic compounds	Naphthopyrans			0.775	33583.7	32225.4	30317.5	31759.2	39529.7	33433.6	48538.5	57988.2	32557.3	67007.6	50061.1	30663.3	31365	37881.7	24701.3	23590.1	28111.4	28690.5	30959.7	22077	29191.4	20061.2	29204.5	26295.2	29628.9	33829.5	29330.4	28426	36128	35129.9
POS_7016	9.709	261.217	8-Hydroxy-9,10-epoxystearic acid	[M-3H2O+H]+	C18H34O4	GQEOLYBERRZZCE-UHFFFAOYSA-N	CCCCCCCCC1OC1C(O)CCCCCCC(O)=O	Lipids and lipid-like molecules	Fatty Acyls	Lineolic acids and derivatives		0.863	174749	177911	147404	162322	164575	186013	139604	153374	152671	162190	137499	103763	49892.4	61132.3	56522.8	47793.7	50116.3	41948.7	113754	118989	177755	155629	122980	125235	149752	172104	168870	130546	175653	182216
POS_5263	6.769	229.139	9-(Methoxycarbonyl)dec-9-enoic acid	[M+H]+	C12H20O4	ZUNJWEGRDSXKIO-UHFFFAOYSA-N	COC(=O)C(=C)CCCCCCCC(O)=O	Lipids and lipid-like molecules	Fatty Acyls	Fatty acids and conjugates		0.74	44479	44872.7	44361.7	54621.9	46442.3	40983.3	41940.8	41973.2	44979.8	44115.1	41141.9	33805.2	22984.4	28376.6	20345.5	23117.6	39939.3	20450.3	30171.1	25929.9	31975.4	28945.5	33976.3	30783.4	37676.4	40077.4	36423.9	21418.2	35410.4	50250.5
POS_4846	4.087	221.091	9-Acetylanthracene	[M+H]+	C16H12O	NXXNVJDXUHMAHU-UHFFFAOYSA-N	CC(=O)C1=C2C=CC=CC2=CC3=CC=CC=C13	Benzenoids	Anthracenes			0.73	47968.2	49098.4	49976.4	63080.7	57543.1	49287.9	25722.6	25637.8	23984.2	24915.4	26780.9	17075.2	590429	588760	564402	558818	539691	542742	65438	64105.1	76957.9	91265.1	68484.8	67258.2	53255.7	59021	53702.9	48129.7	58337.1	58196.7
POS_14167	3.223	364.132	9-Aminocamptothecin	[M+H]+	C20H17N3O4	FUXVKZWTXQUGMW-FQEVSTJZSA-N	CC[C@@]1(C2=C(COC1=O)C(=O)N3CC4=CC5=C(C=CC=C5N=C4C3=C2)N)O					0.805	163091	117072	158091	165826	166413	179902	154493	167607	182268	186236	185410	141845	472363	451928	509873	484235	406828	473672	281413	291976	290588	230492	264801	257421	238324	233002	234916	236468	247818	207815
POS_4305	6.514	209.152	9-Epiblumenol B	[M-H2O+H]+	C13H22O3	CWOFGGNDZOPNFG-UHFFFAOYSA-N	CC(O)CCC1(O)C(=CC(=O)CC1(C)C)C	Lipids and lipid-like molecules	Prenol lipids	Sesquiterpenoids		0.798	6.49103e+06	6.77799e+06	6.25955e+06	6.29157e+06	6.24687e+06	6.07823e+06	6.6967e+06	6.71517e+06	6.85371e+06	6.75152e+06	6.44345e+06	5.29431e+06	2.66023e+06	2.45232e+06	2.47388e+06	2.34677e+06	2.38539e+06	2.39162e+06	3.28949e+06	3.36068e+06	3.80347e+06	3.85207e+06	3.24993e+06	3.37284e+06	5.66143e+06	5.99539e+06	5.85578e+06	5.15854e+06	5.64575e+06	6.13251e+06
POS_3978	1.525	203.114	9-Methanesulfinylnonanoic acid	[M-H2O+H]+	C10H20O3S	XZYIQKMSOAQJCG-UHFFFAOYSA-N	C[S](=O)CCCCCCCCC(O)=O	Lipids and lipid-like molecules	Fatty Acyls	Fatty acids and conjugates		0.732	137598	201937	145359	134758	137487	131921	209149	221558	208813	205039	207397	218172	45725.5	9875.26	9346.34	34030.1	26961	30019	21616.1	11534	28370.1	19791	17816.7	9043.04	75371.2	96416.4	94871.3	89055.4	53770.1	107542
POS_6826	5.754	258.112	9-Methoxy-2,2-dimethyl-6H-pyrano[3,2-c]quinolin-5-one	[M+H]+	C15H15NO3	IXRKDGGGFFCRIR-UHFFFAOYSA-N	COC1=CC2=C(NC(=O)C3=C2OC(C)(C)C=C3)C=C1	Organoheterocyclic compounds	Quinolines and derivatives	Quinolones and derivatives		0.72	107168	112698	107108	106696	93070.3	112413	80928.1	94601.8	84516.5	90648.9	83471.7	67252.6	85086.4	79902.8	82775.4	80239.9	72969.3	70283	73969.7	56880.1	71773.1	69849.1	65806.5	57778.9	98024.7	86392.2	92761.7	93601.5	91041.9	99540.3
POS_11993	2.746	337.137	9-Methoxy-4,4-dimethyl-13-phenyl-6,14-dioxatetracyclo[8.4.0.02,7.03,5]tetradeca-1,7,9-trien-11-one	[M+H]+	C21H20O4	NGRRXMZEVSBATO-UHFFFAOYSA-N	COC1=C2C(=O)CC(OC2=C3C4C(OC3=C1)C4(C)C)C5=CC=CC=C5	Phenylpropanoids and polyketides	Flavonoids	Pyranoflavonoids		0.766	104591	177257	84267.5	124453	122739	127821	138566	133562	120086	160742	133762	117148	151481	211225	165984	191963	196351	179308	60929.7	77073.7	90042.7	81251.4	68919.7	51444.5	151452	164956	102097	85710	125718	100301
POS_15358	6.491	379.135	9-Methoxycamptothecin	[M+H]+	C21H18N2O5	XVMZDZFTCKLZTF-NRFANRHFSA-N	CC[C@@]1(O)C(=O)OCC2=C1C=C3N(CC4=CC5=C(OC)C=CC=C5N=C34)C2=O	Alkaloids and derivatives	Camptothecins			0.711	63313.7	63909.1	52404.4	68617.3	67780.3	64034.5	16146.8	16569.1	15554.8	20908.1	16990.9	14134.2	162300	129477	143611	135164	128690	130309	217734	234469	266136	291126	240972	218531	50416	65186.8	63145.8	51830.5	67057.3	75693.5
POS_8329	12.008	282.28	9-Octadecenamide	[M+H]+	C18H35NO	FATBGEAMYMYZAF-UHFFFAOYSA-N	CCCCCCCCC=CCCCCCCCC(N)=O	Lipids and lipid-like molecules	Fatty Acyls	Fatty amides		0.702	2.98759e+08	3.5851e+08	3.03209e+08	2.66342e+08	1.72899e+08	3.25594e+08	3.08954e+08	2.80248e+08	1.54186e+08	4.25892e+08	3.20889e+08	1.90945e+08	1.88926e+08	3.54939e+08	4.28455e+08	1.19063e+08	1.75737e+08	3.67991e+08	2.02085e+08	3.42075e+08	3.69476e+08	3.18361e+08	3.5369e+08	2.73838e+08	1.96771e+08	3.14625e+08	2.82661e+08	3.30112e+08	2.59542e+08	2.18102e+08
POS_9314	10.296	295.224	9-Oxooctadeca-10,12-dienoic acid	[M+H]+	C18H30O3	LUZSWWYKKLTDHU-UHFFFAOYSA-N	CCCCCC=CC=CC(=O)CCCCCCCC(O)=O	Lipids and lipid-like molecules	Fatty Acyls	Lineolic acids and derivatives		0.722	561031	501807	642869	485814	481501	489206	1.08547e+06	1.23054e+06	1.18034e+06	1.2154e+06	1.17819e+06	846889	599109	562818	528257	533490	510328	547914	963121	1.01707e+06	1.29542e+06	1.32039e+06	475357	908205	752333	737842	841678	648897	664026	798581
POS_2431	5.01	169.073	9H-Pyrido[3,4-B]indole	[M+H]+	C11H8N2	AIFRHYZBTHREPW-UHFFFAOYSA-N	[NH]1C2=C(C=CC=C2)C3=C1C=NC=C3	Organoheterocyclic compounds	Indoles and derivatives	Pyridoindoles	C20157	0.888	120863	152752	133766	102379	123497	107564	215413	178037	214825	155848	177739	151639	40662.5	15829	23477.8	24289.5	14045.4	16376.1	54792.2	44604.2	68652.1	79187	47352.3	60894.2	117105	108232	145705	85249.7	111609	111497
POS_7870	7.627	275.196	9s,13r-12-Oxophytodienoic Acid	[M-H2O+H]+	C18H28O3	PMTMAFAPLCGXGK-TTXFDSJOSA-N	CC\\C=C/C[C@@H]1[C@@H](CCCCCCCC(O)=O)C=CC1=O	Lipids and lipid-like molecules	Fatty Acyls	Eicosanoids		0.897	638900	701778	596789	630237	679628	640932	945641	969108	987771	880928	842525	612495	779016	708766	696047	739583	809598	677500	682660	688018	1.19651e+06	1.17101e+06	934947	868130	721595	742860	1.16735e+06	609983	1.06592e+06	876662
POS_26924	5.592	528.318	AAL toxin TB	[M+Na]+	C25H47NO9	CTXQVLLVFBNZKL-YVEDVMJTSA-N	CC[C@@H](C)[C@@H](O)[C@H](C[C@@H](C)CCCCCC[C@@H](O)C[C@H](O)CN)OC(=O)CC(CC(O)=O)C(O)=O	Organic acids and derivatives	Carboxylic acids and derivatives	Tricarboxylic acids and derivatives		0.731	28902.8	40537.1	29969.9	58111.4	83691.6	22662.7	8712.95	8847.14	7027.27	6973.07	9279.97	11944.5	149794	138162	247589	208020	204959	187740	135057	150615	217402	206427	192045	187743	54291.3	51370.1	46636.1	48465.7	56063.7	50676.4
POS_19081	11.711	427.302	Acetyl-Leu-Leu-Arg-al	[M+H]+	C20H38N6O4	GDBQQVLCIARPGH-IKGGRYGDSA-N	CC(C)CC(NC(C)=O)C(=O)NC(CC(C)C)C(=O)NC(CCCNC(N)=N)C=O	Organic acids and derivatives	Carboxylic acids and derivatives	Amino acids, peptides, and analogues		0.739	85897.6	80652.6	87276.9	91265.2	51974.8	65483.7	76594.7	74280.8	45892.5	59050.5	69931.1	52615.8	75734.7	91574.2	97457.6	65955.5	74025.8	122427	56469.8	54885.5	116041	86221.5	107606	92141.5	51168.2	70647.1	89120.2	69637.1	46313.5	56931.7
POS_12489	1.918	342.182	Acetyllycopsamine	[M+H]+	C17H27NO6	RKDOFSJTBIDAHX-OFSOMGBPSA-N	CC(C)[C@](O)([C@H](C)O)C(=O)OCC1=CCN2CC[C@@H](OC(C)=O)[C@@H]12	Alkaloids and derivatives				0.796	529471	406631	461148	464909	444153	359224	606778	547823	741818	669822	656537	508094	22049.4	7937.91	8610.06	47254.3	56507.5	67545.4	45135.4	90625.3	86439.3	111138	100907	53527.4	478792	361550	59929.7	393545	428682	486708
POS_34277	4.677	646.314	Aconitine	[M+H]+	C34H47NO11	XFSBVAOIAHNAPC-XTHSEXKGSA-N	CCN1C[C@]2(COC)[C@H](O)C[C@H](OC)[C@@]34[C@@H]5C[C@]6(O)[C@@H](OC)[C@H](O)[C@](OC(C)=O)([C@@H]([C@H](OC)[C@H]23)C14)[C@H]5[C@H]6OC(=O)C7=CC=CC=C7	Lipids and lipid-like molecules	Prenol lipids	Diterpenoids		0.787	54255	42455	61954.6	58600.2	63733.4	86212.2	25569.4	23078.8	35391.3	25770.3	24915.4	26968.3	44465.4	88978.2	48502.5	55239.9	46744.8	75387.4	117457	75559.1	90016	134234	74069.5	92442.4	46711.3	44518.3	58858.5	66180.4	44849.1	62833.4
POS_3570	1.605	194.078	Actarit	[M+H]+	C10H11NO3	MROJXXOCABQVEF-UHFFFAOYSA-N	CC(O)=NC1=CC=C(CC(O)=O)C=C1	Benzenoids	Benzene and substituted derivatives			0.727	51861.8	18692.1	41575	57336.2	27453.5	42995.7	32329.1	68347.2	48038.9	23842.3	60380.9	68368.7	1470.92	2715.64	5291.26	4654.66	46341.7	8183.57	705.252	4085.61	2026.18	1485.63	5142.1	918.778	38780	20096.9	26634.7	43677.4	18946.8	28313.3
POS_27409	3.199	535.203	Aerucyclamide A	[M+H]+	C24H34N6O4S2	VJFRQMMMXJJUSM-VZGZUROSSA-N	CC[C@H](C)[C@@H]1NC(=O)[C@H]2CSC(=N2)[C@H](NC(=O)C3=CSC(=N3)CNC(=O)[C@H]4N=C1O[C@@H]4C)[C@@H](C)CC	Organic acids and derivatives	Carboxylic acids and derivatives	Amino acids, peptides, and analogues		0.711	126148	110919	115053	97114.6	150738	148132	118714	175779	180422	196882	204273	75298.3	171424	139857	152492	136576	101739	124885	106158	132554	151822	136162	121022	112833	186496	253360	181068	160439	238455	207296
POS_4252	4.277	208.097	Afalanine	[M+H]+	C11H13NO3	CBQJSKKFNMDLON-UHFFFAOYSA-N	CC(=O)NC(CC1=CC=CC=C1)C(O)=O	Organic acids and derivatives	Carboxylic acids and derivatives	Amino acids, peptides, and analogues		0.885	74060	77505.3	66033.4	65952.6	74363.9	65234.8	60117.9	67181	57960.6	55009.3	57084.8	52527.5	61750.1	59463.6	58532.8	51740.7	55437.7	53994.6	38007.8	41226.8	52770.5	52246.8	40518.8	38158.6	43508.7	48038.2	45948.7	36548.9	41484.9	50110.2
POS_10525	6.384	315.084	Aflatoxin B2	[M+H]+	C17H14O6	WWSYXEZEXMQWHT-WNWIJWBNSA-N	COC1=C2C3=C(C(=O)CC3)C(=O)OC2=C4[C@@H]5CCO[C@@H]5OC4=C1	Phenylpropanoids and polyketides	Coumarins and derivatives	Furanocoumarins		0.715	28567.1	31403.5	28435.6	31609	28532.5	25182.4	12904.8	22022	15224.8	18065.8	16263.6	14860.6	23288.9	17339	14735	13058.9	14739.3	20449.9	22544.7	18286.8	21190	24218.5	22982.4	20786.6	12810.1	12154.9	18427.1	12311.5	15877.5	17055.7
POS_16880	3.827	399.141	Ailanthone	[M+Na]+		WBBVXGHSWZIJST-RLQYZCPESA-N	CC1=CC(=O)[C@@H](O)[C@@]2(C)[C@H]1C[C@H]3OC(=O)C[C@H]4C(=C)[C@@H](O)[C@]5(O)OC[C@]34[C@@H]25	Lipids and lipid-like molecules	Prenol lipids	Terpene lactones		0.755	63453.2	61595.8	63082.3	82626.6	79805	72482.3	77051.3	75760.2	79606.8	76041.4	67771.6	54657	88122.5	87602.4	74946	66390.1	74034.7	77727.7	57007.7	88411.7	60565.1	82689.1	68944.5	82112.9	53759.2	68933.8	71153.7	59673.9	70935.8	64036
POS_14919	3.087	373.139	Alantrypinone	[M+H]+	C21H16N4O3	COXWNIZQNAMTQL-NQERJWCQSA-N	C[C@@]12NC(=O)[C@@H](C[C@]13C(=O)NC4=CC=CC=C34)N5C(=O)C6=CC=CC=C6N=C25	Organoheterocyclic compounds	Pyridopyrimidines			0.758	50953.6	50074.3	53416.9	57417.4	69689	45502.4	69579	87324.2	184002	120444	81189	58894.2	16614.8	15574.5	82045	68491.2	10806.7	13209.6	17152.8	13021.1	21366.9	46930.1	10629.3	29989.1	52207.7	52219.7	60057	57726	43074.5	60590.6
POS_24984	4.782	503.155	Albiflorin	[M+Na]+	C23H28O11	QQUHMASGPODSIW-ICECTASOSA-N	C[C@]12C[C@@H](O)[C@@H]3C[C@@]1(O[C@@H]4O[C@H](CO)[C@@H](O)[C@H](O)[C@H]4O)[C@]3(COC(=O)C5=CC=CC=C5)C(=O)O2	Lipids and lipid-like molecules	Prenol lipids	Terpene glycosides		0.703	38787.3	37036	42647.8	52829.3	48713.2	51880.4	41933.5	53080.3	48749.9	54971.3	38917.5	31002.2	21809.7	23602.1	17992.2	19088.2	19075.3	21837.8	29938.7	27404.1	47316	44438	29427.3	38900.9	36063.6	58799.7	48617.5	45280.5	41032.3	38088.1
POS_10161	6.546	309.202	Albocycline	[M+H]+	C18H28O4	BYWWNDLILWPPJP-REXWONOSSA-N	COC1C=CC(C)(O)C=CC(=O)OC(C)C(C)CCC=C1C	Phenylpropanoids and polyketides	Macrolides and analogues			0.729	134800	150490	160987	167085	164978	141890	155895	155367	157549	165636	177956	122556	106449	102308	101299	102000	88476.2	95081.2	103595	103066	117610	111557	91057	90276	148946	143853	146364	121211	143706	166222
POS_18332	11.764	417.257	Alfentanil	[M+H]+	C21H32N6O3	IDBPHNDTYPBSNI-UHFFFAOYSA-N	CCN1N=NN(CCN2CCC(CC2)(COC)N(C(=O)CC)C3=CC=CC=C3)C1=O	Benzenoids	Benzene and substituted derivatives	Anilides	C08005	0.738	68395.7	71918.9	66657.5	68858.4	66389.4	53336.5	108483	120959	103815	98185.9	115517	102812	22595.3	113737	104183	85303.7	28856.8	103019	34442.2	31395	111477	35558.2	39770.6	101035	73613	84868.5	90053.9	69615	73546.9	77909.3
POS_16191	4.984	390.227	Alfuzosin	[M+H]+	C19H27N5O4	WNMJYKCGWZFFKR-UHFFFAOYSA-N	COC1=CC2=C(C=C1OC)C(=N)NC(=N2)N(C)CCCN=C(O)C3CCCO3	Organoheterocyclic compounds	Diazanaphthalenes	Benzodiazines		0.77	17655.7	5112.79	6261.14	6980.02	54031.1	4018.21	50007.4	2627.39	8291.44	7111.01	62258.5	5449.38	2733.32	144407	8303.36	5450.15	56836.9	5979.85	144820	6512.44	32315.5	40591.9	5246.38	99949.7	18312.3	68763.7	27083.5	61257.6	56812.6	10287.9
POS_31300	5.853	592.336	Alkergot	[M+H]+	C33H45N5O5	YLXBZBPHTNJZQE-UHFFFAOYSA-N	CCC(C)(C)C1N2C(=O)C(NC(=O)C3CC4C(CC5=C[NH]C6=C5C4=CC=C6)N(C)C3)(OC2(O)C7CCCN7C1=O)C(C)C	Alkaloids and derivatives	Ergoline and derivatives	Lysergic acids and derivatives		0.733	51345.4	47733.1	178002	191226	77660	136291	46827.1	30556.1	76456.6	12837.8	16185.9	48909.8	84737.3	41827.8	215421	56519.6	70563	28953.7	222013	91081.1	132437	62862.1	306584	348811	43648.3	45078.8	23364.4	16670.7	21609.5	147157
POS_19252	12.53	429.371	All-rac-3,4-Dehydro-alpha-tocopherol	[M+H]+	C29H48O2	JDRGHECKJUSWSU-UHFFFAOYNA-N	OC=1C(=C2C=CC(OC2=C(C1C)C)(C)CCCC(C)CCCC(C)CCCC(C)C)C					0.774	331742	371837	520361	413870	353663	316536	284460	466747	279588	584459	448406	341987	365970	454292	505799	387779	292421	229152	300680	276298	344385	343999	314902	228542	291869	231062	327826	273774	335652	290753
POS_20663	2.919	449.16	alpha-D-Glucopyranoside, alpha-D-glucopyranosyl, 3-(2-methylbutanoate)	[M+Na]+	C17H30O12	SFAOCCXTEHOWEV-AGJOLMTFSA-N	CCC(C)C(=O)O[C@H]1[C@H](O)[C@@H](CO)O[C@H](O[C@H]2O[C@H](CO)[C@@H](O)[C@H](O)[C@H]2O)[C@@H]1O	Lipids and lipid-like molecules	Saccharolipids			0.705	110767	83568.7	29136.4	44617.8	90221.2	57686.5	77635.9	35453.9	89235.6	26695	51450.4	50122.5	18862.3	56031.6	73753.7	88405.3	44923.5	64573.1	73477	82230.9	77944	71621.7	52318.9	58281.4	90131.1	113456	45803.5	79592.6	48110.3	221961
POS_7720	3.749	273.086	alpha-Naphthoflavone	[M+H]+	C19H12O2	VFMMPHCGEFXGIP-UHFFFAOYSA-N	O=C1C=C(OC2=C1C=CC3=CC=CC=C23)C4=CC=CC=C4	Phenylpropanoids and polyketides	Flavonoids	Flavones		0.807	195665	159407	170920	161891	182537	178607	289781	260663	226665	254134	260030	184224	77381.7	60138.4	52525.4	442346	484986	517989	256655	355308	321675	396456	308786	307639	248128	337693	303848	216813	296023	292476
POS_4771	3.22	219.147	alpha-Phenylpiperidine-2-acetamide	[M+H]+	C13H18N2O	LJLMNWPXAYKPGV-UHFFFAOYSA-N	NC(=O)C(C1CCCCN1)C2=CC=CC=C2	Organic acids and derivatives	Carboxylic acids and derivatives	Amino acids, peptides, and analogues		0.72	107752	100872	100728	102754	116626	121029	97170.3	91049.1	104588	104802	93571.3	67765.7	144322	138023	145241	151406	106588	110895	126464	121612	115649	129315	101824	85082.3	105187	92888.6	88109.4	90421.4	98957.7	111276
POS_5421	0.944	232.169	alpha-Pyrrolidinovalerophenone	[M+H]+	C15H21NO	YDIIDRWHPFMLGR-UHFFFAOYSA-N	CCCC(N1CCCC1)C(=O)C2=CC=CC=C2	Organic oxygen compounds	Organooxygen compounds	Carbonyl compounds		0.763	671300	1.08803e+06	774099	1.32691e+06	383452	550108	1.19537e+06	935147	569958	322763	630444	1.1252e+06	428985	644208	654165	1.22872e+06	1.03735e+06	647263	442081	884070	549701	281711	617028	373835	1.16587e+06	517458	421621	510174	801161	2.20243e+06
POS_16641	13.05	395.363	alpha-Spinasterol	[M+H-H2O]+		JZVFJDZBLUFKCA-FXIAWGAOSA-N	CC[C@H](\\C=C\\[C@@H](C)[C@H]1CC[C@H]2C3=CC[C@H]4C[C@@H](O)CC[C@]4(C)[C@H]3CC[C@]12C)C(C)C	Lipids and lipid-like molecules	Steroids and steroid derivatives	Stigmastanes and derivatives		0.845	150814	167877	137786	168845	167965	205512	167443	161429	168712	164047	157211	146003	263333	305313	260956	236066	239582	304609	151517	127698	216441	210441	135356	135132	149913	162564	172739	118006	150875	109858
POS_19509	5.673	433.182	Alternaric acid	[M+Na]+	C21H30O8	OFVHHCDOMZQVQV-ZICDYRIUSA-N	CC[C@H](C)[C@@H](O)[C@@](O)(\\C=C\\CC(=C)CCC(=O)C1C(=O)C[C@@H](C)OC1=O)C(O)=O	Lipids and lipid-like molecules	Prenol lipids	Terpene lactones		0.838	79025.1	71957.7	70560.9	75948.6	82256.9	88586.1	83257.9	78306.4	75650	85729	78916	69580.3	138965	140513	135183	136007	142282	141859	60173.7	52689.2	55461.5	67205.9	58450.8	60363.4	84920.2	87943.4	76711	78012.1	78198.8	77661
POS_6247	5.355	247.135	Ambrosic acid	[M-H2O+H]+	C15H20O4	ZONXEWIGPLHXNT-ULEBWITMSA-N	C[C@H]1C[C@@H]2O[C@]13CCC(=O)[C@@]3(C)C[C@@H]2C(=C)C(O)=O	Organoheterocyclic compounds	Oxanes			0.792	82874.6	71613.4	74478.7	71654	85942.1	85975.5	63552	68243.8	66369.9	58628.9	62894.9	50773.6	144587	118044	121502	124257	148766	127998	110227	101309	116717	106053	101207	84893.2	131459	122611	125022	116193	100668	115078
POS_21150	4.832	455.183	Amethopterin	[M+H]+	C20H22N8O5	FBOZXECLQNJBKD-UHFFFAOYSA-N	CN(CC1=NC2=C(N)N=C(N)N=C2N=C1)C3=CC=C(C=C3)C(=O)NC(CCC(O)=O)C(O)=O	Organoheterocyclic compounds	Pteridines and derivatives	Pterins and derivatives	C00855	0.797	85345.2	84542.3	77227.9	78778.7	73508.8	87722.5	89096.3	98093.1	101255	104295	92184.1	78652.4	104920	120644	122016	127484	117045	102728	94054	107050	94491.5	113018	88005.7	97722.8	86574.6	111673	111852	89761.7	122924	102446
POS_11344	4.616	328.186	Aminopromazine	[M+H]+	C19H25N3S	YZQNFFLGIYEXMM-UHFFFAOYSA-N	CN(C)CC(CN1C2=C(SC3=C1C=CC=C3)C=CC=C2)N(C)C	Organoheterocyclic compounds	Benzothiazines	Phenothiazines		0.723	82916.4	89107.2	73060.5	81923.8	79612.5	90295.4	56164.9	53800.3	45946.8	53996.2	50572.3	41228	102242	103354	100365	94046	85986.8	97716.5	43524.4	43476.2	46190.9	48459.7	44039.2	40071.2	61753.5	61123.4	64565.4	52249.4	60907	70885.8
POS_14675	4.096	370.173	Amisulpride	[M+H]+	C17H27N3O4S	NTJOBXMMWNYJFB-UHFFFAOYSA-N	CCN1CCCC1CN=C(O)C2=C(OC)C=C(N)C(=C2)[S](=O)(=O)CC	Benzenoids	Benzene and substituted derivatives	Benzoic acids and derivatives		0.711	110499	39036	96621.7	92973.3	107660	55765.3	54920.7	63852	135118	24332.7	53885	11674.7	323089	212154	199201	206780	200222	187513	152389	146558	171122	201671	159895	164454	153773	85312.1	77535.7	30356	110930	45943.9
POS_15902	1.122	386.171	Amisulpride N-Oxide	[M+H]+	C17H27N3O5S	LLIKIPAUZJTRGB-UHFFFAOYSA-N	CC[N+]1([O-])CCCC1CNC(=O)C2=CC(=C(N)C=C2OC)[S](=O)(=O)CC	Benzenoids	Benzene and substituted derivatives	Benzoic acids and derivatives		0.729	128610	40595.5	134556	103461	121079	57477.4	76930.8	66015.9	89347.8	86268.2	86067.6	101507	14142.3	39638	15513	67269.7	25541.3	56841.1	21173.6	24675.7	49504.8	20313.8	27703.3	26386	80382.1	51661.9	57276.1	65186.8	83554.1	48480.4
POS_8042	2.85	278.183	Amitriptyline	[M+H]+	C20H23N	KRMDCWKBEZIMAB-UHFFFAOYSA-N	CN(C)CCC=C1C2=C(CCC3=CC=CC=C13)C=CC=C2	Benzenoids	Dibenzocycloheptenes		C06824	0.723	89600.1	116032	84152.7	91549.2	91880.6	90266.7	87802.2	86418.1	81859.3	84378.5	71828.3	59696.5	39071.2	35774.8	38443.8	45476.5	44849.4	48622.8	43731.6	57773.8	72255.4	76072.6	58568.2	60808.3	90061.6	99710.1	98802.6	97908.9	93048.9	103420
POS_6588	14.724	254.165	Anabasamine	[M+H]+	C16H19N3	TZRDBHMKTWECOV-UHFFFAOYNA-N	N1=CC=CC(=C1)C=2N=CC(=CC2)C3N(C)CCCC3					0.735	259316	242014	412771	304690	282970	266920	276034	321562	232846	148766	175232	219452	240031	263257	212514	210742	275526	224713	211918	274697	297347	307749	280496	311091	275002	336041	218204	273915	197385	297279
POS_8765	7.443	287.199	Androstenedione	[M+H]+	C19H26O2	AEMFNILZOJDQLW-QAGGRKNESA-N	CC12CCC3C(CCC4=CC(=O)CCC34C)C1CCC2=O	Lipids and lipid-like molecules	Steroids and steroid derivatives	Androstane steroids	C00280	0.741	220055	237344	210117	207454	214979	185123	142546	159744	173876	152717	150532	113963	133971	142940	128576	122977	118171	93228.3	174312	133994	185662	174286	144423	178363	119117	143814	137632	119215	136293	146565
POS_9096	8.862	291.228	Androsterone	[M+H]+	C19H30O2	QGXBDMJGAMFCBF-HLUDHZFRSA-N	CC12CCC(O)CC1CCC3C2CCC4(C)C3CCC4=O	Lipids and lipid-like molecules	Steroids and steroid derivatives	Androstane steroids	C00523	0.744	263652	227918	229826	185673	223301	213353	169140	181556	152285	186499	160145	136870	160186	111567	121806	131912	109846	146908	197399	168743	198510	166188	186915	143789	120266	138007	130112	101367	139865	143363
POS_245	0.836	94.0633	Aniline	[M+H]+	C6H7N	PAYRUJLWNCNPSJ-UHFFFAOYSA-N	NC1=CC=CC=C1	Benzenoids	Benzene and substituted derivatives	Aniline and substituted anilines	C00292	0.739	1.76875e+06	1.43998e+06	1.44214e+06	1.61237e+06	2.08271e+06	1.57559e+06	2.34373e+06	1.93513e+06	1.93502e+06	1.66348e+06	861762	864358	1.33786e+06	2.16e+06	1.57873e+06	1.34556e+06	1.28452e+06	1.43405e+06	1.44871e+06	1.65298e+06	1.71175e+06	1.26304e+06	1.71759e+06	1.4247e+06	2.11498e+06	2.70772e+06	2.75585e+06	1.39243e+06	1.87063e+06	3.11956e+06
POS_12001	0.848	337.14	Anisocoumarin H	[M+Na]+	C19H22O4	VNADFOGBKXRWGC-RIYZIHGNSA-N	CC(C)=CC(O)CC(C)=CCOC1=CC2=C(C=CC(=O)O2)C=C1	Lipids and lipid-like molecules	Prenol lipids	Terpene lactones		0.721	25876.7	14982.3	20230.4	21411.2	20347.1	40138.6	22969	15993	22231.2	17532.8	18444.3	12148.8	16455.7	376647	434320	12236.3	12729.1	13929.4	8305.48	9631.06	12349.8	11137.1	20476.6	24419.2	16706.4	15310.7	24641	15523.8	13600.8	34395.9
POS_30998	8.472	587.327	Anthranoyllycoctonine	[M+H]+	C32H46N2O8	NNDHDYDFEDRMGH-CAEIVAEBSA-N	CCN1C[C@@]2(CC[C@H](OC)[C@@]34[C@@H]5C[C@@H]6[C@H](C[C@@](O)([C@H]5[C@H]6OC)[C@@](O)([C@@H](OC)[C@H]23)C14)OC)COC(=O)C7=CC=CC=C7N	Lipids and lipid-like molecules	Prenol lipids	Diterpenoids		0.814	52612.8	45945.8	36479	44545.4	63315.8	66062.3	29332.2	36349.7	36772.6	53816.2	39709.7	23368.7	116745	50988	91493.8	97032.7	58409.3	76589.1	221213	257110	261485	275105	120981	226634	32978.1	50046.2	62587.4	52396.8	62140.5	34830.3
POS_3285	4.687	189.1	Antipyrine	[M+H]+	C11H12N2O	VEQOALNAAJBPNY-UHFFFAOYSA-N	CN1N(C(=O)C=C1C)C2=CC=CC=C2	Organoheterocyclic compounds	Azoles	Pyrazoles	C13244	0.803	178272	195017	179215	170375	178112	177232	169600	182984	173682	187039	173444	153807	139244	121832	106681	110208	112815	108963	108974	111582	135762	129247	116692	104113	157292	165595	150982	142858	148350	167326
POS_29058	4.581	557.205	Arctiin	[M+Na]+		XOJVHLIYNSOZOO-SWOBOCGESA-N	COC1=CC=C(CC2COC(=O)C2CC3=CC=C(OC4OC(CO)C(O)C(O)C4O)C(=C3)OC)C=C1OC	Lignans, neolignans and related compounds	Lignan glycosides			0.741	80703.9	81051.3	72311.9	74113.2	78897.3	82032.6	70657.2	70698	72188.9	78755.4	76280.1	62628	99959.8	96800.8	79897.4	76903.9	70592	70119.6	71545.9	85842.2	79286.5	93185.2	77548	78272.9	84697.3	99769.5	82054.8	79970.5	102824	81145.6
POS_2644	0.969	175.122	Arginine	[M+H]+	C6H14N4O2	ODKSFYDXXFIFQN-UHFFFAOYSA-N	NC(CCCN=C(N)N)C(O)=O	Organic acids and derivatives	Carboxylic acids and derivatives	Amino acids, peptides, and analogues		0.717	804328	1.12617e+06	1.1467e+06	1.00837e+06	3.56867e+06	1.00326e+06	1.1249e+06	1.49642e+06	488018	430163	366639	242183	3.95947e+06	2.60303e+06	724422	439361	694512	1.28936e+06	870921	3.91542e+06	1.47501e+06	2.68377e+06	1.49136e+06	625702	594869	1.91238e+06	1.06403e+06	830909	743463	605186
POS_6246	6.226	247.133	Arglabin	[M+H]+	C15H18O3	UVJYAKBJSGRTHA-ZFFQGIBWSA-N	CC1=CC[C@]23C1C4C(CC[C@]2(O3)C)C(=C)C(=O)O4					0.812	479081	509140	458592	442096	478172	462650	437865	408672	390126	389955	378270	310379	412595	399227	383864	375350	358425	370668	233425	235053	252772	277092	230145	234622	414654	484477	431516	387739	396967	473610
POS_11281	6.528	327.204	Aritmina	[M+H]+	C20H26N2O2	CJDRUOGAGYHKKD-UHFFFAOYSA-N	CCC1C(O)N2C3CC1C4C(O)C5(CC24)C3N(C)C6=CC=CC=C56	Alkaloids and derivatives	Ajmaline-sarpagine alkaloids			0.704	135853	137411	94837.4	98853.9	95053.5	101899	71481.3	91934.8	113790	88691.1	84738.3	75557.4	73899.7	56429.9	90815.9	55666.8	41150.4	48933.6	59714.7	71578	50937.3	104054	78447.2	96188.4	45086.8	115976	74110.4	63109.1	61836.9	62208.6
POS_13648	8.726	357.174	Arnicolide C	[M+Na]+	C19H26O5	WKUOPGZYLRFCHJ-APDQSUQKSA-N	CC(C)C(=O)OC1C2C(C)C(=O)OC2CC(C)C3C=CC(=O)C13C	Lipids and lipid-like molecules	Prenol lipids	Terpene lactones		0.701	44289	51056.6	67040.1	40458.5	56639.7	67936.4	42067.9	50724.7	39852.4	72827.8	57571.9	56331.4	35456.8	44372.6	30218.5	28250.5	31755.5	23414.6	26857.1	27976.3	25292.9	38714.5	39367.6	25873.8	37207.1	43556.4	44696.4	44839.9	54972.9	59250.8
POS_5599	7.181	235.168	Artemisinic acid	[M+H]+	C15H22O2	PLQMEXSCSAIXGB-SAXRGWBVSA-N	C[C@@H]1CC[C@H]([C@@H]2[C@H]1CCC(=C2)C)C(=C)C(=O)O					0.912	1.10286e+06	1.30429e+06	1.06096e+06	1.05987e+06	1.23106e+06	1.20598e+06	885126	896181	831888	900987	855037	669838	2.03406e+06	2.53154e+06	2.46431e+06	2.33172e+06	2.0186e+06	2.34545e+06	1.67979e+06	1.62129e+06	2.04007e+06	1.97185e+06	1.69696e+06	1.47151e+06	716212	748976	704466	628781	685498	807379
POS_8366	6.067	283.15	Artemisinin	[M+H]+	C15H22O5	BLUAFEHZUWYNDE-BHQSRUDESA-N	C[C@@H]1CCC2[C@H](C(=O)O[C@H]3[C@@]24C1CCC(O3)(OO4)C)C					0.711	49406.7	55552.1	47376.8	54685.4	42560.5	51440.3	68055	40241.5	42309.5	44696.5	37019.4	31313.4	41794.5	36348.6	38991	34168.6	38516.8	36753	51735.9	53213.4	59103.9	70607.1	60835.9	49904.3	64704.9	49692.8	44298.8	50947	47115.7	67585.1
POS_22336	4.721	470.208	Aspergamid B	[M+Na]+	C26H29N3O4	PYHKDROAWLAEDE-VKAHWXPLSA-N	CC1(C)OC2=CC=C3C(=C2C=C1)N=C4C(C)(C)C5CC67CCCN6C(=O)C5(CC34O)N=C7O	Organoheterocyclic compounds	Benzopyrans	1-benzopyrans		0.724	72821.1	154440	70128.6	120466	76599.8	115334	71725.6	73556.1	63658.9	70008.8	61636.8	71293.1	436430	999820	736560	731224	341772	383570	46177.7	40098.1	24401.4	100396	57905.5	32647.6	37721.2	67818.6	27380.4	29696.4	53774.4	49782.4
POS_14785	10.023	371.234	Aspidocarpine	[M+H]+	C22H30N2O3	CITPXCNSMZMNIW-UHFFFAOYSA-N	CCC12CCCN3CCC4(C(CC1)N(C(C)=O)C5=C4C=CC(=C5O)OC)C23	Alkaloids and derivatives	Aspidospermatan-type alkaloids			0.718	70536.4	64437.1	63759.9	83257.8	75990.9	76487.5	107531	102721	93688.4	86331.8	72250.1	101347	56122.9	79229	51650.2	50043.6	52441.4	62046.9	46439.1	48187.2	56430.4	50889.3	62002.8	56317.4	74553	99945	77670.6	65530.4	100337	70067.6
POS_2979	12.592	181.046	Aspirin	[M+H]+	C9H8O4	BSYNRYMUTXBXSQ-UHFFFAOYSA-N	CC(=O)OC1=C(C=CC=C1)C(O)=O	Benzenoids	Benzene and substituted derivatives	Benzoic acids and derivatives	C01405	0.959	50202.3	47723.5	63368.6	64210.8	56315.8	58594.6	53812.2	47343	57261	46086.6	47799.1	56779.4	41002.5	44624.4	60665.5	52981.2	58290.7	44369.2	47303.7	46953.5	47088.3	46406.9	47170.4	54471.5	54204.6	52533.6	64788.9	47194.9	48803.5	48523.3
POS_37137	12.115	705.397	Atazanavir	[M+H]+	C38H52N6O7	AXRYRYVKAWYZBR-GASGPIRDSA-N	COC(=O)N[C@H](C(=O)N[C@@H](CC1=CC=CC=C1)[C@@H](O)CN(CC2=CC=C(C=C2)C3=NC=CC=C3)NC(=O)[C@@H](NC(=O)OC)C(C)(C)C)C(C)(C)C	Organic acids and derivatives	Carboxylic acids and derivatives	Amino acids, peptides, and analogues		0.805	102354	127278	105031	124385	160205	146775	172330	131203	173604	158199	170155	156994	401495	343859	287676	346579	410167	286372	168132	118611	119038	169933	177351	112458	187155	193471	194819	149535	231565	203880
POS_5352	9.018	231.137	Atractylenolide I	[M+H]+	C15H18O2	ZTVSGQPHMUYCRS-SWLSCSKDSA-N	CC1=C2C[C@H]3C(=C)CCC[C@@]3(C=C2OC1=O)C					0.838	43718.2	52435.2	41825.1	48895.5	51501.9	47854.3	57813.5	55665.3	50318.7	47645.1	44468.2	45056	22348	31252.6	24206	24683.2	25232.8	24628.5	12223.4	23613	10306.1	11998.3	19938.6	20572.8	28866.2	32747.5	44734.4	31298.5	32518.8	36868.5
POS_5466	6.65	233.149	Atractylenolide II	[M+H]+	C15H20O2	OQYBLUDOOFOBPO-KCQAQPDRSA-N	CC1=C2C[C@H]3C(=C)CCC[C@@]3(C[C@@H]2OC1=O)C					0.808	391760	439061	389584	394451	394787	357018	479175	482527	482946	459656	436174	458653	219345	238292	267339	272046	244865	271579	181794	155138	204389	185515	174854	181783	284047	258349	260041	250280	244321	384565
POS_10859	3.61	321.144	Auraptene	[M+Na]+	C19H22O3	RSDDHGSKLOSQFK-RVDMUPIBSA-N	CC(C)=CCCC(C)=CCOC1=CC2=C(C=CC(=O)O2)C=C1	Lipids and lipid-like molecules	Prenol lipids	Terpene lactones		0.78	134215	131581	107034	139162	117981	103823	112891	108846	113219	109464	103175	81852.9	122076	110618	123942	92270.8	143644	90513.3	96809.2	111239	128423	135324	138602	120974	122973	136418	125262	97535.4	128888	124534
POS_14555	4.509	369.106	Averufin	[M+H]+	C20H16O7	RYFFZJHGQCKWMV-YUNKPMOVSA-N	C[C@]12CCC[C@H](O1)C3=C(O2)C=C4C(=O)C5=CC(=CC(=C5C(=O)C4=C3O)O)O	Benzenoids	Anthracenes	Anthraquinones		0.782	148422	165067	183402	169841	162976	189552	165668	102524	136936	147903	137665	114682	153662	138103	162895	129937	150509	149143	155036	73861.1	96968.8	102890	83536.7	76734.2	142206	142319	135232	162134	192019	153760
POS_10321	11.323	311.257	Avocadene 2-acetate	[M-H2O+H]+	C19H36O4	LUIGTZGBXWZJAX-UHFFFAOYSA-N	CC(=O)OC(CO)CC(O)CCCCCCCCCCCC=C	Lipids and lipid-like molecules	Fatty Acyls	Fatty alcohols		0.756	130110	138581	128785	139389	151332	138782	129551	142235	113337	120024	115449	116821	137798	132201	108277	115480	116941	130073	121174	118466	124465	122559	130984	129300	118943	125286	130660	123095	123425	128795
POS_13020	10.321	349.229	Avocadyne 1-acetate	[M+Na]+	C19H34O4	JAKAZHIACKJNNB-UHFFFAOYSA-N	CC(=O)OCC(O)CC(O)CCCCCCCCCCCC#C	Lipids and lipid-like molecules	Fatty Acyls	Fatty alcohols		0.717	106942	104726	115415	97363.3	95130.9	99402.3	77238.1	86112.3	87258.8	91373	91976.5	68405.8	62053.5	72942.3	64341.6	56911.1	64911.5	72966	72184.5	71335.2	70097.5	93228.6	72231.1	79704.4	100594	90330	91774.1	96986.8	91177.1	101340
POS_13062	2.613	350.123	Azasetron	[M+H]+	C17H20ClN3O3	WUKZPHOXUVCQOR-UHFFFAOYSA-N	CN1C(=O)COC2=C1C=C(Cl)C=C2C(O)=NC3CN4CCC3CC4	Organoheterocyclic compounds	Benzoxazines	Benzoxazinones		0.786	827218	753438	667316	785927	690037	613201	336068	316715	323006	329713	359803	385237	980814	830272	829443	949788	874221	930015	920497	880840	915061	917375	895831	838196	622144	475481	440494	676337	484528	515083
POS_3788	3.517	199.081	Azoxybenzene	[M+H]+	C12H10N2O	GAUZCKBSTZFWCT-UHFFFAOYSA-N	[O-][N+](=NC1=CC=CC=C1)C2=CC=CC=C2	Benzenoids	Benzene and substituted derivatives			0.711	120746	128908	119149	133600	121257	116449	122125	97938.9	132277	117020	116855	110735	104766	115184	125929	100946	111693	122941	133226	96674.7	109619	118313	96111.8	104199	120575	99906.6	116308	107962	100918	128295
POS_20079	4.472	441.115	Barbaloin	[M+Na]+		AFHJQYHRLPMKHU-OSYMLPPYSA-N	OCC1OC(C(O)C(O)C1O)C2C3=C(C(=CC=C3)O)C(=O)C4=C2C=C(CO)C=C4O	Benzenoids	Anthracenes			0.712	69732.3	66905.7	69415.4	70611.9	68252	66570.4	65613.5	63810.3	68800	61482.5	69928.2	79654.7	66712.3	76854	76840.6	86646.6	96902.1	87259.3	135654	131735	129869	124034	132250	127605	76419.1	80055.8	75775.1	90350.2	79423.5	67462.9
POS_13278	3.885	353.127	Bartsioside	[M+Na]+	C15H22O8	FCHJZJFIDNMNBS-CLBXSRGTSA-N	OCC1OC(OC2OC=CC3CC=C(CO)C23)C(O)C(O)C1O	Lipids and lipid-like molecules	Prenol lipids	Terpene glycosides		0.732	131921	160863	125599	125469	116550	123294	150685	142295	124789	163009	138242	151263	127912	119887	127590	125458	116366	133150	162155	187161	172624	185447	195922	173722	150959	172593	152222	143901	151186	165050
POS_12929	3.885	348.163	Benalaxyl	[M+Na]+	C20H23NO3	CJPQIRJHIZUAQP-UHFFFAOYSA-N	COC(=O)C(C)N(C(=O)CC1=CC=CC=C1)C2=C(C)C=CC=C2C	Organic acids and derivatives	Carboxylic acids and derivatives	Amino acids, peptides, and analogues		0.749	155571	197406	140483	158599	164969	166470	181889	171516	164146	179461	175834	140604	191464	202279	172626	157203	157021	168156	153950	194594	185975	222386	184828	200798	149175	196393	169575	134193	174167	202794
POS_754	3.663	122.059	Benzamide	[M+H]+	C7H7NO	KXDAEFPNCMNJSK-UHFFFAOYSA-N	OC(=N)C1=CC=CC=C1	Benzenoids	Benzene and substituted derivatives	Benzoic acids and derivatives	C09815	0.726	50618.1	49973	46423.2	51142.2	43871.6	52949.8	52115.9	56531.3	44787.9	55693	42639	39088.9	37205.2	38385	30181.5	30780.3	28449.1	31109.3	28082.9	36529.1	38430.9	46107.7	42451.8	39465.4	52998.4	62132.8	53006.8	40345.3	53131.5	60381.3
POS_9008	2.258	290.14	Benzoyl ecgonine	[M+H]+	C16H19NO4	GVGYEFKIHJTNQZ-UHFFFAOYSA-N	CN1C2CCC1C(C(C2)OC(=O)C3=CC=CC=C3)C(O)=O	Benzenoids	Benzene and substituted derivatives	Benzoic acids and derivatives		0.751	38593.4	93586	45337.8	47347.4	27097.9	49818.7	47425.8	41513.6	25889.5	29255	31948.4	48346.2	21571.6	23548.4	5176.76	12568.2	15837.6	22657.7	12302.5	17902.7	10012.2	21567.2	16917.6	16629.5	22135.3	40167.9	39745.3	31988.9	39303.5	31905.1
POS_1625	3.764	151.038	Benzoylformic acid	[M+H]+	C8H6O3	FAQJJMHZNSSFSM-UHFFFAOYSA-N	OC(=O)C(=O)C1=CC=CC=C1	Benzenoids	Benzene and substituted derivatives	Benzoyl derivatives	C02137	0.725	57130.9	47889.3	54188.5	51080.2	56882.4	57504.5	111271	111571	96968.3	104088	103594	76404.7	16330.1	11571.2	11550.7	9723.63	12815.1	12926	19120	25785.5	22419.9	27409.7	21724.3	22479	63313	88718.8	69509.7	54285.3	73680.6	71995.6
POS_30965	4.277	587.19	Benzyl 2-O-(D-apio-beta-D-furanosyl)-3-O-(beta-D-glucopyranosyl)-beta-D-glucopyranoside	[M+Na]+	C24H36O15	XRUAMQHLDNCEHM-IEMCRNCHSA-N	OC[C@H]1O[C@@H](O[C@H]2[C@H](O)[C@@H](CO)O[C@@H](OCC3=CC=CC=C3)[C@@H]2O[C@@H]4OC[C@](O)(CO)[C@H]4O)[C@H](O)[C@@H](O)[C@@H]1O	Organic oxygen compounds	Organooxygen compounds	Carbohydrates and carbohydrate conjugates		0.816	37917.3	39337.5	37558	42278.8	40181.3	44410.8	36877.3	37399.1	35017.4	36910.9	35594.1	37672.8	32212.1	33927.1	29980.5	31031.1	37994.6	32947.3	41864.9	50542.5	43690.9	46940.6	45991.5	41229.3	33118.7	39055	35702.7	34509.5	35603.6	33851.7
POS_1477	7.129	147.078	Benzylideneacetone	[M+H]+	C10H10O	BWHOZHOGCMHOBV-BQYQJAHWSA-N	CC(=O)\\C=C\\C1=CC=CC=C1	Benzenoids	Benzene and substituted derivatives	Styrenes		0.714	38113.5	36675.5	52762.3	17514.5	57372.5	35384.9	43802	39257.6	28752.6	29828.2	29150.3	16170.4	45215.7	39106.2	45364.1	47144.6	40191.6	39685.3	45102.4	30513.1	59899.7	72199.6	49554.4	36781.4	23086.9	14187.8	23807.4	26656.7	33631.3	30549
POS_11908	6.032	336.119	Berberine	[M+H]+	C20H18NO4+	YBHILYKTIRIUTE-UHFFFAOYSA-N	COC1=CC=C2C=C3C4=CC5=C(OCO5)C=C4CC[N+]3=CC2=C1OC	Alkaloids and derivatives	Protoberberine alkaloids and derivatives		C00757	0.829	306240	293986	328835	363971	301932	297181	200520	198005	180083	185700	212241	255118	524476	408742	361688	457170	395807	525938	166347	198527	173038	179539	149064	190026	269247	276390	266859	299600	278250	254912
POS_23564	8.665	485.213	beta-D-Glucopyranoside, 5-(4-hydroxyphenyl)-1-[2-(4-hydroxyphenyl)ethyl]pentyl	[M+Na]+	C25H34O8	MAUAGULXOHJIER-SRJJTFDTSA-N	OCC1OC(OC(CCCCC2=CC=C(O)C=C2)CCC3=CC=C(O)C=C3)C(O)C(O)C1O	Phenylpropanoids and polyketides	Diarylheptanoids	Linear diarylheptanoids		0.778	29329.6	31714.9	26018.8	29928.9	32112.3	30836.5	38272.4	37948.9	34950.1	31164.8	35558.8	25849.4	57775.2	50201.5	40876.7	43742	44688.7	63250.1	20573.5	26353	25464.6	33570.8	25456	28635.5	18282.1	26974.4	23047.3	21937.4	24170.2	22192.8
POS_13873	0.667	360.149	beta-Gentiobiose	[M+NH4]+	C12H22O11	DLRVVLDZNNYCBX-CQUJWQHSSA-N	OCC1OC(OCC2OC(O)C(O)C(O)C2O)C(O)C(O)C1O	Organic oxygen compounds	Organooxygen compounds	Carbohydrates and carbohydrate conjugates		0.936	1.21949e+06	1.15989e+06	1.19463e+06	1.22862e+06	1.15052e+06	1.20095e+06	1.92933e+06	1.8495e+06	1.63087e+06	1.85232e+06	2.1354e+06	1.5869e+06	2.42162e+06	1.93756e+06	1.96432e+06	2.2555e+06	2.40591e+06	2.62029e+06	2.0604e+06	2.10299e+06	2.29746e+06	2.10902e+06	2.40491e+06	1.93882e+06	1.26913e+06	1.47532e+06	1.49727e+06	1.19621e+06	1.37908e+06	1.37222e+06
POS_10107	4.639	308.224	Betaxolol	[M+H]+	C18H29NO3	NWIUTZDMDHAVTP-UHFFFAOYSA-N	CC(C)NCC(O)COC1=CC=C(CCOCC2CC2)C=C1	Benzenoids	Phenols	Tyrosols and derivatives	C06849	0.77	73477.3	82494.5	66284.5	71214.6	72392.7	74037.3	33912.3	34362.2	31173.2	36596.8	34874.6	25235.1	144239	121819	112398	128098	105549	121089	26608.7	28292.4	30814.9	33465	27704.3	25539.5	32039.4	34573.3	32691.4	29412	30632.5	38883.4
POS_11535	2.923	331.127	Biflorin	[M+Na]+	C20H20O3	DSVUOBIQVPVZST-UHFFFAOYSA-N	CC(C)=CCCC1=COC2=C(C)C(=O)C(=O)C3=C(C)C=CC1=C23	Benzenoids	Naphthalenes	Naphthoquinones		0.737	217107	153728	144512	216663	181291	183427	89526.9	127134	192416	95066.8	130192	56166.7	425405	384361	410547	465107	431971	548418	527735	332037	705100	796948	449255	422274	116017	165788	178852	141475	145053	157384
POS_30755	9.019	583.252	Biliverdin	[M+H]+	C33H34N4O6	QBUVFDKTZJNUPP-BBROENKCSA-N	CC\1=C(/C(=C/C2=C(C(=C(N2)/C=C\3/C(=C(C(=O)N3)C)C=C)C)CCC(=O)O)/N/C1=C\C4=NC(=O)C(=C4C)C=C)CCC(=O)O					0.858	25875.3	28463.7	22563.8	26997.5	38147.5	32448.1	32073.1	21734.9	22406.6	36328	30574.8	15461.2	77083.8	79205.4	60763.5	47895.9	55687.2	50017.1	21427	21420.6	24533.2	32318.8	26628.8	25996.3	24047.9	23136	25930.1	16273.6	27804.4	24408
POS_12839	4.187	347.136	Bindarit	[M+Na]+	C19H20N2O3	MTHORRSSURHQPZ-UHFFFAOYSA-N	CC(C)(OCC1=N[N](CC2=CC=CC=C2)C3=C1C=CC=C3)C(O)=O	Organoheterocyclic compounds	Benzopyrazoles	Indazoles		0.791	66970.4	83306.3	70422.3	63718.4	82522.6	74005.5	104058	113855	97089.2	104560	100410	88731.4	119037	49385.2	53919.2	16826.3	61878.9	51800.5	49915.3	30998	72258.5	64094.3	77066.9	61402.8	67389.7	89181.1	77655.5	62718.8	77976.8	86979.3
POS_27321	12.802	533.411	Biochanin A 7-O-beta-d-glucoside-6''-O-malonate	[M+H]+	C25H24O13	VRCBYTZZZFFKEN-RBZNUJCTSA-N	COC1=CC=C(C=C1)C2=COC3=CC(=CC(=C3C2=O)O)OC4OC(COC(=O)CC(O)=O)C(O)C(O)C4O	Phenylpropanoids and polyketides	Isoflavonoids	Isoflavonoid O-glycosides	C12625	0.918	133380	110375	109842	120530	597501	177989	170954	121827	361356	52697.2	84149.7	306950	320619	328010	282212	281582	307720	303207	171850	184546	142068	289007	181057	226403	67696.5	155477	79162.2	67532.6	110986	114549
POS_6113	3.844	245.094	Biotin	[M+H]+	C10H16N2O3S	YBJHBAHKTGYVGT-ZKWXMUAHSA-N	OC(=O)CCCCC1SCC2N=C(O)NC12	Organoheterocyclic compounds	Biotin and derivatives		C00120	0.705	78290.6	102154	72964.9	79122.6	77514.4	82351.2	46837.6	40943.5	41115.1	36598.3	37041.3	34518.7	569105	486838	458063	401801	457493	472861	260802	335469	319364	366760	294542	300454	68538	96124.9	79290.5	60043.7	79845.7	113551
POS_16288	12.982	391.284	Bis(2-ethylhexyl) phthalate	[M+H]+	C24H38O4	BJQHLKABXJIVAM-UHFFFAOYSA-N	CCCCC(CC)COC(=O)C1=C(C=CC=C1)C(=O)OCC(CC)CCCC	Benzenoids	Benzene and substituted derivatives	Benzoic acids and derivatives		0.899	286422	481503	390319	356771	360414	360960	295069	350243	795703	253546	339562	806128	496563	461912	359332	250780	422850	999469	391495	276883	344821	358210	364623	143099	399151	287894	450397	279627	410941	261684
POS_5257	6.225	229.121	Bisphenol A	[M+H]+	C15H16O2	IISBACLAFKSPIT-UHFFFAOYSA-N	CC(C)(C1=CC=C(O)C=C1)C2=CC=C(O)C=C2	Benzenoids	Benzene and substituted derivatives	Diphenylmethanes	C13624	0.714	133428	163752	127418	117821	135610	133392	124970	109315	105351	108008	102884	91330.7	118030	114113	113241	110533	102969	102697	75503.8	68430	77545.8	83893	75365.6	68429.9	119075	132546	135302	116546	112883	143307
POS_18744	8.898	423.238	Bonactin	[M+Na]+	C21H36O7	JZCRGJSEBZCNAR-UHFFFAOYSA-N	CCC(O)CC1CCC(O1)C(C)C(=O)OC(C)CC2CCC(O2)C(C)C(O)=O	Organic acids and derivatives	Carboxylic acids and derivatives	Dicarboxylic acids and derivatives		0.858	200750	160258	184206	156376	175940	172941	194342	198365	175006	208024	189457	192197	295823	240059	250060	275944	225464	289066	219587	243004	229615	229785	261289	221341	179712	165043	180419	155358	183510	181940
POS_8215	7.63	281.172	Brefeldin A	[M+H]+	C16H24O4	KQNZDYYTLMIZCT-KQPMLPITSA-N	C[C@H]1CCCC=C[C@@H]2C[C@H](O)C[C@H]2[C@H](O)C=CC(=O)O1	Phenylpropanoids and polyketides	Macrolides and analogues			0.712	38279.5	71322.5	39410.3	12144.4	62396.1	46837.5	44015.2	48063.4	40744.1	56143.9	52280.5	35800.3	13217.4	39575.1	33335.5	38135.8	40523.1	28492.3	104371	101159	59572.7	69422.6	35602.9	49156.2	66372	58637.4	44735.3	46212	71280.4	80506
POS_19496	4.127	433.148	Bruceine D	[M+Na]+		JBDMZGKDLMGOFR-DFEKUIMESA-N	CC1=CC(=O)[C@@H](O)[C@@]2(C)[C@H]1C[C@H]3OC(=O)[C@H](O)[C@@]4(O)[C@@]5(C)OC[C@]34[C@@H]2[C@@H](O)[C@@H]5O	Lipids and lipid-like molecules	Prenol lipids	Terpene lactones		0.755	75817.1	48423.8	56522.2	47341.6	49912.4	48793	50250.1	44120	55579.7	48071.4	50103.1	40324	25559.9	33723.9	33146.2	34217.9	45923.8	36699.5	36988.3	34031.2	34963	41587	32302.3	34631.2	67106.4	40312.5	55504.3	63228.9	60653.2	45861.4
POS_15836	9.361	385.232	Bufogenin	[M+H]+	C24H32O4	ATLJNLYIJOCWJE-CWMZOUAVSA-N	CC12CCC(O)CC1CCC3C2CCC4(C)C(CC5OC345)C6=COC(=O)C=C6	Lipids and lipid-like molecules	Steroids and steroid derivatives	Steroid lactones		0.804	107610	124596	106640	107685	111308	120576	136260	147395	142728	141491	138381	107470	76658.5	87395.5	64628.4	63658.5	69772.6	59262.6	84792.2	78885.7	76781.9	82948.2	69637.9	72252.9	110737	121373	120326	97188.6	108508	176334
POS_12668	11.097	344.254	Bullatine A	[M+H]+	C22H33NO2	OVXLNQAYPUEDSI-LVIQKLEBSA-N	CCN1C[C@@]2(CCCC34[C@@H]2CC(C31)C56[C@@H]4[C@H](C(CC5)C(=C)[C@H]6O)O)C					0.824	125486	149029	136976	123353	137423	142716	103285	104732	94566.7	123478	111303	116136	115767	145135	125855	115912	118568	128910	85153.6	80307.9	93861.5	91141.9	85523.1	75005.1	132869	134761	132499	127072	147606	139785
POS_33330	5.62	628.335	Bulleyaconi cine A	[M+H]+	C35H49NO9	YRECILNLFWZVRM-JNQVLWDESA-N	CCN1C[C@@]2(CC[C@@H]([C@@]34[C@@H]2[C@H]([C@H](C31)[C@]5(C[C@@H]([C@]6(C[C@@H]4[C@@H]5[C@H]6C(=O)C7=CC=C(C=C7)OC)O)OC)OC(=O)C)OC)OC)COC					0.727	2.87474e+06	3.00456e+06	2.50281e+06	2.39817e+06	3.48531e+06	2.9595e+06	3.18001e+06	3.20275e+06	3.06686e+06	3.21917e+06	3.09059e+06	2.21008e+06	6.357e+06	5.53513e+06	5.25525e+06	5.01118e+06	6.5483e+06	5.42548e+06	6.39992e+06	6.52455e+06	7.64214e+06	9.42636e+06	6.79911e+06	5.97284e+06	3.41555e+06	3.72675e+06	3.69196e+06	2.85649e+06	3.51584e+06	3.83985e+06
POS_8954	8.838	289.228	Bupivacaine	[M+H]+	C18H28N2O	LEBVLXFERQHONN-UHFFFAOYSA-N	CCCCN1CCCCC1C(O)=NC2=C(C)C=CC=C2C	Organic acids and derivatives	Carboxylic acids and derivatives	Amino acids, peptides, and analogues	C07529	0.751	630528	556773	537430	572483	608295	612833	494724	518877	462651	538308	493638	390488	610817	448822	490320	526230	435853	546424	703860	800556	867100	849031	899960	703881	447798	463176	441111	314160	436412	515848
POS_10651	13.247	317.206	Cafestol	[M+H]+	C20H28O3	DNJVYWXIDISQRD-JTSSGKSMSA-N	C[C@]12CCC3=C(C=CO3)[C@H]2CC[C@@]45C[C@H](CC[C@@H]14)[C@](C5)(CO)O					0.72	127307	127447	119568	120496	90443.6	90202.3	112952	111061	140894	149048	126337	129931	33752.7	52217.7	44218.5	56455.3	38752.9	41468.8	35042.8	34089.4	55474.1	88053.9	41532	59136.5	117493	111023	117638	99922.5	114656	143612
POS_12874	10.636	347.222	Calycanthine	[M+H]+	C22H26N4	XSYCDVWYEVUDKQ-GXRSIYKFSA-N	CN1CC[C@@]23[C@@H]4NC5=C(C=CC=C5)[C@]2(CCN4C)[C@@H]1NC6=C3C=CC=C6	Organoheterocyclic compounds	Quinolines and derivatives	Aminoquinolines and derivatives		0.792	165770	167003	146966	147824	152571	159687	86829.6	101501	127380	117879	80399.1	76999.3	305186	240817	237924	245288	247153	238337	125906	132102	148083	145189	133012	130792	94626.3	97897.3	99603.8	83286.5	95575.8	131765
POS_15725	13.201	383.366	Campesterol	[M+H-H2O]+	C28H48O	SGNBVLSWZMBQTH-PODYLUTMSA-N	CC(C)[C@H](C)CC[C@@H](C)[C@H]1CC[C@H]2[C@@H]3CC=C4C[C@@H](O)CC[C@]4(C)[C@H]3CC[C@]12C	Lipids and lipid-like molecules	Steroids and steroid derivatives	Ergostane steroids		0.849	311248	318630	308277	343646	315996	323482	328976	313732	431818	355305	317722	261814	353467	417168	384261	346706	298488	365564	305981	285168	329621	353819	290157	293270	334849	298987	334675	288754	338045	365685
POS_1736	10.472	153.126	Camphor	[M+H]+		DSSYKIVIOFKYAU-UHFFFAOYSA-N	CC1(C)C2CCC1(C)C(=O)C2	Lipids and lipid-like molecules	Prenol lipids	Monoterpenoids		0.828	116527	126363	127904	127374	117692	132580	133811	90845.8	104164	89077.4	90191.4	84013.1	118962	105986	85797.1	84472.7	99273.9	83724.3	154867	149161	217884	192764	155510	160722	115883	110685	125618	112638	117866	139405
POS_12292	0.916	340.144	Canadine	[M+H]+	C20H21NO4	VZTUIEROBZXUFA-UHFFFAOYSA-N	COC1=C(OC)C2=C(CC3N(CCC4=CC5=C(OCO5)C=C34)C2)C=C1	Alkaloids and derivatives	Protoberberine alkaloids and derivatives			0.727	114633	133376	128727	100023	82427.9	354701	62307	74251.3	170731	77584.4	76155	129531	43887.9	103410	271501	73710.9	106667	49238.8	84990.5	25979.7	70534.4	27679	52008.3	64012.9	54729.5	40892.3	310333	112432	47158.1	209226
POS_13301	8.113	353.171	Candidone	[M+H]+	C22H24O4	JYESOAFLKFHYHP-SFHVURJKSA-N	COC1=CC(=C2C(=O)CC(OC2=C1CC=C(C)C)C3=CC=CC=C3)OC	Phenylpropanoids and polyketides	Flavonoids	Flavans		0.712	111300	105527	105754	105890	106502	113975	165957	199926	133225	201332	157872	139621	66874.5	68597.9	65657.5	57401.6	65900.8	64737.6	36298.8	38557.9	40498.9	45497.9	42491.7	35495.9	126264	131253	132932	139344	128799	174343
POS_18902	7.416	425.25	Caperatic acid	[M+Na]+	C21H38O7	HMJJWFFZRCLIDN-UHFFFAOYSA-N	CCCCCCCCCCCCCCC(C(O)=O)C(O)(CC(=O)OC)C(O)=O	Organic acids and derivatives	Carboxylic acids and derivatives	Tricarboxylic acids and derivatives		0.76	242532	217926	223329	223544	233835	216455	372976	384439	370032	389726	376039	325919	322718	129421	150026	322734	141761	165422	321228	304054	193570	308334	309243	413578	668657	653074	654918	600681	635422	692110
POS_4700	3.182	218.089	Captopril	[M+H]+	C9H15NO3S	FAKRSMQSSFJEIM-RQJHMYQMSA-N	C[C@H](CS)C(=O)N1CCC[C@H]1C(O)=O	Organic acids and derivatives	Carboxylic acids and derivatives	Amino acids, peptides, and analogues		0.711	28998.7	22927.3	27964.7	41026.8	33952	39827.9	32027.8	43819.9	45618.3	49936.5	41600.5	19270.3	14676.8	27116.1	10747.1	10651.5	12962.4	13729.4	23817.2	23998.7	26894.6	22891.2	22473.8	20289.3	31596.2	37459.7	34375.8	27397.7	34535.3	31956
POS_6423	6.485	251.161	Carabrol	[M+H]+	C15H22O3	MTIXBBDFRVGBOQ-WQFFSLPPSA-N	CC(O)CCC1C2CC3C(CC12C)OC(=O)C3=C	Lipids and lipid-like molecules	Prenol lipids	Terpene lactones		0.816	218493	241889	202743	208290	214192	206461	192080	195549	185405	197461	191806	148470	183369	175437	169262	153786	97648	169441	180658	175661	197281	206741	179494	175199	158167	175446	169049	143669	159935	176373
POS_3447	5.195	192.076	Carbendazim	[M+H]+	C9H9N3O2	TWFZGCMQGLPBSX-UHFFFAOYSA-N	COC(=O)NC1=NC2=CC=CC=C2[NH]1	Organic acids and derivatives	Organic phosphoric acids and derivatives	Phosphate esters	C10897	0.854	140659	104818	113164	105425	138889	111523	24967	141427	45440.9	38944.1	27442	26850.9	99108.3	74769.8	79979.2	70984.9	70254.9	86173.7	23137.3	9915.39	12737.1	9181.49	7167.82	8329.59	46013.4	53698.8	84111.9	54650.1	51180.9	52025.2
POS_12024	7.353	337.192	Catharanthine	[M+H]+	C21H24N2O2	CMKFQVZJOWHHDV-NQZBTDCJSA-N	CCC1=CC2CN3CCC4=C([NH]C5=C4C=CC=C5)C(C2)(C13)C(=O)OC	Alkaloids and derivatives	Ibogan-type alkaloids			0.721	176291	149402	183274	166462	165620	161522	137530	95203.6	157224	121059	96482.5	111134	72635.5	192779	115870	117826	107900	123767	123277	121779	157133	142015	126196	127212	121766	103725	148125	112621	120427	120594
POS_4109	2.876	205.132	Caulophylline	[M+H]+	C12H16N2O	CULUKMPMGVXCEI-ZJUUUORDSA-N	CN1C[C@H]2C[C@@H](C1)C3=CC=CC(=O)N3C2					0.724	167966	164931	136080	166092	155142	128698	170945	165112	139086	149855	125985	124774	105177	119818	105138	108422	106373	106168	90707	95290	124538	133938	91739.5	83175	124857	155225	140148	130190	124024	160544
POS_25185	7.239	505.241	Cellulase	[M+H]+	C18H32O16	FYGDTMLNYKFZSV-CSHPIKHBSA-N	OC[C@H]1O[C@@H](O[C@H]2[C@H](O)[C@@H](O)[C@@H](O[C@@H]2CO)O[C@H]3[C@H](O)[C@@H](O)[C@H](O)O[C@@H]3CO)[C@H](O)[C@@H](O)[C@@H]1O	Organic oxygen compounds	Organooxygen compounds	Carbohydrates and carbohydrate conjugates		0.803	45979.8	53378.8	45731.3	48636.1	52085.5	51785.1	39663.2	28085.4	31364	34191.7	36355.4	34001.7	64889.6	74343.7	76881.6	62532	54223.3	70428.1	80197.7	93289.9	85488.5	86541.1	84291.7	80348.6	34761.7	40500.6	33325.2	37290.7	38241.4	35621.3
POS_22094	7.199	467.292	Cephaeline	[M+H]+	C28H38N2O4	DTGZHCFJNDAHEN-OZEXIGSWSA-N	CC[C@H]1CN2CCC3=CC(=C(OC)C=C3[C@@H]2C[C@@H]1C[C@H]4NCCC5=CC(=C(OC)C=C45)O)OC	Alkaloids and derivatives	Emetine alkaloids			0.714	47159.1	62096.5	52358	38435	56432.5	66010.3	71583.3	58123.7	78688.1	60878.9	47215.6	41309.6	30102.3	36922.1	52364.7	49609.8	37424.3	37635.2	91753.5	40990.1	114669	81918.2	57575.1	55171.2	68419	42004.3	85363.2	74884.8	47841.1	59267.3
POS_16108	4.246	389.166	Cetirizine	[M+H]+	C21H25ClN2O3	ZKLPARSLTMPFCP-UHFFFAOYSA-N	OC(=O)COCCN1CCN(CC1)C(C2=CC=CC=C2)C3=CC=C(Cl)C=C3	Benzenoids	Benzene and substituted derivatives	Diphenylmethanes	C07778	0.734	191437	203948	182321	168331	187910	199578	218641	210318	208849	198724	192312	181886	119416	138573	134952	133132	96365.9	112229	94099.6	112172	92903.7	121842	100776	98960.3	191214	197690	182595	173750	179365	191142
POS_6268	8.803	247.201	Chabrolol A	[M+H-H2O]+	C17H28O2	CATGWFPDGYPNRJ-MUXVIHKRNA-N	OC1C=CC(O)(C)CCC=C(C)CCC=C(C)CC1					0.713	92117.6	91938.5	90605.8	87690.6	94119.1	98320	29316.9	28542.7	51854.9	29619.5	58850.8	17742.2	109254	87756.7	77891.6	83734.7	68138.9	88823.7	134940	169892	185013	181118	183742	162226	53354.4	37663.3	29996.3	44619.5	51856.3	37743.9
POS_28642	7.29	551.24	Chaetoglobosin A	[M+Na]+	C32H36N2O5	OUMWCYMRLMEZJH-VOXRAUTJSA-N	C[C@H]/1C\\C=C\\[C@H]2[C@@H]3O[C@]3(C)[C@@H](C)[C@H]4[C@H](CC5=C[NH]C6=CC=CC=C56)NC(=O)[C@@]24C(=O)\\C=C\\C(=O)[C@H](O)\\C(=C1)C	Alkaloids and derivatives	Cytochalasans	Chaetoglobosins		0.804	178703	163220	163264	167261	187190	170775	98545.2	103556	147361	63800.7	141153	53684	354042	356807	321420	319117	318961	362157	149961	188783	221638	211785	177991	166894	57898.9	81778.9	88275.9	56618.3	63985.5	74858.5
POS_26976	9.57	529.273	Chaetoglobosin C	[M+H]+	C32H36N2O5	RIZAHVBYKWUPHQ-MASOQXDXSA-N	C[C@H]\\1C\\C=C/[C@H]2[C@@H]3O[C@]3(C)[C@@H](C)[C@H]4[C@H](CC5=C[NH]C6=CC=CC=C56)NC(=O)[C@@]24C(=O)CCC(=O)C(=O)\\C(=C1)C	Alkaloids and derivatives	Cytochalasans	Chaetoglobosins		0.823	23437.3	16650.8	31735.1	37300.4	45670.6	36846.5	36208.7	16078.7	22519.3	19241.9	18828.3	12381.2	18156.5	38266.3	32645.4	35597.3	33607.8	41320.2	54343.8	74775.7	66998.7	82652.2	62875.8	53336.2	23528.9	32169.6	33148.3	17845.3	27327.8	28367.3
POS_19495	7.115	433.146	Chaetoviridin A	[M+H]+	C23H25ClO6	HWSQVPGTQUYLEQ-CCBHEJLASA-N	CC[C@H](C)\\C=C\\C1=CC2=C(Cl)C(=O)[C@@]3(C)OC(=O)C(=C3C2=CO1)C(=O)[C@@H](C)[C@@H](C)O	Organic oxygen compounds	Organooxygen compounds	Carbonyl compounds		0.725	41907.2	45476.5	40283.5	43446.1	46419.1	45056.1	50824.6	47749.6	48562.8	48672.1	54391.8	46253.1	30143.2	26022.3	30281.8	28964.9	26739	26174.1	31614.4	31776.7	27381.5	31774.7	29891.8	30487	46246.1	45080.9	40273.5	40943.5	42238.9	46956.7
POS_38172	2.95	731.188	Chaetoxanthone B	[2M+Na]+	C20H18O6	ZUEKQPJBVORAFH-UHFFFAOYSA-N	COC1=C2C(=O)C3=C(OC2=CC=C1)C=C4OC5(C)CCCC(O5)C4=C3O	Organoheterocyclic compounds	Benzopyrans	1-benzopyrans		0.804	671702	82665.1	90041.1	223192	678330	503652	588366	563822	110217	370178	408013	101405	743083	769781	126207	971436	985592	800543	130079	810870	959992	730282	589350	643228	567844	754314	654407	457234	623193	675693
POS_12918	1.078	348.13	Chelerythrine	[M]+	C21H18NO4	LLEJIEBFSOEYIV-UHFFFAOYSA-N	COC1=C(OC)C2=C(C=C1)C3=C(C4=C(C=C3)C=C5OCOC5=C4)[N+](=C2)C	Alkaloids and derivatives	Benzophenanthridine alkaloids	Quaternary benzophenanthridine alkaloids		0.706	59075.5	43012.7	47342.6	45577.3	59209.7	12101.1	40211.6	43186.3	52974.5	68136.9	72102.3	37222	37193.2	14638.2	19386.3	40368.4	45371.2	38246.4	37053.8	39482.5	42650.5	66323.6	63834.5	47360.2	43315.6	59913.8	6892.31	34443.3	46622.4	14258.8
POS_13356	0.858	354.138	Chelidonin	[M+H]+	C20H19NO5	GHKISGDRQRSCII-ZOCIIQOWSA-N	CN1CC2=C(C=CC3=C2OCO3)[C@H]4[C@@H](O)CC5=CC6=C(OCO6)C=C5[C@@H]14	Alkaloids and derivatives	Benzophenanthridine alkaloids	Hexahydrobenzophenanthridine alkaloids		0.707	20917.4	15598.3	21052.5	20935.6	26553.9	27578.5	18179.1	21798.5	25334.1	20622.6	19983.7	20182.9	11780.9	14859.6	18445.9	9343.46	10847.7	10169.7	6957.11	9705.66	8009.97	11395.1	9662.22	13580.1	16470.7	13631.7	21994.8	15189.5	13467.7	26499.4
POS_15720	12.069	383.328	Cholest-4,6-Dien-3-One	[M+H]+	C27H42O	XIWMRKFKSRYSIJ-GYKMGIIDSA-N	CC(C)CCCC(C)C1CCC2C3C=CC4=CC(=O)CCC4(C)C3CCC12C	Lipids and lipid-like molecules	Steroids and steroid derivatives	Cholestane steroids		0.755	76610	91995.5	107123	100004	92694.9	26543.8	95866.9	111451	125585	93269.2	97438.8	106087	68093.6	47587.9	40989.6	59394.9	62382.8	37815.3	221780	151217	200419	164468	214468	177418	48623.9	94500	122728	88291.1	101808	154115
POS_15874	14.5	385.345	Cholestenone	[M+H]+	C27H44O	NYOXRYYXRWJDKP-GYKMGIIDSA-N	CC(C)CCC[C@@H](C)[C@H]1CC[C@H]2[C@@H]3CCC4=CC(=O)CC[C@]4(C)[C@H]3CC[C@]12C	Lipids and lipid-like molecules	Steroids and steroid derivatives	Cholestane steroids	C00599	0.714	47043.2	43740.8	47058.6	41064.8	43611.3	63961.9	41103.7	46131.7	42498.4	40344.4	36923.2	42416	31331.4	35004.5	25606.2	25553.4	29060.7	36145.8	42394.1	39860.8	48080.4	76125.9	62428.8	35815.2	41572.8	47012.2	42488	38113	45747.8	29446
POS_416	0.654	104.108	Choline	[M]+	C5H14NO	OEYIOHPDSNJKLS-UHFFFAOYSA-N	C[N+](C)(C)CCO	Organic nitrogen compounds	Organonitrogen compounds	Quaternary ammonium salts	C00114	0.882	4.9244e+06	4.79056e+06	5.5872e+06	5.1597e+06	5.1464e+06	5.25365e+06	4.79033e+06	5.12555e+06	5.08117e+06	5.36029e+06	5.82547e+06	5.08348e+06	5.36779e+06	4.50223e+06	3.92544e+06	5.29854e+06	4.79633e+06	5.49328e+06	4.97468e+06	5.41245e+06	4.86758e+06	4.22246e+06	5.22053e+06	4.92592e+06	4.82226e+06	4.85908e+06	4.38243e+06	5.1891e+06	5.22661e+06	3.95799e+06
POS_19923	6.402	439.099	Chrysophanol 8-O-beta-D-glucoside	[M+H]+	C21H20O9	WMMOMSNMMDMSRB-JNHRPPPUSA-N	CC1=CC2=C(C(=C1)O)C(=O)C3=C(C=CC=C3O[C@@H]4O[C@H](CO)[C@@H](O)[C@H](O)[C@H]4O)C2=O	Benzenoids	Anthracenes	Anthraquinones	C10316	0.731	69657.1	70071.4	59493.1	62138.7	67926.1	65572.6	127459	128857	127851	129634	124840	91591.5	9452.76	7723.91	8282.56	7930.84	8588.8	7505.04	5001.17	3829.64	5605.38	6493.3	4217.13	5421.94	44715.1	52343.1	48247.7	36595.9	49189	55848.7
POS_13795	5.687	359.168	Cilastatin	[M+H]+	C16H26N2O5S	DHSUYTOATWAVLW-WFVMDLQDSA-N	CC1(C)CC1C(O)=NC(=CCCCCSCC(N)C(O)=O)C(O)=O	Organic acids and derivatives	Carboxylic acids and derivatives	Amino acids, peptides, and analogues	C01675	0.708	113634	102976	93915.7	101220	114851	117919	105922	110953	105220	110612	112780	98501.4	131404	123083	126605	130619	128966	122678	77068.7	71823.7	71278.5	74611.6	67639.9	64748.6	124619	119185	112705	114135	115231	131296
POS_10011	5.157	307.115	Cimifugin	[M+H]+	C16H18O6	ATDBDSBKYKMRGZ-ZDUSSCGKSA-N	COC1=C2CC(OC2=CC3=C1C(=O)C=C(CO)O3)C(C)(C)O	Organoheterocyclic compounds	Benzopyrans	1-benzopyrans		0.815	403466	298777	360776	309755	338217	314767	467971	503152	507177	449039	495553	486069	304400	287659	271818	271965	272025	344695	360971	394684	389619	420721	378543	365731	563604	566693	535252	508370	561914	441822
POS_9311	6.244	295.19	Cinchonidine	[M+H]+	C19H22N2O	KMPWYEUPVWOPIM-UHFFFAOYNA-N	OC(C1CC2CCN1CC2C=C)C3=CC=NC4=CC=CC=C34	Alkaloids and derivatives	Cinchona alkaloids		C11379	0.767	115710	119903	107548	108386	109628	110279	148586	133691	132425	127941	126771	125459	32861.1	29802.5	21354.3	29678.1	53278.2	20311.3	62189.8	61040.3	67895.6	79690.3	65668.9	62584.3	126734	132790	118952	111256	109539	126148
POS_9305	5.925	295.186	Cinchonine	[M+H]+	C19H22N2O	KMPWYEUPVWOPIM-FTUNRGFVSA-N	C=C[C@H]1CN2CC[C@@H]1C[C@H]2[C@H](C3=CC=NC4=CC=CC=C34)O					0.722	49166.3	51184.8	44591.7	41010.5	45038.4	47013.1	34337.9	67557.5	43192.7	44817.6	41045	35037.7	18272.7	19605.7	21823.3	26675.7	18902.5	19903.4	38848.9	40228.5	41737.6	42475.2	42762.9	33931.3	48222.3	42816.8	47260.2	67000	40579.3	50745.5
POS_11622	2.668	332.136	Cipro	[M+H]+	C17H18FN3O3	MYSWGUAQZAJSOK-UHFFFAOYSA-N	OC(=O)C1=CN(C2CC2)C3=C(C=C(F)C(=C3)N4CCNCC4)C1=O	Organoheterocyclic compounds	Quinolines and derivatives	Quinoline carboxylic acids		0.754	411699	683280	501561	516017	306599	273174	276905	292916	515206	364079	340132	423067	743656	410428	589102	598041	443127	414418	402030	536344	740566	694867	406764	327791	498371	277353	312606	417303	289519	827429
POS_10527	5.8	315.086	Cirsimaritin	[M+H]+	C17H14O6	ZIIAJIWLQUVGHB-UHFFFAOYSA-N	COC1=CC2=C(C(=C1OC)O)C(=O)C=C(O2)C3=CC=C(O)C=C3	Phenylpropanoids and polyketides	Flavonoids	O-methylated flavonoids	C17785	0.717	29466.3	26499.1	27901.5	24467.4	27960.4	30589.7	27642.3	31614.7	32332.9	29562	32240.2	27908.5	13013.4	12884.5	15196	14627.6	12460.5	13562.7	7514.41	7534.33	11493.2	7972.69	7928.53	10143.5	15104	14215.1	14530.1	14150.2	12283.7	14801.6
POS_11136	4.018	325.175	Citalopram	[M+H]+	C20H21FN2O	WSEQXVZVJXJVFP-UHFFFAOYSA-N	CN(C)CCCC1(OCC2=CC(=CC=C12)C#N)C3=CC=C(F)C=C3	Benzenoids	Benzene and substituted derivatives	Phenylbutylamines	C07572	0.725	452942	261744	169631	179891	291598	242983	320326	397759	229817	428316	455605	234756	349567	415549	670054	732055	660345	147791	698985	371719	696956	485728	532909	466274	774878	369268	546983	472932	659092	370754
POS_6435	8.865	251.198	Clareolide	[M+H]+	C16H26O2	IMKJGXCIJJXALX-SHUKQUCYSA-N	C[C@]12CCCC([C@@H]1CC[C@@]3([C@@H]2CC(=O)O3)C)(C)C					0.747	91664.4	82712.8	80299.4	70958.1	75684.6	82380.6	61602.8	67572.9	57084	67463	55023.6	55002.4	60530.9	55103.7	53944.5	57797.9	49941.4	59383.1	66317.5	59688.6	67129.2	73994.6	65759.8	62369.3	58917.7	57826.2	53748.8	50223.3	52725.5	65506.6
POS_5838	1.128	240.085	Clomazone	[M+H]+	C12H14ClNO2	KIEDNEWSYUYDSN-UHFFFAOYSA-N	CC1(C)CON(CC2=CC=CC=C2Cl)C1=O	Benzenoids	Benzene and substituted derivatives	Halobenzenes		0.707	161144	157875	147171	147304	135050	146344	203098	225772	240636	234872	244797	219940	66037.6	55138.3	52833.7	52636.3	56040.8	57759.5	17262.6	23351.6	19465.7	16560.3	17531	21940.1	151813	161007	135926	163364	153363	155426
POS_11244	4.182	327.132	Clozapine	[M+H]+	C18H19ClN4	QZUDBNBUXVUHMW-UHFFFAOYSA-N	CN1CCN(CC1)C2=NC3=CC(=CC=C3NC4=CC=CC=C24)Cl	Organic oxygen compounds	Organooxygen compounds	Ethers	C06924	0.717	58201.8	50446.3	49524.6	55152.5	46355.2	48759.2	62660	55972.5	59265.8	59427.6	55040.2	44003.3	52249.4	39734.3	28997.5	35425.8	36284.7	38458.8	35009.5	47073.2	42923	39405.1	46366.8	43366.2	45437.8	47662.1	46499	42486.4	44812.1	45289.2
POS_16974	3.59	400.176	Colchicine	[M+H]+	C22H25NO6	IAKHMKGGTNLKSZ-INIZCTEOSA-N	COC1=CC=C2C(=CC1=O)[C@H](CCC3=C2C(=C(OC)C(=C3)OC)OC)N=C(C)O	Hydrocarbon derivatives	Tropones			0.728	98958.5	129124	103709	151076	160440	100254	125587	99893.1	226678	24705.4	55761.6	85425.8	70361.9	76508.9	33804.4	74911.6	84868.2	103397	89334.3	56640.5	41499.4	111962	26894.6	77456.4	107073	79738.3	118945	76505.4	59427.4	31272.5
POS_8035	4.41	278.138	Convolidine	[M+H]+	C15H19NO4	GWWGRYGNRKFSSX-UHFFFAOYSA-N	COC1=C(O)C=CC(=C1)C(=O)OC2CC3CCC(C2)N3	Benzenoids	Benzene and substituted derivatives	Benzoic acids and derivatives		0.72	85745.1	93494.6	79619.3	80689.9	85057.4	84407.7	44710.6	44167.1	45528	42366.7	44659.4	37097.8	173121	170976	170635	164232	166522	158102	128183	124940	160149	162180	130464	127375	82566.4	85807.7	79312.5	69672.9	80842.2	88421.7
POS_14177	2.519	364.155	Coralyne	[M]+	C22H22NO4	GOEJQGGEIVSVOK-UHFFFAOYSA-N	COC1=C(OC)C=C2C(=C1)C=C[N+]3=C2C=C4C=C(OC)C(=CC4=C3C)OC	Organoheterocyclic compounds	Isoquinolines and derivatives			0.702	80647.3	111696	64402.7	54199.7	62163.3	49947.5	68415.4	68514.8	50666.7	56581.8	40739	76338.1	56722.9	54692.9	76155.6	60942.8	71758.1	48833.8	78880.8	26803.1	60400.8	57533.5	40950.1	46175.6	49150.3	41082.4	36504.5	55441.1	33822	104379
POS_12864	9.14	347.215	Corticosterone	[M+H]+	C21H30O4	OMFXVFTZEKFJBZ-HJTSIMOOSA-N	CC12CC(O)C3C(CCC4=CC(=O)CCC34C)C1CCC2C(=O)CO	Lipids and lipid-like molecules	Steroids and steroid derivatives	Hydroxysteroids	C02140	0.739	102125	132466	117539	109185	124960	101087	77306.7	85169.3	90914.3	83703.6	77802.9	88168	82439.7	101047	93749.3	86303.7	88230.2	77367.9	113808	81331.4	108791	110632	89704.6	97816.1	82275.3	86967.6	89678.4	79448.1	78472.3	100698
POS_17211	9.085	403.205	Cortisone	[M+H]+	C23H30O6	ITRJWOMZKQRYTA-GMNINMNUSA-N	CC(=O)OCC(=O)[C@]1(O)CC[C@H]2[C@@H]3CCC4=CC(=O)CC[C@]4(C)[C@@H]3C(=O)C[C@]12C	Lipids and lipid-like molecules	Steroids and steroid derivatives	Pregnane steroids		0.705	15365.2	25061.9	13246.6	46746.8	32858	34831.8	43765.4	72895.7	46174.5	54149.8	79054.7	47371	13140	14837.4	7624.56	17316.5	13796.4	16626.4	12092.9	18301.8	13834.2	33333.6	19772.5	25640.9	28355.7	39383.4	35236.5	21006.2	29216.7	19152.2
POS_5476	4.754	233.153	Costunolide	[M+H]+	C15H20O2	HRYLQFBHBWLLLL-AHNJNIBGSA-N	C\\C1=C/CC\\C(=C\\[C@H]2OC(=O)C(=C)[C@@H]2CC1)C	Lipids and lipid-like molecules	Prenol lipids	Terpene lactones		0.772	128304	150894	144820	137184	162758	153689	142615	144052	143001	134610	125948	109788	257971	245139	182287	198186	215828	150270	147593	154662	225996	181979	144828	143561	124109	114738	141890	133019	124438	137346
POS_2731	3.518	177.104	Cotinine	[M+H]+	C10H12N2O	UIKROCXWUNQSPJ-VIFPVBQESA-N	CN1C(CCC1=O)C2=CC=CN=C2	Organoheterocyclic compounds	Pyridines and derivatives	Pyrrolidinylpyridines		0.91	2.01199e+07	2.21626e+07	1.90065e+07	2.10915e+07	2.14413e+07	1.95355e+07	1.72906e+07	1.93017e+07	1.85852e+07	1.75835e+07	1.63633e+07	1.41572e+07	2.00453e+07	2.06055e+07	1.77598e+07	1.74225e+07	1.79393e+07	2.10177e+07	1.70101e+07	1.51928e+07	1.86064e+07	2.27245e+07	1.72053e+07	1.63993e+07	1.74011e+07	1.63971e+07	1.71658e+07	1.63659e+07	1.54291e+07	1.69892e+07
POS_12629	3.269	344.134	Coumaric acid O-glucoside	[M+NH4]+	C15H18O8	LJFYQZQUAULRDF-FDGSXQGBSA-N	OCC1OC(OC2=CC=C(C=CC(O)=O)C=C2)C(O)C(O)C1O	Organic oxygen compounds	Organooxygen compounds	Carbohydrates and carbohydrate conjugates		0.88	367681	292608	350545	338397	394227	395947	479712	519816	510167	521495	482026	301929	759252	680990	753738	728514	610817	614024	394821	413823	580470	469294	415616	421258	463888	479304	460314	413017	467763	523101
POS_17456	4.945	407.072	coumaroyl(-2)Hex3Ac	[M+K]+	C17H20O9	QXRDTLAXUJONPD-QPJJXVBHSA-N	CC(=O)OC1C(O)C(CO)OC(O)C1OC(=O)C=CC2=CC=C(O)C=C2	Phenylpropanoids and polyketides	Cinnamic acids and derivatives	Hydroxycinnamic acids and derivatives		0.785	341979	372111	397911	346868	328636	365661	237013	262339	363486	287666	264871	306391	184201	270064	228522	230625	231826	185684	213537	176769	150376	147445	173600	197649	253063	214507	251581	208968	233860	278338
POS_12169	3.546	339.105	Coumaroylquinic acid	[M+H]+	C16H18O8	BMRSEYFENKXDIS-OTCYKTEZSA-N	OC1CC(O)(CC(OC(=O)C=CC2=CC=C(O)C=C2)C1O)C(O)=O	Organic oxygen compounds	Organooxygen compounds	Alcohols and polyols		0.895	448768	550582	408557	489686	455836	383374	340150	330264	352513	365621	327635	255658	519073	494770	446878	492760	479107	468655	458844	324839	495081	528452	397897	374948	448628	367435	460403	361826	373240	483939
POS_14618	10.318	369.238	Coversyl	[M+H]+	C19H32N2O5	IPVQLZZIHOAWMC-UHFFFAOYSA-N	CCCC(NC(C)C(=O)N1C2CCCCC2CC1C(O)=O)C(=O)OCC	Organic acids and derivatives	Carboxylic acids and derivatives	Amino acids, peptides, and analogues		0.705	77300.4	80847	77147.6	71536.3	63496.5	67017.8	89484.2	102798	94991.3	107077	109785	83825.6	32703.1	23930	22363.3	28178.8	20806	31648.8	54727.2	53847.5	57081.2	59177.9	50709.3	49733.7	82951.2	65067	74347.4	72868.4	69816.1	91467.3
POS_14134	7.821	363.249	Craterellin A	[M+H]+	C22H34O4	VBZYLQJSPMDPOO-UHFFFAOYSA-N	CC1=CCC2C(C)(C)CCCC2(C)C1CC34OC3C(O)C(=CC4O)CO	Organic oxygen compounds	Organooxygen compounds	Alcohols and polyols		0.74	2.51035e+06	2.46523e+06	2.41664e+06	2.33192e+06	2.46506e+06	3.04044e+06	2.18549e+06	2.32203e+06	2.1981e+06	2.33097e+06	2.2759e+06	2.14095e+06	527454	538807	533867	551317	505202	523727	1.01976e+06	1.05612e+06	1.12218e+06	1.04756e+06	1.00646e+06	955185	2.4917e+06	2.45452e+06	2.39817e+06	2.30571e+06	2.45622e+06	2.52553e+06
POS_20513	4.41	447.172	Crepidiaside B	[M+Na]+	C21H28O9	BUHZTPLXMFRPCK-MBYZHAKNSA-N	C[C@@H]1[C@@H]2CCC(=C3[C@@H]([C@H]2OC1=O)C(=CC3=O)CO[C@@H]4O[C@H](CO)[C@@H](O)[C@H](O)[C@H]4O)C	Organic oxygen compounds	Organooxygen compounds	Carbohydrates and carbohydrate conjugates		0.763	157745	197321	168498	134739	139234	174781	209321	200980	162760	199865	218633	175677	93186.3	95397.2	87034.8	77518.9	102129	131366	78230.1	93900.7	145263	125544	93220	68259.6	143272	189821	149174	131605	161579	185499
POS_8462	1.368	284.096	Crotonoside	[M+H]+	C10H13N5O5	MIKUYHXYGGJMLM-UUOKFMHZSA-N	NC1=C2N=C[N]([C@@H]3O[C@H](CO)[C@@H](O)[C@H]3O)C2=NC(=N1)O	Nucleosides, nucleotides, and analogues	Purine nucleosides			0.82	7867.96	7605.7	6270.44	4200.98	4252.33	308.32	1122.69	1382.52	4692.99	1833.58	370.908	1542.94	35005.6	2746.58	2431	36172.4	34999.2	36122.3	28991	30718.3	34423.8	31900.5	23360.5	21219.7	20485.9	14729.6	764.214	21775.2	27136	354.865
POS_27764	7.208	539.288	Cucurbitacin D	[M+Na]+		SRPHMISUTWFFKJ-UHFFFAOYSA-N	CC(C)(O)C=CC(=O)C(C)(O)C1C(O)CC2(C)C3CC=C4C(CC(O)C(=O)C4(C)C)C3(C)C(=O)CC12C	Lipids and lipid-like molecules	Steroids and steroid derivatives	Cucurbitacins		0.758	301633	463472	393672	299752	416050	245720	309036	391951	298652	314520	335890	314092	256810	263115	314778	284422	235814	276231	421761	501971	406199	505982	560746	433429	276864	359620	292671	205625	274692	381671
POS_5812	6.808	239.198	Culmorin	[M+H]+	C15H26O2	VWMGBHVRRNKOAE-PDMNRUCYSA-N	CC1(C)CCC[C@]2(C)[C@H]3[C@H](O)C[C@]2(C)C(O)[C@@H]13	Lipids and lipid-like molecules	Prenol lipids	Monoterpenoids		0.735	180471	190796	169442	173792	189029	189621	145640	149375	145131	154351	151651	107919	108260	103282	95589.4	93493.9	91996.1	96252.1	202624	113923	255165	137699	128044	129940	173753	187081	184885	146456	185194	213122
POS_20657	4.532	449.109	Cyanidin 3-O-glucoside	[M]+	[C21H21O11]+	RKWHWFONKJEUEF-GQUPQBGVSA-O	OC[C@H]1O[C@@H](OC2=CC3=C(C=C(O)C=C3O)[O+]=C2C4=CC(=C(O)C=C4)O)[C@H](O)[C@@H](O)[C@@H]1O	Phenylpropanoids and polyketides	Flavonoids	Flavonoid glycosides		0.917	120593	135585	107562	120655	113503	108898	111959	103961	107631	98723.1	104857	81233.4	120810	106729	101074	100389	111198	105422	111821	110905	124186	136137	107060	103008	113067	162319	147502	123098	141834	152730
POS_18423	5.199	419.093	Cyanidin-3-O-alpha-arabinoside	[M]+	C20H19O10	KUCVMQMKRICXJC-VLNXYBQZSA-O	O[C@H]1CO[C@@H](OC2=C([O+]=C3C=C(O)C=C(O)C3=C2)C4=CC(=C(O)C=C4)O)C(O)C1O	Phenylpropanoids and polyketides	Flavonoids	Flavonoid glycosides		0.718	59097.2	44258.6	50616.9	50500.5	52110.6	48348.9	39838.4	37728.2	44200.2	33902.1	37246.9	39616	44594.2	35657.5	40353.2	42518.9	41351.9	44318.4	25057.4	25521.7	23766.4	24801.9	25468.6	22922.2	39162.5	36713.1	36073.5	35626.1	33755.7	28724.2
POS_32334	4.513	611.158	Cyanin	[M]+	[C27H31O16]+	RDFLLVCQYHQOBU-ZOTFFYTFSA-O	OCC1OC(OC2=C3C=C(OC4OC(CO)C(O)C(O)C4O)C(=[O+]C3=CC(=C2)O)C5=CC=C(O)C(=C5)O)C(O)C(O)C1O	Phenylpropanoids and polyketides	Flavonoids	Flavonoid glycosides		0.733	26523.8	32286.7	24948.9	24180.3	23580.8	27289.4	31614.3	30852.7	27499.7	33778.6	30207.5	20875.8	33746.9	42849.4	25589.9	26253.3	36728.8	23490.6	22006.5	21722	20657.2	30418.7	24624.4	23297.9	33417.2	34974.4	32096	24335	34804.3	37067.2
POS_11517	11.102	330.335	Cyclic AMP	[M+H]+	C10H12N5O6P	IVOMOUWHDPKRLL-KQYNXXCUSA-N	NC1=NC=NC2=C1N=C[N]2C3OC4CO[P](O)(=O)OC4C3O	Nucleosides, nucleotides, and analogues	Purine nucleotides	Cyclic purine nucleotides	C00575	0.89	700410	744176	773136	729786	802810	1.07612e+06	680762	684985	681587	630247	658753	798263	961933	1.19639e+06	1.26051e+06	869543	846951	890647	753965	736807	733803	747998	714528	721032	799704	743919	941845	852025	815465	1.05798e+06
POS_9986	12.514	306.275	Cyclic cmp	[M+H]+	C9H12N3O7P	WCPTXJJVVDAEMW-XVFCMESISA-N	NC1=NC(=O)N(C=C1)[C@@H]2O[C@@H]3CO[P](O)(=O)O[C@H]3[C@H]2O	Organic oxygen compounds	Organooxygen compounds	Carbohydrates and carbohydrate conjugates		0.762	3.7284e+06	4.13957e+06	3.76156e+06	3.33557e+06	2.05807e+06	3.85082e+06	3.6451e+06	2.77635e+06	1.78251e+06	5.24486e+06	3.41421e+06	1.61986e+06	3.48805e+06	6.16228e+06	6.54526e+06	3.73268e+06	2.82628e+06	5.38607e+06	2.27724e+06	5.04262e+06	6.2756e+06	4.54873e+06	2.68538e+06	3.16213e+06	5.287e+06	2.68258e+06	3.12026e+06	3.18016e+06	2.7902e+06	2.098e+06
POS_3722	4.047	197.127	Cyclo(Val-Pro)	[M+H]+	C10H16N2O2	XLUAWXQORJEMBD-UHFFFAOYSA-N	CC(C)C1N=C(O)C2CCCN2C1=O	Organic acids and derivatives	Carboxylic acids and derivatives	Amino acids, peptides, and analogues		0.767	36087.7	32531.1	32218.6	34626.6	32555.9	29242.3	29220.5	39041.7	29366.7	28933.3	28018.1	27915.5	23470.7	22144.7	28464.3	22499.2	27071.7	22296.8	20195.6	28642.3	24675.8	19216	24124.5	16589.8	30004.3	39844.4	33349.7	27016.5	31144.5	33642
POS_26528	2.976	523.194	cyclo[DL-Ala-DL-Trp-DL-Ala-DL-Val-Gly]	[M+K]+	C24H32N6O5	NYPFHMYOQFDZQG-UHFFFAOYSA-N	CC(C)C1NC(=O)C(C)NC(=O)C(CC2=C[NH]C3=C2C=CC=C3)NC(=O)C(C)NC(=O)CNC1=O	Organic acids and derivatives	Carboxylic acids and derivatives	Amino acids, peptides, and analogues		0.742	129950	85050.5	46805	141174	114688	132364	123942	95865.3	116923	75663.5	114580	69154	107791	127126	111391	94023	94614.4	152477	102854	72522.8	135800	216817	74587	78225.4	36176.8	85570.5	136621	47710.2	103039	106641
POS_8196	3.479	281.127	Cyclopeptine	[M+H]+	C17H16N2O2	KSQNKZMAMGACTL-UHFFFAOYSA-N	CN1C(CC2=CC=CC=C2)C(=NC3=C(C=CC=C3)C1=O)O	Organoheterocyclic compounds	Benzodiazepines	1,4-benzodiazepines		0.858	815021	768133	726384	870153	848552	793438	531777	332856	786249	746528	684652	529516	397188	393041	144475	315765	330344	403744	426232	360905	459842	562769	416694	400224	725416	321508	846092	643066	750870	799801
POS_9131	2.631	292.118	Cyproconazole	[M+H]+	C15H18ClN3O	UFNOUKDBUJZYDE-UHFFFAOYSA-N	CC(C1CC1)C(O)(C[N]2C=NC=N2)C3=CC=C(Cl)C=C3	Benzenoids	Benzene and substituted derivatives	Phenylpropanes		0.735	264449	310982	149102	185504	251900	252950	101756	122597	149379	168410	115265	117063	265808	282805	259775	236931	223287	237788	210396	190066	241614	241512	212815	141255	172559	203886	103320	140668	122980	249404
POS_15081	8.323	375.174	Cyproterone	[M+H]+	C22H27ClO3	DUSHUSLJJMDGTE-UHFFFAOYSA-N	CC(=O)C1(O)CCC2C3C=C(Cl)C4=CC(=O)C5CC5C4(C)C3CCC12C	Lipids and lipid-like molecules	Steroids and steroid derivatives	Pregnane steroids		0.757	25843	78564.6	29057.9	33134.8	29400.3	23282.6	18168.2	13244.4	25157.9	17625.3	6374.49	24287.6	22821.2	32993.8	30811.8	23796.2	25236.1	30397.1	31480.6	13570.6	27478.2	14538.6	20506.5	13957	19741.2	13313.4	21463.1	14988.1	18220.6	15892.4
POS_6071	1.034	244.093	Cytidine	[M+H]+	C9H13N3O5	UHDGCWIWMRVCDJ-XVFCMESISA-N	NC1=NC(=O)N(C=C1)[C@@H]2O[C@H](CO)[C@@H](O)[C@H]2O	Nucleosides, nucleotides, and analogues	Pyrimidine nucleosides			0.766	19587.5	25675.8	16840.7	17226.6	13975.2	878.962	11430.6	10210.9	7051.89	6002.04	10396.1	9105.97	44070.3	25335.9	18103.1	34077.6	32448	36100.5	16859.6	18886.9	28744.7	25300.1	24210.4	19421	17034.2	16119.3	8399.68	14887.7	17890.8	1008.56
POS_3391	4.533	191.116	Cytisine	[M+H]+	C11H14N2O	ANJTVLIZGCUXLD-DTWKUNHWSA-N	O=C1C=CC=C2[C@H]3CNC[C@H](C3)CN12	Alkaloids and derivatives	Lupin alkaloids	Cytisine and derivatives		0.746	413942	458598	397349	417291	410475	417132	456905	459955	440955	466955	450576	366455	277461	267570	264766	254491	272578	254229	388446	393875	418043	459815	388727	385277	412438	426111	409604	366845	413936	438694
POS_2950	0.649	180.085	D-Glucosamine	[M+H]+	C6H13NO5	MSWZFWKMSRAUBD-IVMDWMLBSA-N	N[C@H]1C(O)O[C@H](CO)[C@@H](O)[C@@H]1O	Organic oxygen compounds	Organooxygen compounds	Carbohydrates and carbohydrate conjugates	C00329	0.835	1.3843e+06	1.33792e+06	1.51693e+06	1.43147e+06	1.45717e+06	1.61753e+06	1.81269e+06	1.88926e+06	1.9112e+06	1.9018e+06	1.92621e+06	1.44741e+06	1.70843e+06	1.54198e+06	1.4156e+06	1.59649e+06	1.69757e+06	1.76411e+06	1.49597e+06	1.63448e+06	1.76185e+06	1.5866e+06	1.68865e+06	1.60307e+06	1.62239e+06	1.8576e+06	1.95227e+06	1.54596e+06	1.69629e+06	1.86826e+06
POS_19925	6.209	439.103	Daidzin	[M+Na]+	C21H20O9	KYQZWONCHDNPDP-QNDFHXLGSA-N	OC[C@H]1O[C@@H](OC2=CC3=C(C=C2)C(=O)C(=CO3)C4=CC=C(O)C=C4)[C@H](O)[C@@H](O)[C@@H]1O	Phenylpropanoids and polyketides	Isoflavonoids	Isoflavonoid O-glycosides	C10216	0.704	62201.6	73049.2	55706.5	55830.1	61253.4	59106.9	125440	120679	114159	119489	110353	88808.3	9232.05	8533.06	7857.81	6853.39	7081.81	7655.43	5941.77	10157.3	8943.81	10186.6	4939.28	4482.62	41855.1	51799.2	50717.5	41412.3	42917.1	53288.8
POS_32366	6.189	611.304	Daurisoline	[M+H]+	C37H42N2O6	BURJAQFYNVMZDV-FIRIVFDPSA-N	CN1CCC2=CC(=C(C=C2[C@H]1CC3=CC=C(C=C3)OC4=C(C=CC(=C4)C[C@@H]5C6=CC(=C(C=C6CCN5C)OC)O)O)OC)OC					0.727	49500	37609.4	28883.4	15611.5	52314.4	29038.2	46977.1	12094.3	12852.3	39298.2	18769.7	9457.67	121554	86256.8	87516.1	85562.7	107912	91912.2	304747	292428	333785	339471	231419	241391	15167.4	34651.9	34951.9	22956.1	26507.1	26925.3
POS_23233	5.012	481.259	Decaethylene glycol	[M+Na]+	C20H42O11	DTPCFIHYWYONMD-UHFFFAOYSA-N	OCCOCCOCCOCCOCCOCCOCCOCCOCCOCCO	Organic oxygen compounds	Organooxygen compounds	Ethers		0.846	191067	228337	193142	140710	169215	247134	195050	168624	192769	187714	175874	187314	173202	324677	350152	189419	148660	204459	171157	148149	164813	203809	143954	177285	227837	178088	270639	156367	174511	394719
POS_8775	7.042	287.234	Decahydro-5-[(3E)-5-hydroxy-3-methyl-3-penten-1-yl]-1,4a-dimethyl-6-methylene-, (1R,4aR,5S)-1-naphthalenecarboxaldehyde	[M-H2O+H]+	C20H32O2	FSLWKIHHQUNBQK-LDGRNEMHSA-N	C\\C(CC[C@H]1C(=C)CCC2[C@@](C)(CCC[C@]12C)C=O)=C/CO	Lipids and lipid-like molecules	Prenol lipids	Diterpenoids		0.789	306272	362633	293694	290552	307822	297775	157884	130715	167488	149233	128185	114225	411796	484377	515983	467629	539860	394923	727574	737393	972868	951615	740238	689110	188019	188250	204830	160664	160928	227082
POS_6232	3.604	247.097	Decursinol	[M+H]+	C14H14O4	BGXFQDFSVDZUIW-LBPRGKRZSA-N	CC1([C@H](CC2=C(O1)C=C3C(=C2)C=CC(=O)O3)O)C					0.707	54461.9	62936.9	54965	57944.3	42632.6	47293	50223.8	54795.7	51101.9	57643.6	56343.8	47774.4	37649.7	37347.4	37268	29689.4	29510.4	36739.9	43012.7	47705	59757.2	57691.1	63294.7	45009.4	65783.4	56600.7	57379.1	53096.2	63243.2	75400.1
POS_3250	4.187	188.07	Deethylatrazine	[M+H]+	C6H10ClN5	DFWFIQKMSFGDCQ-UHFFFAOYSA-N	CC(C)NC1=NC(=NC(=N1)Cl)N	Organoheterocyclic compounds	Triazines	Aminotriazines	C06559	0.736	56624.4	51736.1	50088.8	49920.5	55138.9	55064.5	38560.7	76795.7	63134.2	66669.9	60499.7	42772.1	19239	30681.5	33973.8	26027.2	25818.7	18743.3	27469	14135.6	17228.7	35654.8	12170.4	17244.4	43820.8	57600.7	49566.7	38681.6	52775	52884.9
POS_14984	2.492	374.11	Deferasirox	[M+H]+	C21H15N3O4	BOFQWVMAQOTZIW-UHFFFAOYSA-N	OC(=O)C1=CC=C(C=C1)[N]2N=C(N=C2C3=C(O)C=CC=C3)C4=C(O)C=CC=C4	Organoheterocyclic compounds	Azoles	Triazoles		0.732	60395.6	53332.9	66638.9	58874.3	60317.7	40412.5	42871	45570.9	52070.5	33009	38805.4	39751.1	54977	48176.4	51792.9	57745.9	50500.9	39996.7	49210.9	44217.4	69734.2	67439.1	51902.1	44176.8	31714.3	35719.6	38997.4	28673.3	20816.3	46909.5
POS_9581	11.286	300.229	Dehydroabietamide	[M+H]+	C20H29NO	AKKQGFKWEDCWJK-UHFFFAOYSA-N	CC(C)C1=CC=C2C(=C1)CCC3C(C)(CCCC23C)C(O)=N	Lipids and lipid-like molecules	Prenol lipids	Diterpenoids		0.716	328966	363503	296628	255430	145917	355180	313849	232057	90664.5	448937	282062	181193	136742	401785	520485	127158	79903.7	397281	103419	446390	459376	370122	245849	271233	388451	304980	247831	274045	215198	108578
POS_14356	3.993	366.167	Dehydrocorydaline	[M]+	C22H24NO4	RFKQJTRWODZPHF-UHFFFAOYSA-N	COC1=C(OC)C2=C[N+]3=C(C(=C2C=C1)C)C4=CC(=C(OC)C=C4CC3)OC	Alkaloids and derivatives	Protoberberine alkaloids and derivatives			0.738	135116	133928	123472	124182	123059	134542	90124.2	100165	80770.2	94776.1	91033	57797.8	46065.6	50497.7	49895.2	41213.1	45138.2	44837	30906.9	29441.2	39151	39798.5	27662.8	23228.7	80265.1	86310.2	84242.1	75598.6	77650	97844.7
POS_5351	2.803	231.136	Dehydrocostus lactone	[M+H]+	C15H18O2	NETSQGRTUNRXEO-XUXIUFHCSA-N	C=C1CCC2C(OC(=O)C2=C)C3C1CCC3=C	Lipids and lipid-like molecules	Prenol lipids	Terpene lactones		0.779	30853.4	44991.4	24211.9	34606.3	34090.1	30845.2	41685.9	37226.7	21082.5	25844.2	21838.1	21407.7	81780.6	42053.9	40933.8	68157.5	72115.8	40348.5	31938.6	50179.9	38320.5	44023.7	40197.2	40141.5	19906.8	30054.1	35240.8	23290.5	39303	37827.8
POS_20884	14.113	451.355	Dehydroeburicoic acid	[M+H-H2O]+	C31H48O3	ONFPYGOMAADWAT-RBXKNRCSNA-N	O=C(O)C(CCC(=C)C(C)C)C1CCC2(C3=CCC4C(C3=CCC12C)(C)CCC(O)C4(C)C)C					0.744	590214	491973	594196	479911	560750	277535	463305	723600	593740	656008	568437	535616	492298	622451	449310	521793	391791	469639	242961	689481	476812	672541	670151	665050	692953	568379	682755	363036	487425	578477
POS_9665	0.84	302.119	Dehydroevodiamine	[M+H]+	C19H15N3O	VXHNSVKJHXSKKM-UHFFFAOYSA-N	CN1C2=C(C=CC=C2)C(=O)N3CCC4=C5C=CC=CC5=NC4=C13	Organoheterocyclic compounds	Diazanaphthalenes	Benzodiazines		0.701	53662.1	66538.4	84110.5	51463.2	73273.1	80396.8	38405.5	44725.7	42893	39964.9	36625.3	42828.8	59277	71460.2	83252	72740.6	70121	94891.2	54233	59728.9	52041.8	65106.7	52114	42017.2	54515	33249.4	50515.8	49526.4	34926.8	48034.3
POS_10927	4.874	322.127	Dehydrohistidyltryptophyldiketopiperazine	[M+H]+	C17H15N5O2	ITXQTTPWGBFRNK-GIDUJCDVSA-N	O=C1N\\C(=C\\C2=CN=C[NH]2)C(=O)NC1CC3=C[NH]C4=CC=CC=C34	Organic acids and derivatives	Carboxylic acids and derivatives	Amino acids, peptides, and analogues		0.718	41425.7	48512.5	41970.9	42575.9	34263.3	39773.8	44788.3	42529.1	49303.5	41786.4	46086.8	40564.6	21664.3	27923.8	32231.2	35956.5	43342	20242.2	21698.5	18849.3	19273.9	20560	21571.7	15180.1	34320.9	38681.7	51242.4	35213.6	35168.6	51316.1
POS_23604	13.333	485.361	Dehydrotumulosic acid	[M+H]+	C31H48O4	LADJWZMBZBVBSB-DWSVKRSBSA-N	CC(C)C(=C)CC[C@H]([C@H]1[C@@H](C[C@@]2([C@@]1(CC=C3C2=CCC4[C@@]3(CC[C@@H](C4(C)C)O)C)C)C)O)C(=O)O					0.849	3.68299e+06	5.39863e+06	3.62466e+06	3.8114e+06	3.16353e+06	4.56995e+06	3.72185e+06	5.39061e+06	3.85185e+06	5.45177e+06	5.00512e+06	3.35485e+06	1.41555e+06	1.46152e+06	1.36531e+06	1.8297e+06	1.46008e+06	1.26368e+06	1.32734e+06	1.12852e+06	1.06261e+06	1.08242e+06	1.15662e+06	1.32944e+06	5.31693e+06	3.40982e+06	4.60274e+06	3.11331e+06	3.44744e+06	5.27369e+06
POS_2593	3.334	174.055	Deisopropylatrazine	[M+H]+	C5H8ClN5	IVENSCMCQBJAKW-UHFFFAOYSA-N	CCN=C1NC(=NC(=N)N1)Cl	Organoheterocyclic compounds	Triazines	Aminotriazines		0.726	18899.4	14731.7	14087.6	14336.8	16187	16133.1	12467.1	15067.3	10453.8	13167.6	14438.5	8049.69	4867.29	6236.65	5764.91	6734.89	4774.69	5106.45	5980.03	7898.68	6960.5	9987.36	6824	7907.65	15728.4	15980.2	12628	12300.8	13358.6	15152.9
POS_21865	4.138	465.1	Delphinidin 3-glucoside	[M]+	[C21H21O12]+	XENHPQQLDPAYIJ-PEVLUNPASA-O	OCC1OC(OC2=CC3=C(C=C(O)C=C3O)[O+]=C2C4=CC(=C(O)C(=C4)O)O)C(O)C(O)C1O	Phenylpropanoids and polyketides	Flavonoids	Flavonoid glycosides		0.908	327845	345983	293338	320863	334265	323014	311621	321524	314325	334653	325004	225613	310888	283882	276026	257863	260814	264945	145472	150660	184653	205419	159095	143129	293182	326411	287801	232080	311041	313680
POS_21870	4.299	465.103	Delphinidin-3-O-glucoside chloride	[M]+	C21H21O12	XENHPQQLDPAYIJ-UHFFFAOYNA-O	OCC1OC(OC2=C([O+]=C3C=C(O)C=C(O)C3=C2)C4=CC(=C(O)C(=C4)O)O)C(O)C(O)C1O	Phenylpropanoids and polyketides	Flavonoids	Flavonoid glycosides	C12138	0.709	42729.6	44244.7	37776.3	42133.7	46907	48493	67308.4	62120.4	56097.9	64132.3	64435.4	57317.7	36070.3	40592.4	38377.5	36759.8	37749.3	38868.8	9517.74	12455.7	9843.1	13867.5	12578	9646.86	29181.4	30412.7	30291.6	26479.2	33404	29106.7
POS_22187	3.862	468.288	Delsoline	[M+H]+	C25H41NO7	JVBLTQQBEQQLEV-YAEAOFIFSA-N	CCN1C[C@@]2(CC[C@H](O)[C@@]34[C@@H]5C[C@@H]6[C@H](C[C@@](O)([C@H]5[C@H]6OC)[C@@](O)([C@@H](OC)[C@H]23)C14)OC)COC	Lipids and lipid-like molecules	Prenol lipids	Diterpenoids		0.806	160365	272116	158424	204644	246847	184688	145806	115618	110946	137254	137458	104110	531867	400944	435894	336946	492447	330533	149500	307416	248810	206085	208705	206115	138185	196994	109858	115892	173667	207814
POS_25448	6.28	508.29	Deltaline	[M+H]+	C27H41NO8	DTTPWCNKTMQMTE-ZRAURUGBSA-N	CCN1C[C@@]2(CCC(C34[C@H]1C5([C@H](C23)OC(=O)C)[C@]6(C[C@@H]([C@H]7C[C@@]4(C6[C@H]7OC)O)OC)OCO5)OC)C					0.785	287394	265463	221467	233085	226322	273434	149922	111761	92375.9	103873	92029.5	80065.7	406088	418072	395258	389227	362235	355162	829359	772940	958112	1.08897e+06	842236	778490	251392	272742	206193	199951	258341	319544
POS_4919	3.217	222.148	Denatonium_TP222	[M]+	[C13H20NO2]+	FCPJMWRSLGIKTQ-UHFFFAOYSA-O	CC[N+](CC)(CC(O)=O)CC1=CC=CC=C1	Organic acids and derivatives	Carboxylic acids and derivatives	Amino acids, peptides, and analogues		0.718	50076.1	48399.4	52938.9	50277	68184.5	64284.4	29161.8	36885.8	38103.3	30267.9	30761.5	23488.8	34182.7	37268.7	32284.4	26327.6	22801.8	28838.9	36217.3	53886.9	54675.2	50380.5	50038.7	44196.3	25068	32947.4	29057	27567.7	27833.2	29118.1
POS_11863	7.507	335.221	Deoxyandrographolide	[M+H]+	C20H30O4	DAXSYTVXDSOSIE-HNJRGHQBSA-N	CC1=C([C@@]2(CC[C@H]([C@@]([C@H]2CC1)(C)CO)O)C)CCC3=CCOC3=O					0.785	1.10753e+06	1.07448e+06	965667	990104	1.04387e+06	1.00723e+06	454983	454860	446939	469153	404666	347913	994114	983894	944676	929072	890164	820710	1.33144e+06	1.35386e+06	1.48754e+06	1.61228e+06	1.32504e+06	1.36191e+06	408491	470545	474797	394133	435961	498071
POS_31326	12.487	593.274	Deoxykhivorin	[M+Na]+	C32H42O9	SUQFMFHTLHMZNM-SLBLICBISA-N	CC(=O)OC1CC(OC(C)=O)C2(C)C3CCC4(C)C(OC(=O)C=C4C3(C)C(CC2C1(C)C)OC(C)=O)C5=COC=C5	Organoheterocyclic compounds	Naphthopyrans			0.903	590664	624256	508406	509517	740887	596914	253140	202157	217261	230527	205300	177084	1.82275e+06	1.64673e+06	1.37977e+06	1.47369e+06	1.40902e+06	1.12019e+06	635387	552320	627771	731622	532007	487037	343501	333860	352567	285121	355394	491259
POS_3212	5.302	187.085	Deoxyvasicinone	[M+H]+	C11H10N2O	VARHXCYGZKSOOO-UHFFFAOYSA-N	O=C1N2CCCC2=NC3=C1C=CC=C3	Organoheterocyclic compounds	Diazanaphthalenes	Benzodiazines		0.856	42087.6	37454.4	40606.1	36582.3	44467.5	46654.4	46384.5	42159.6	39723.7	38280.5	39338.3	35442.6	31226.8	24683.4	22453	23216.1	23779.8	24345.8	31864.5	14453.9	30486.6	18918.2	17991.9	17106.3	42143.6	38291.7	39975.4	29998.8	35161.6	36342.8
POS_3947	3.969	202.083	Desethylterbuthylazine	[M+H]+	C7H12ClN5	LMKQNTMFZLAJDV-UHFFFAOYSA-N	CC(C)(C)NC1=NC(=NC(=N1)Cl)N	Organoheterocyclic compounds	Triazines	Aminotriazines		0.763	80986.8	90046.4	78219.4	79251.4	80611.9	77308.9	85603.7	70772.7	82003.9	80269.1	78040	69177.2	83003.1	97704.1	91356.9	85119.6	85815.3	83615.3	34239.3	35299.3	42907.5	46587.9	39640.7	42036.5	64320.7	69907.5	71831.4	62538.5	58507.8	67891.2
POS_4202	6.521	207.135	Dexibuprofen	[M+H]+	C13H18O2	HEFNNWSXXWATRW-JTQLQIEISA-N	CC(C)CC1=CC=C(C=C1)[C@H](C)C(O)=O	Phenylpropanoids and polyketides	Phenylpropanoic acids			0.74	171813	135930	132792	160451	118085	127467	104602	107987	117945	105622	106370	95826.6	110370	118155	115371	110912	104721	100312	159303	135737	168729	174324	148272	143700	113081	118721	102580	104139	102027	136968
POS_30789	13.368	583.398	Diacetylpyxinol	[M+Na]+	C34H56O6	TWRWTOXPYGQKPW-ZWXXETMRSA-N	CC(=O)OC1CCC2(C)C(CCC3(C)C2CC(O)C4C(CC[C@@]34C)[C@@]5(C)CC[C@@H](O5)C(C)(C)OC(C)=O)C1(C)C	Lipids and lipid-like molecules	Prenol lipids	Terpene glycosides		0.775	181764	174880	173111	186401	155350	204158	126635	139528	154654	162163	139533	138428	251911	391007	365791	400220	408431	334828	198638	160841	159525	161529	139392	183190	233399	154521	226017	154501	179160	185698
POS_31988	5.217	605.216	Diadinoxanthin A	[M+Na]+	C40H54O3	CQEFYCLCHZUMAF-ACABJTFYSA-N	CC1=C(C#CC(C)=CC=CC(C)=CC=CC=C(C)C=CC=C(C)C=CC23OC2(C)CC(O)(O)CC3(C)C)C(C)(C)CCC1	Lipids and lipid-like molecules	Prenol lipids	Triterpenoids		0.899	239294	175844	205158	201757	201229	206494	280927	284508	269085	268344	278183	280926	144501	126589	111803	116615	125829	133093	248313	246754	225134	216907	239801	228429	253375	272984	239569	248865	236086	197073
POS_6984	3.519	261.125	Diaveridine	[M+H]+	C13H16N4O2	LDBTVAXGKYIFHO-UHFFFAOYSA-N	COC1=C(OC)C=C(CC2=C(N)N=C(N)N=C2)C=C1	Benzenoids	Benzene and substituted derivatives	Methoxybenzenes		0.767	257449	228425	236505	272313	253228	238975	238097	232395	237877	277685	258468	201950	230687	222253	144141	188294	215171	238553	233380	199479	209822	254496	254515	243576	205644	225360	154064	209433	288774	187591
POS_8143	1.123	280.115	Dibenz[a,j]acridine	[M+H]+	C21H13N	ANUCHZVCBDOPOX-UHFFFAOYSA-N	C1=CC=C2C(=C1)C=CC3=NC4=C(C=C23)C5=CC=CC=C5C=C4	Organoheterocyclic compounds	Quinolines and derivatives	Benzoquinolines		0.715	74389.2	36182.3	45150.5	83885.3	90716.1	18847.7	102679	113814	73977.9	140548	104477	90237.9	26482.7	24325.9	27562.8	25884.7	26391.3	21347	12441.6	8835.51	3703.15	22497.8	17178.9	15268.5	63583.7	81359.7	9778.03	67331.3	85594.9	6427.86
POS_3862	3.708	200.068	Dictamnine	[M+H]+	C12H9NO2	WIONIXOBNMDJFJ-UHFFFAOYSA-N	COC1=C2C=COC2=NC3=C1C=CC=C3	Organoheterocyclic compounds	Quinolines and derivatives	Furanoquinolines		0.76	36985.7	32297.1	33059.9	32957.9	32264.7	34274.5	53041	48196.9	46652.6	48900.2	53151.6	38908.7	8359.64	7740	6322.2	6623.17	6581.29	6765.87	6609.18	5595.63	6398.51	7464.03	6472.23	6435.92	32791.4	42679.3	34289.6	28733.1	38659.7	37179.4
POS_3068	5.532	182.188	Dicyclohexylamine	[M+H]+	C12H23N	XBPCUCUWBYBCDP-UHFFFAOYSA-N	C1CCC(CC1)NC2CCCCC2	Organic nitrogen compounds	Organonitrogen compounds	Cyclohexylamines		0.882	82746.4	64753.1	85048.4	73182.6	82371	79768.8	70168.1	59024.3	62784.8	52604.7	58286.9	63948.5	15302.6	21282.8	21535.4	13555.7	23067.2	17857.2	96231.2	96845.8	96365.4	115261	79697.3	88037.6	86769.8	81216.1	86807.7	81454.9	80414.8	80834.2
POS_4951	9.793	223.096	Diethyl phthalate	[M+H]+	C12H14O4	FLKPEMZONWLCSK-UHFFFAOYSA-N	CCOC(=O)C1=CC=CC=C1C(=O)OCC	Benzenoids	Benzene and substituted derivatives	Benzoic acids and derivatives	C14175	0.792	42891.3	42490.8	39201.1	41514.7	46656.8	51498.8	46557.2	42064.4	43282.3	44776.7	35052.6	40766.4	41275.9	56099.4	43994.1	37367.3	37281.3	37448.3	39381.5	44470.5	41196.1	42126.9	40552.3	44857.1	45286.6	44057.1	54223.9	43380.9	43233.5	53309.3
POS_3456	7.269	192.136	Diethyltoluamide	[M+H]+	C12H17NO	MMOXZBCLCQITDF-UHFFFAOYSA-N	CCN(CC)C(=O)C1=CC(=CC=C1)C	Benzenoids	Benzene and substituted derivatives	Toluenes		0.911	80498.7	71205.1	92038.3	74611.9	107299	101970	73111.5	77464	70102.5	63954	66537.7	74933.6	73278	97080	105763	80979.1	71202.7	95880.7	69933.3	71732.3	93942	75625.8	58079.1	68337.9	93708.2	68494.4	91742.8	73419.5	81977.7	96414.5
POS_16268	8.205	391.244	Digoxigenin	[M+H]+	C23H34O5	SHIBSTMRCDJXLN-KCZCNTNESA-N	C[C@]12CC[C@H](O)C[C@H]1CC[C@@H]3[C@@H]2C[C@@H](O)[C@]4(C)[C@H](CC[C@]34O)C5=CC(=O)OC5	Lipids and lipid-like molecules	Steroids and steroid derivatives	Steroid lactones		0.732	243053	250306	229036	235890	268217	258304	101200	112412	95552.5	94001.6	98012.8	68914.7	272726	266281	230351	217069	218249	244321	399941	431648	443992	580069	481180	427841	119569	141256	126398	93713.8	116259	156017
POS_29229	0.94	559.297	Dihydrocelastryl diacetate	[M+Na]+	C33H44O6	SAOOBRUHTPONGX-UANCAJPASA-N	CC(=O)OC1=C(OC(C)=O)C(=C2CC=C3C(C)(CCC4(C)C5CC(C)(CCC5(C)CCC34C)C(O)=O)C2=C1)C	Benzenoids	Phenanthrenes and derivatives			0.763	1899.35	639.344	1364.7	2099.29	671.559	13485.6	277.367	742.76	958.87	620.331	6906.08	615.683	768.134	525.999	16347.7	2357.17	978.325	1981.14	5896.13	5509.83	630.757	876.324	8775.55	4425.57	998.317	16534.3	12161.8	2092.58	951.847	13957.2
POS_32448	5.879	612.336	Dihydroergocristine	[M+H]+	C35H41N5O5	DEQITUUQPICUMR-UHFFFAOYSA-N	CC(C)C1(NC(=O)C2CC3C(CC4=C[NH]C5=CC=CC3=C45)N(C)C2)OC6(O)C7CCCN7C(=O)C(CC8=CC=CC=C8)N6C1=O	Alkaloids and derivatives	Ergoline and derivatives	Lysergic acids and derivatives		0.74	974868	984361	965057	866128	905657	1.03619e+06	1.1228e+06	1.23356e+06	1.20964e+06	1.26264e+06	1.13428e+06	707654	1.09132e+06	1.03596e+06	922127	958022	884758	840198	409546	409132	582038	560601	490123	423641	646270	641161	659709	526719	625115	807485
POS_2387	5.997	167.142	Dihydrojasmone	[M+H]+	C11H18O	YCIXWYOBMVNGTB-UHFFFAOYSA-N	CCCCCC1=C(CCC1=O)C					0.727	64732.3	83990	65028.7	65438.3	69673.3	67987.9	73052.5	72350.4	71628.9	77902.5	74696	62428	38883.7	24675.7	36357.8	38939.2	29747.9	36551.8	51677.5	63671.6	57723.1	63374.9	50630.9	55497.8	81758.4	76206.4	78614.9	71680.5	78785.4	88841.1
POS_9006	2.13	290.139	Dihydrolycorine	[M+H]+	C16H19NO4	VJILFEGOWCJNIK-MGRBZGILSA-N	C1CN2CC3=CC4=C(C=C3[C@H]5[C@H]2[C@H]1C[C@@H]([C@H]5O)O)OCO4					0.716	23676.4	90713	37938.2	28424.4	22867	49584.4	25659.7	33401.3	27318.9	50892.1	25050.9	13140.4	27503.2	1973.41	650.086	6548.29	5610.2	21914.6	4547.17	4051.37	10009.6	4270.82	3795.56	2533.73	24733.9	12302	13905.5	11339	34898.7	10639.5
POS_13372	3.554	354.18	Dihydropalmatine	[M+H]+	C21H23NO4	PTPHDVKWAYIFRX-UHFFFAOYSA-N	COC1=C(C2=C(C=C1)C=C3C4=CC(=C(C=C4CCN3C2)OC)OC)OC					0.732	340297	362001	291026	364169	356088	303158	226701	192360	202344	182540	204137	159931	228934	225874	184381	166862	136510	170316	119640	140395	173154	206970	160973	136622	237577	254175	265676	198442	261606	270636
POS_2635	5.068	175.111	Dihydropalutropone	[M+H]+	C12H14O	PTSMDILTYWXXSJ-UHFFFAOYNA-N	O=C1C=CC=C2C(=C1)C(C)CCC2					0.707	179639	209611	187160	140881	267632	221488	416886	453117	348381	260813	309148	129151	392447	425329	485179	323807	315680	525067	269741	355788	472657	493524	351130	583788	320323	334637	239370	194208	468831	226731
POS_17433	4.783	406.241	Dihydroroseoside	[M+NH4]+	C19H32O8	QFTPTUOKFIIFJH-AATRIKPKSA-N	CC(OC1OC(CO)C(O)C(O)C1O)\\C=C\\C2(O)C(C)CC(=O)CC2(C)C	Lipids and lipid-like molecules	Fatty Acyls	Fatty acyl glycosides		0.752	189191	196557	176166	165922	185507	175057	61461.1	63215.6	55583.7	66417.8	60385	41249.3	313915	302140	302705	317342	300606	230297	456352	453971	535178	544124	438081	435680	157544	178265	139368	145762	123604	191955
POS_7767	11.434	273.204	Dihydrotestosterone	[M-H2O+H]+	C19H30O2	NVKAWKQGWWIWPM-FMFZMMAASA-N	CC12CCC(=O)C[C@@H]2CCC3C4CC[C@@H](C4(C)CCC31)O					0.707	79450.3	73193.7	71567	63574.4	67675.6	62292.8	78380.9	59641.1	69512.2	65736	59439.9	67998.8	65354.8	68875.5	75722.6	58243	70691.7	68062.3	61640.1	65930.8	78922.3	56199	58807.2	63491.6	51300.9	64252.2	71859.1	62005.2	69714.2	63801.8
POS_594	5.867	115.053	Dihydrouracil	[M+H]+	C4H6N2O2	OIVLITBTBDPEFK-UHFFFAOYSA-N	OC1=NC(=NCC1)O	Organoheterocyclic compounds	Diazines	Pyrimidines and pyrimidine derivatives	C00429	0.747	65822.9	69195.7	61267.3	67662.1	55674.9	75416.3	59141.6	68238.2	67239.1	68012.4	61556.2	46635.8	72476.6	72350.1	66414.6	65396	67025.2	57054.5	83387.7	78992.3	94742.4	103202	90727.4	78633.4	75930.8	69681.6	70207.9	66427.7	70399.9	90636.4
POS_31289	4.066	592.282	Dimethyl (2E,6E,11Z)-19-(2-amino-2-oxoethyl)-9,13-dihydroxy-8-methoxy-10,12,14-trimethyl-15-oxohenicosa-2,6,11-trienedioate	[M+K]+	C29H47NO9	BJMXBTRNBWZGEQ-FKYXSWMHSA-N	COC(\\C=C\\CC\\C=C\\C(=O)OC)C(O)C(C)\\C=C(\\C)C(O)C(C)C(=O)CCCC(CC(N)=O)CC(=O)OC	Lipids and lipid-like molecules	Fatty Acyls	Fatty acid esters		0.777	31629	26969.3	37672.6	32652.6	32910	40490.8	40338.7	36863.6	41353.4	35108.7	40365.2	23201.2	102521	108516	81407.9	97098.4	95704.9	109488	45430.7	67766.7	56474.1	68798.2	27051	44126.8	9912.74	13455.3	8284.09	9996.31	11411.8	7184.05
POS_14554	4.572	369.105	Dimethyl 2-[3-(4-hydroxy-3,5-dimethoxyphenyl)prop-2-enoyloxy]butanedioate	[M+H]+	C17H20O9	NKISQZKBGVJCKA-UHFFFAOYSA-N	COC(=O)CC(OC(=O)C=CC1=CC(=C(O)C(=C1)OC)OC)C(=O)OC	Phenylpropanoids and polyketides	Cinnamic acids and derivatives	Hydroxycinnamic acids and derivatives		0.702	159317	190816	201047	171740	164704	208430	181013	124706	133191	153679	139515	125863	93834.6	141853	154369	79787.5	116598	77467.9	141693	75494.3	90337.6	105668	85458.3	77805.4	154373	169033	140335	139512	137762	153767
POS_16275	11.885	391.279	Dioctyl phthalate	[M+H]+	C24H38O4	MQIUGAXCHLFZKX-UHFFFAOYSA-N	CCCCCCCCOC(=O)C1=C(C=CC=C1)C(=O)OCCCCCCCC	Benzenoids	Benzene and substituted derivatives	Benzoic acids and derivatives		0.71	158817	130523	102874	111223	169037	114011	107421	125344	98452	103528	100096	68913.2	134868	150658	93895.2	159176	132049	161325	184606	215903	139926	164475	86087	129580	165938	174883	88696.8	92078.6	94444.3	145210
POS_6013	6.102	242.282	Dioctylamine	[M+H]+	C16H35N	LAWOZCWGWDVVSG-UHFFFAOYSA-N	CCCCCCCCNCCCCCCCC	Organic nitrogen compounds	Organonitrogen compounds	Amines		0.731	23897.6	23198.1	21565.1	24279.5	20846.4	26230.4	25708	29252.2	26507.6	23745.9	18509.4	25822.3	22370.4	27540.6	28345.9	14841.6	19839	23367.3	26710.2	28944.6	30901.5	32549.6	27961.1	29146.8	23748.6	26408.6	30558	23827.1	22654	35246.7
POS_41981	12.351	891.461	Dioscin	[M+Na]+		VNONINPVFQTJOC-ZGXDEBHDSA-N	C[C@@H]1CC[C@@]2(OC1)O[C@H]3C[C@H]4[C@@H]5CC=C6C[C@H](CC[C@]6(C)[C@H]5CC[C@]4(C)[C@H]3[C@@H]2C)O[C@@H]7O[C@H](CO)[C@@H](O[C@@H]8O[C@@H](C)[C@H](O)[C@@H](O)[C@H]8O)[C@H](O)[C@H]7O[C@@H]9O[C@@H](C)[C@H](O)[C@@H](O)[C@H]9O	Lipids and lipid-like molecules	Steroids and steroid derivatives	Steroidal glycosides		0.701	10137.8	15190.7	10275.7	13833	11863.8	11692	7030.03	5237.99	11710.8	7267.57	8171.59	5552.37	12011.9	12207.6	10427.4	10696.3	11095.5	12341.8	26213.8	17564.8	22640.2	24718.3	24094.5	21314.1	12576.6	6171.87	12275.5	9672.57	10359.1	10671.5
POS_16801	11.384	397.308	Diosgenin	[M+H-H2O]+	C27H42O3	WQLVFSAGQJTQCK-VKROHFNGSA-N	C[C@@H]1CC[C@@]2(OC1)O[C@H]3C[C@H]4[C@@H]5CC=C6C[C@@H](O)CC[C@]6(C)[C@H]5CC[C@]4(C)[C@H]3[C@@H]2C	Lipids and lipid-like molecules	Prenol lipids	Triterpenoids	C08898	0.8	133402	147503	134181	140396	161685	132502	116404	116013	107892	102129	104170	102105	83954.6	66029.6	69225.7	78707.6	78625.8	59150	231251	194704	241072	244429	227424	198876	125910	117903	126580	116543	129960	143011
POS_9593	7.311	301.067	Diosmetin	[M+H]+		MBNGWHIJMBWFHU-UHFFFAOYSA-N	COC1=C(O)C=C(C=C1)C2=CC(=O)C3=C(O2)C=C(O)C=C3O	Phenylpropanoids and polyketides	Flavonoids	O-methylated flavonoids	C10038	0.778	37695.7	39994	37531.1	33583.6	40713.5	37920.1	31206.8	30983.5	34991.3	36865.8	29037.3	25314.1	27683	28832.3	26059.2	28184.5	27513.5	28081.6	79235	75043.4	100266	87410.2	77649.3	74673.1	41579.9	39831.1	37317.8	37963.1	39785.8	45339.1
POS_32246	11.697	609.408	Diosmin	[M+H]+	C28H32O15	GZSOSUNBTXMUFQ-YFAPSIMESA-N	COC1=C(O)C=C(C=C1)C2=CC(=O)C3=C(O)C=C(OC4OC(COC5OC(C)C(O)C(O)C5O)C(O)C(O)C4O)C=C3O2	Phenylpropanoids and polyketides	Flavonoids	Flavonoid glycosides		0.761	81981.9	81271.5	74957.2	75895.1	47476.2	86236.9	85681.4	79138.8	48078.2	71374.2	92705.4	47365.2	27369.1	60637.8	36143.2	23492.5	13666.6	27843.9	29469.5	27525.9	26262.4	43182.8	61525.2	47707	81188.8	64674	68601.9	69946.9	52300.1	73658
POS_942	2.452	128.068	DL-Pipecolinic acid	[M+H-H2O]+	C6H11NO2	HXEACLLIILLPRG-YFKPBYRVSA-N	OC(=O)C1CCCCN1	Organic acids and derivatives	Carboxylic acids and derivatives	Amino acids, peptides, and analogues	C00408	0.744	60599.3	79826.6	93302.7	94410.8	80262.9	31919.8	70825.8	62710.8	50772.4	47631.1	25810.9	61354.8	16886.8	13143.2	22789.1	49524.5	12478.6	12143.7	15512.1	20374.5	22253.3	14421.9	11682.9	13418.2	65940.5	26789.5	68744.8	58145.7	38163.7	69890.9
POS_11434	10.04	329.242	Docosahexaenoic acid	[M+H]+	C22H32O2	MBMBGCFOFBJSGT-KUBAVDMBSA-N	CCC=CCC=CCC=CCC=CCC=CCC=CCCC(O)=O	Lipids and lipid-like molecules	Fatty Acyls	Fatty acids and conjugates	C06429	0.746	735047	720981	697190	761975	821787	851075	1.17106e+06	1.06991e+06	1.24898e+06	1.08611e+06	1.13349e+06	1.22518e+06	220270	285747	272873	1.05884e+06	217654	287533	277025	297161	541657	261853	324052	303131	769293	863095	748825	733735	975409	701873
POS_8321	11.145	282.274	Dodemorph	[M+H]+	C18H35NO	JMXKCYUTURMERF-UHFFFAOYSA-N	CC1CN(CC(C)O1)C2CCCCCCCCCCC2	Organoheterocyclic compounds	Oxazinanes	Morpholines		0.806	48602.2	65886.7	65716.7	55524.5	54954.4	68873	52821.7	60122.4	63136	66825.4	61432.1	46408.9	30327.5	34675	41476.3	38893.1	37231.3	34740.3	39867.8	29516.2	35291	35886.2	33523	28361.5	66211.9	62745.2	46226.8	42602.7	52273.3	60243.4
POS_10349	1.601	312.141	Domoic acid	[M+H]+	C15H21NO6	VZFRNCSOCOPNDB-AOKDLOFSSA-N	CC(C=CC=C(C)C1CNC(C1CC(O)=O)C(O)=O)C(O)=O	Organic acids and derivatives	Carboxylic acids and derivatives	Amino acids, peptides, and analogues		0.737	518676	381733	421138	339407	426843	354019	516670	477768	532359	559629	544121	409324	173009	176958	210882	217110	240639	241224	41852.9	48281	66028.8	80677.3	57929.2	20444.7	297981	224687	228323	270893	244995	283907
POS_9352	2.383	296.145	Dosulepin	[M+H]+	C19H21NS	PHTUQLWOUWZIMZ-UHFFFAOYSA-N	CN(C)CCC=C1C2=CC=CC=C2CSC3=CC=CC=C13	Organoheterocyclic compounds	Benzothiepins	Dibenzothiepins		0.753	60992	61427.3	234781	226211	211379	104679	437143	28626.1	104217	83746.6	108240	66377.4	35139.5	26535.3	31438.5	35413.4	47383.9	46204.5	38494.8	25129.8	38226.8	15406.4	33973.7	30137.2	127579	86344.2	31445	101731	242638	176817
POS_14446	8.807	367.22	Drospirenone	[M+H]+	C24H30O3	METQSPRSQINEEU-UHFFFAOYSA-N	CC12CCC(=O)C=C1C3CC3C4C2CCC5(C)C4C6CC6C57CCC(=O)O7	Lipids and lipid-like molecules	Steroids and steroid derivatives	Steroid lactones		0.709	95173.4	97325.9	89139	86735.2	101712	117025	29654.5	33692.8	38728.8	34883.3	44927.1	39499.1	167815	134610	125452	133683	110867	188816	154396	202622	179872	178485	205008	172377	64386.9	66803.3	51265	44902.4	56956.2	60681.3
POS_19075	10.17	427.281	Ecdysterone	[M-3H2O+H]+	C27H44O7	NKDFYOWSKOHCCO-MQMWGCQISA-N	CC(C)(O)CCC(O)C(C)(O)C1CCC2(O)C3=CC(=O)C4CC(O)C(O)CC4(C)C3CCC12C	Lipids and lipid-like molecules	Steroids and steroid derivatives	Bile acids, alcohols and derivatives		0.705	99617.1	122610	98004.7	104152	114946	119542	109916	118850	93112.2	133639	163305	92069.6	54872.1	59373	53331.5	59642.8	45801.2	49836.8	103693	67131.3	90626.5	85566.6	79501	21318	80336.5	85101.9	81827.5	67964.7	77120.7	102210
POS_28690	13.692	551.419	Echinenone	[M+H]+	C40H54O	QXNWZXMBUKUYMD-QQGJMDNJSA-N	CC(=C\\C=C\\C=C(C)\\C=C\\C=C(C)\\C=C\\C1=C(C)C(=O)CCC1(C)C)/C=C/C=C(C)/C=C/C2=C(C)CCCC2(C)C	Lipids and lipid-like molecules	Prenol lipids	Tetraterpenoids	C08592	0.814	259948	233073	281498	265567	302661	259765	92893.9	106168	106234	116820	104456	75733.6	577781	710239	672954	671997	550728	618436	363134	401307	413910	564964	427199	309125	164965	183083	182400	161091	187893	173807
POS_24380	11.018	495.341	Echinocystic acid	[M+Na]+		YKOPWPOFWMYZJZ-PRIAQAIDSA-N	CC1(C)CC[C@@]2([C@H](O)C[C@]3(C)C(=CC[C@@H]4[C@@]5(C)CC[C@H](O)C(C)(C)[C@@H]5CC[C@@]34C)[C@@H]2C1)C(O)=O	Lipids and lipid-like molecules	Prenol lipids	Triterpenoids		0.842	47473.5	45716.5	57723.6	81513.2	58460.7	58552.7	64104.3	47158.6	48338.3	32067.5	40273.5	23599.2	96381.6	89420.5	59675.6	78108.4	67347.4	66203.7	30581.7	84316.2	52558.8	40045.9	37827.2	83992.8	35092	41907.4	48198.4	40192.8	69493.4	55031.4
POS_13819	7.241	359.217	Eicosanoids_bicycloPGE1_C20H32O4	[M+Na]+			n/a					0.843	201791	223401	199570	188171	208949	209500	130130	98858.7	90929	89823.9	87667.9	111134	276108	329638	409128	427487	264854	435728	380872	374276	362587	338235	337211	330509	152753	91673.1	79586.6	106454	113477	95540.2
POS_15244	3.604	377.206	Enalapril	[M+H]+	C20H28N2O5	GBXSMTUPTTWBMN-UHFFFAOYSA-N	CCOC(=O)C(CCC1=CC=CC=C1)NC(C)C(=O)N2CCCC2C(O)=O	Organic acids and derivatives	Carboxylic acids and derivatives	Amino acids, peptides, and analogues		0.731	226958	248778	202436	260998	240750	195682	347676	348042	362951	359335	351637	278915	166890	156465	128456	124976	130000	137442	102873	100211	129683	134537	132723	115432	246871	233999	266531	215830	266794	286091
POS_12999	1.607	349.172	Enalaprilat	[M+H]+	C18H24N2O5	LZFZMUMEGBBDTC-NWANDNLSSA-N	CC(NC(CCC1=CC=CC=C1)C(O)=O)C(=O)N2CCCC2C(O)=O	Organic acids and derivatives	Carboxylic acids and derivatives	Amino acids, peptides, and analogues		0.746	53385.6	8059.37	62742.9	27915.5	95551.1	124263	62594.4	60205.1	43808.6	48726.4	40581.5	19643.1	3673.03	9975.81	9896.81	4467.79	6621.25	10790.1	3227.43	10876.2	296.57	2012.28	999.146	880.853	8431.84	32607.9	44505.3	43393.2	50056.9	8990.61
POS_35775	6.836	676.411	Enniatin B1	[M+Na]+	C34H59N3O9	UQCSETXJXJTMKO-UMURLBKASA-N	CC[C@H](C)[C@@H]1N(C)C(=O)[C@H](OC(=O)[C@H](C(C)C)N(C)C(=O)[C@H](OC(=O)[C@H](C(C)C)N(C)C(=O)[C@H](OC1=O)C(C)C)C(C)C)C(C)C	Organic acids and derivatives	Peptidomimetics	Depsipeptides		0.782	24099.7	38327.7	19333.7	28938.4	28366.9	18549.7	34496.7	44925.4	19712.9	36156.9	24964	25105.7	18701.7	11409	13997.2	22578.5	26126	8653.58	26736.2	82729	47689.8	71229	57726.9	55715.8	31822.5	24009.1	26979.1	24278.5	32665.8	43526.9
POS_10970	8.513	322.274	Ent-17-Hydroxy-16beta-kauran-19-al	[M+NH4]+	C20H32O2	ACXLVKYMISNUFD-UHFFFAOYSA-N	CC1(CCCC2(C)C1CCC34CC(CO)C(CCC23)C4)C=O	Lipids and lipid-like molecules	Prenol lipids	Diterpenoids		0.716	35509.8	34995.7	32835.9	37082.2	35285.7	34154.4	16870.8	18270.1	18297.3	16837.5	15573.6	11949	50466.1	48562.9	37432.4	37414.6	37714.3	48844	75277.9	93377.2	84036.6	106621	93480.8	95003.4	18286.9	21996.7	24623.3	15496.9	19041.4	20679.9
POS_9098	8.172	291.229	Epiandrosterone	[M+H]+	C19H30O2	QGXBDMJGAMFCBF-LUJOEAJASA-N	C[C@]12CC[C@H](O)C[C@@H]1CC[C@@H]3[C@@H]2CC[C@@]4(C)[C@H]3CCC4=O	Lipids and lipid-like molecules	Steroids and steroid derivatives	Androstane steroids		0.709	107822	108029	100673	102409	108582	121404	44148.7	42727	29438.8	36861.7	34645.5	27875.1	154760	151556	144702	131231	153403	129131	252469	251448	308062	324526	253945	248186	41035.2	52967.5	44626.7	36749.6	40716.9	64094.2
POS_40570	6.444	809.284	Epimedin B	[M+H]+	C38H48O19	OCZZCFAOOWZSRX-LRHLXKJSSA-N	COC1=CC=C(C=C1)C2=C(OC3OC(C)C(O)C(O)C3OC4OCC(O)C(O)C4O)C(=O)C5=C(O)C=C(OC6OC(CO)C(O)C(O)C6O)C(=C5O2)CC=C(C)C	Phenylpropanoids and polyketides	Flavonoids	Flavonoid glycosides		0.731	48384.3	51324.5	51507.1	54015.7	53630	51003.8	37748.7	38936	36366.8	46877.5	38639.7	34883	102209	102534	101940	97617.1	101949	99413.6	27747.3	27053.7	27229.7	28604.8	26001.2	30975.2	45976.8	43517.5	45894.1	41858.9	48491.7	44096.5
POS_32304	8.459	610.302	Ergocristinine	[M+H]+	C35H39N5O5	HEFIYUQVAZFDEE-NASJTFDLSA-N	CC(C)[C@@]1(NC(=O)[C@@H]2CN(C)[C@@H]3CC4=C[NH]C5=CC=CC(=C45)C3=C2)O[C@@]6(O)[C@@H]7CCCN7C(=O)[C@H](CC8=CC=CC=C8)N6C1=O	Alkaloids and derivatives	Ergoline and derivatives	Lysergic acids and derivatives		0.746	34456.7	30841.7	27785.6	24880.9	51169	28289.5	51449.4	57948.4	29958.5	69600.4	59802.9	26053	44152.5	51698.6	29779.8	30614.8	20402.4	33754	16862.6	36124.9	35428	26993.3	34000.8	43417.3	17976.1	57014.4	29748.2	11973.5	53225.5	31919.9
POS_31605	3.913	598.286	Ergocryptinine	[M+Na]+	C32H41N5O5	YDOTUXAWKBPQJW-JJANYQHSSA-N	CC(C)C[C@@H]1N2C(=O)[C@](NC(=O)[C@@H]3CN(C)[C@@H]4CC5=C[NH]C6=CC=CC(=C56)C4=C3)(O[C@@]2(O)[C@@H]7CCCN7C1=O)C(C)C	Alkaloids and derivatives	Ergoline and derivatives	Lysergic acids and derivatives		0.755	34030.8	43413.6	34636	36243.3	46737.9	41522.4	28432.3	11483.8	8926.41	14548.6	11618	6644.95	912888	965717	898265	752290	769472	865253	369433	414767	483142	525856	416880	392637	18350.5	33134.3	27353.1	20120.9	25530.3	36161.2
POS_32305	8.362	610.302	Ergocrystine	[M+H]+	C35H39N5O5	HEFIYUQVAZFDEE-UHFFFAOYSA-N	CC(C)C1(NC(=O)C2CN(C)C3CC4=C[NH]C5=CC=CC(=C45)C3=C2)OC6(O)C7CCCN7C(=O)C(CC8=CC=CC=C8)N6C1=O	Alkaloids and derivatives	Ergoline and derivatives	Lysergic acids and derivatives		0.712	34870	38283.7	27763.1	27617.1	33939.3	25337.4	35291.3	40260.3	24674.6	37295.8	33942.1	28317.7	27765.1	40890.4	31429.3	25795.8	38335.5	26783.5	23738.7	26369.8	26105.6	26514	20621.8	16404.3	34810.1	19497.1	26150.6	23245.8	23995.8	28483
POS_28448	8.288	548.279	Ergosine	[M+H]+	C30H37N5O5	NESVMZOPWPCFAU-ZPRCMDFASA-N	CC(C)C[C@@H]1N2C(=O)[C@](C)(NC(=O)[C@H]3CN(C)[C@@H]4CC5=C[NH]C6=CC=CC(=C56)C4=C3)O[C@@]2(O)[C@@H]7CCCN7C1=O	Alkaloids and derivatives	Ergoline and derivatives	Lysergic acids and derivatives		0.762	81127.9	82760.9	74239.1	75036.2	80233.3	89843.4	65569.6	69032.8	62420	53993.4	67744.7	79579.9	36296.9	76458.8	92054.6	58693.4	81044.4	64284.7	96051	93871.3	102978	76866.5	91446.6	89788.5	83087.7	65899.4	83917.9	61553.6	65264.7	101431
POS_27365	4.354	534.267	Ergovaline	[M+H]+	C29H35N5O5	BGHDUTQZGWOQIA-VQSKNWBGSA-N	CC(C)[C@@H]1N2C(=O)[C@](C)(NC(=O)[C@H]3CN(C)[C@@H]4CC5=C[NH]C6=CC=CC(=C56)C4=C3)O[C@@]2(O)[C@@H]7CCCN7C1=O	Alkaloids and derivatives	Ergoline and derivatives	Lysergic acids and derivatives		0.722	304312	285014	322818	333320	295024	304552	175352	167397	157170	157131	154944	190998	843455	967604	955370	974440	926916	991965	382337	417719	381782	365059	421231	414009	305035	315464	311789	343777	317484	263812
POS_12154	13.154	338.345	Erucamide	[M+H]+	C22H43NO	UAUDZVJPLUQNMU-KTKRTIGZSA-N	CCCCCCCCC=CCCCCCCCCCCCC(O)=N	Lipids and lipid-like molecules	Fatty Acyls	Fatty amides		0.976	2.08612e+08	2.08708e+08	2.13088e+08	2.12184e+08	2.10144e+08	2.15381e+08	2.22128e+08	2.07462e+08	2.51654e+08	2.12717e+08	2.13653e+08	2.09341e+08	2.26896e+08	2.12422e+08	2.23154e+08	2.08482e+08	2.12672e+08	2.21236e+08	2.28342e+08	2.27659e+08	2.23869e+08	2.18309e+08	2.18174e+08	2.1483e+08	2.58208e+08	2.25e+08	2.21403e+08	2.12022e+08	2.19583e+08	2.78938e+08
POS_13070	3.534	350.158	Erucifoline	[M+H]+	C18H23NO6	NOQVBHHOUTTZGE-UHFFFAOYSA-N	CC=C1CC2(CO)OC2(C)C(=O)OCC3=CCN4CCC(OC1=O)C34	Alkaloids and derivatives				0.752	82326.5	120565	84803.1	123489	88146.4	68708.8	101424	98276.4	126727	111355	106440	94638.5	65865.2	68203.5	64583.1	60751.5	63309.6	66007.3	47766	33780.6	52474.2	51690.1	37142.5	40503.1	65667.5	57106.4	109853	67530.3	64647.5	72492.2
POS_14348	3.017	366.151	Erucifoline N-oxide	[M+H]+	C18H23NO7	IJAULDQGSBFPPG-HHXOVEJCSA-N	C\\C=C1\\C[C@@]2(CO)O[C@@]2(C)C(=O)OCC3=CC[N+]4([O-])CC[C@@H](OC1=O)[C@@H]34	Alkaloids and derivatives				0.704	175542	111688	53997.6	183996	188873	152176	329606	204127	316391	231008	252589	164997	39530.4	54309.4	70635.2	54792.6	51468.5	67878.8	33707.2	46942.4	38898.3	58742.5	11066.3	26942.6	35483.7	106773	49238.8	127130	110662	133200
POS_17959	4.994	413.173	Erysubin F	[M+Na]+	C25H26O4	YBJJPNXZVZRDIU-UHFFFAOYSA-N	CC(C)=CCC1=C(O)C=CC(=C1)C2=COC3=C(CC=C(C)C)C(=CC=C3C2=O)O	Phenylpropanoids and polyketides	Isoflavonoids	Isoflav-2-enes		0.741	58171.6	63038.1	43742.1	43428.8	86867.6	50996.8	114320	105404	175409	155629	112466	154707	69457.3	92990.1	55119	41067.5	48567.3	65647.3	57944.1	25277.2	178557	197840	38499.9	147410	53578.6	112913	43238.7	57007.9	80369.2	100797
POS_3702	4.23	197.081	Ethyl vanillate	[M+H]+	C10H12O4	MWAYRGBWOVHDDZ-UHFFFAOYSA-N	CCOC(=O)C1=CC(=C(O)C=C1)OC	Benzenoids	Benzene and substituted derivatives	Benzoic acids and derivatives		0.842	76665	82298.9	75282.1	78266.2	79953.9	78527	68989.3	69048.6	64183.7	66345.2	65620	52071.7	65769	65354.4	56707	52257.6	57766.3	57518.7	77827.7	85955.2	92057.3	104226	83941.5	83060.7	66089.1	74920.6	67448.7	59216.4	73582.1	68769.4
POS_3064	3.061	182.117	Etilefrine	[M+H]+	C10H15NO2	SQVIAVUSQAWMKL-UHFFFAOYSA-N	CCNCC(O)C1=CC(=CC=C1)O	Benzenoids	Phenols	1-hydroxy-4-unsubstituted benzenoids		0.7	37245.7	33886.7	30951.4	42352.7	39390.8	38602.3	77884.7	77387.9	102014	77932.8	72864.4	59872.1	7996.56	7955.46	6380.42	7204.44	8403.33	7412.48	6698.43	5983.22	6622.21	6790.26	5971.35	7917.73	24530.5	29577.9	34775.2	23844.1	26493.4	28452.1
POS_2557	5.796	173.094	Eulatachromene	[M+H-H2O]+	C12H14O2	QNBPDVUHGIPLIS-UHFFFAOYSA-N	OCC=1C=CC=2OC(C=CC2C1)(C)C					0.771	28870.9	33163.2	51989.6	45585.4	31770.4	35815	24412	26317.5	23816.3	26978.2	27899.2	19456.1	14665.7	18157.8	19742.1	19509.1	17980.1	11694	49909	25165.6	24215.9	26359	25314.4	24305.6	35243.4	24939.6	20205.6	23298.7	26721.5	28248.7
POS_17707	13.363	409.376	Euphol	[M+H-H2O]+		CAHGCLMLTWQZNJ-UHFFFAOYSA-N	C[C@H](CCC=C(C)C)[C@@H]1CC[C@]2([C@]1(CCC3=C2CC[C@@H]4[C@@]3(CC[C@@H](C4(C)C)O)C)C)C					0.838	400361	425081	424846	478338	370917	504781	353777	375607	387448	359457	466021	352627	340393	300259	261821	249375	433504	222603	262726	339754	274821	270393	521251	303671	473893	415264	591165	483817	414480	696366
POS_12920	3.706	348.14	Evoxine	[M+H]+	C18H21NO6	FGANMDNHTVJAHL-UHFFFAOYSA-N	COC1=C(OCC(O)C(C)(C)O)C=CC2=C1N=C3OC=CC3=C2OC	Organoheterocyclic compounds	Quinolines and derivatives	Furanoquinolines		0.719	54106.9	50802.4	52585.2	47674.4	60701.5	92892	144986	85683.8	77750.5	87472.3	73968.6	58021	11685.3	15995.7	11745.7	13468.1	12439.1	13420.6	7190.98	15914.9	13760.2	12870.7	18527.6	20093.2	39306.7	74458.8	46536.3	34893.5	57810	49010.4
POS_16953	14.155	399.36	Fecosterol	[M+H]+	C28H46O	SLQKYSPHBZMASJ-QVQVRJIHNA-N	OC1CCC2(C3=C(CCC2C1)C4CCC(C(C)CCC(=C)C(C)C)C4(C)CC3)C					0.707	190218	172410	170378	161215	185607	185914	181335	180395	164569	187063	167662	145407	150390	175114	146444	154271	152185	151859	141281	138378	128377	179515	130549	115922	192631	198891	204967	166921	201349	189293
POS_9830	12.008	304.259	Fenpropimorph	[M+H]+	C20H33NO	RYAUSSKQMZRMAI-ALOPSCKCSA-N	CC(CN1CC(C)OC(C)C1)CC2=CC=C(C=C2)C(C)(C)C	Benzenoids	Benzene and substituted derivatives	Phenylpropanes		0.883	6.06405e+07	6.85403e+07	6.37579e+07	5.64371e+07	3.66738e+07	6.55683e+07	6.26429e+07	5.5645e+07	3.37687e+07	7.76204e+07	6.18669e+07	4.13615e+07	4.22673e+07	7.61656e+07	8.5896e+07	4.70478e+07	4.0144e+07	7.68013e+07	4.29541e+07	7.00453e+07	6.98636e+07	6.2866e+07	6.79975e+07	5.70771e+07	3.24644e+07	6.20472e+07	5.7343e+07	6.72726e+07	4.99338e+07	4.15528e+07
POS_2269	2.868	165.111	Fenuron	[M+H]+	C9H12N2O	XXOYNJXVWVNOOJ-UHFFFAOYSA-N	CN(C)C(=O)NC1=CC=CC=C1	Benzenoids	Benzene and substituted derivatives			0.709	116398	115947	85381.3	84773	110555	72473	100542	113364	105185	141136	92142.1	83225	56528.1	93591.8	76786.7	54232.6	78203.4	55767	56957.5	43641.3	45808.4	51738.8	41732.6	47727.4	61821.6	80207.8	70565.8	71876.2	67169	103094
POS_13798	6.665	359.18	Fernisone	[M+H]+	C21H26O5	XOFYZVNMUHMLCC-UHFFFAOYSA-N	CC12CC(=O)C3C(CCC4=CC(=O)C=CC34C)C1CCC2(O)C(=O)CO	Lipids and lipid-like molecules	Steroids and steroid derivatives	Hydroxysteroids	C01767	0.732	144436	163071	135435	141650	149023	149240	132635	150433	145806	155226	131294	105518	74354.6	88682	81306.6	83220.2	90666.3	73224.9	79190.7	83978.4	102693	119594	91628.5	84180.3	95495.4	105386	95706.6	89608.1	108632	105465
POS_10342	5.287	312.121	Feruloyl dehydrotyramine	[M+H]+	C18H17NO4	PMRDPCAGHFQFMZ-NJNCEADSSA-N	COC1=CC(=CC=C1O)\\C=C\\C(=O)N\\C=C\\C2=CC=C(O)C=C2	Phenylpropanoids and polyketides	Cinnamic acids and derivatives	Hydroxycinnamic acids and derivatives		0.858	220446	206973	175530	232152	261620	176604	131650	133598	117390	134762	142659	119914	217181	111905	119638	148280	141557	202870	71862	86525.3	85039.8	131873	63921	66167.8	143217	137301	147495	124901	117184	130649
POS_12458	5.38	342.129	Feruloyl O-methyldehydrodopamine	[M+H]+	C19H19NO5	IQGMDSXKRPLDBE-CPSCNVPRSA-N	COC1=CC(=CC=C1O)\\C=C\\NC(=O)\\C=C\\C2=CC=C(O)C(=C2)OC	Phenylpropanoids and polyketides	Cinnamic acids and derivatives	Hydroxycinnamic acids and derivatives		0.746	106461	82135.9	74974.5	82840.9	104152	90656.8	71543.6	74701.5	70606.7	73649.5	81897.7	62437.8	88026.1	61295.7	59051.9	66468.5	64569	95061.4	60325.5	50609.2	61298.9	81649.5	45143	69035.1	76839.7	59860.2	67426.3	58876.6	54271.6	54781.9
POS_12634	6.105	344.147	Feruloyl O-methyldopamine	[M+H]+	C19H21NO5	ACSWAJLDOHJFNA-UHFFFAOYSA-N	COC1=C(O)C=C(CCNC(=O)C=CC2=CC=C(O)C(=C2)OC)C=C1	Phenylpropanoids and polyketides	Cinnamic acids and derivatives	Hydroxycinnamic acids and derivatives		0.859	1.67401e+06	1.77284e+06	1.5792e+06	1.72482e+06	1.635e+06	1.43504e+06	1.08514e+06	1.09559e+06	1.06594e+06	1.12269e+06	1.00273e+06	905648	1.74449e+06	1.55455e+06	1.52923e+06	1.53832e+06	1.48536e+06	1.77751e+06	877531	874449	891163	1.08942e+06	790075	864010	1.00302e+06	1.11568e+06	1.00867e+06	928908	979907	1.11108e+06
POS_13663	8.127	357.203	Fibleucin	[M+H]+	C20H20O6	KVIOMDMYQSLLQA-UHFFFAOYSA-N	CC12CC(OC(=O)C1=CCC3(C)C2C4OC(=O)C3(O)C=C4)C5=COC=C5	Organoheterocyclic compounds	Naphthopyrans			0.758	133218	114176	113820	112321	137425	140115	101944	164710	74179.6	143698	87643.6	59770.6	191334	217493	190744	176262	189722	209851	177844	162792	174758	185710	184152	201163	85931.3	85022.8	86706.6	44956	75845.1	124981
POS_8555	4.481	285.122	Flavokawain b	[M+H]+	C17H16O4	QKQLSQLKXBHUSO-CMDGGOBGSA-N	COC1=CC(=C(C(=C1)O)C(=O)\\C=C\\C2=CC=CC=C2)OC	Phenylpropanoids and polyketides	Linear 1,3-diarylpropanoids	Chalcones and dihydrochalcones		0.719	1.29448e+06	1.38221e+06	1.22943e+06	1.26306e+06	1.26241e+06	1.24536e+06	1.19139e+06	1.26504e+06	1.12697e+06	1.4333e+06	1.16679e+06	966829	592927	594686	601574	603953	604698	623938	473831	383813	466069	442437	503428	435591	1.12105e+06	1.19058e+06	1.13927e+06	1.0028e+06	1.35107e+06	1.17346e+06
POS_18132	4.435	415.146	Flecainide	[M+H]+	C17H20F6N2O3	DJBNUMBKLMJRSA-UHFFFAOYSA-N	FC(F)(F)COC1=CC(=C(OCC(F)(F)F)C=C1)C(=O)NCC2CCCCN2	Benzenoids	Benzene and substituted derivatives	Benzoic acids and derivatives	C07001	0.733	116439	101052	79300.1	71458.3	106957	109590	77838.7	86556.8	100941	102679	90288.3	98440	31352.4	37657.5	29862.2	47967.6	38496	39278.2	26198.5	19466.1	30524.7	32391.7	19482.3	15827.7	71863.4	77898	69490.3	67605.2	69738.6	89299
POS_10477	5.448	314.096	Flubendazole	[M+H]+	C16H12FN3O3	CPEUVMUXAHMANV-UHFFFAOYSA-N	COC(O)=NC1=NC2=C([NH]1)C=C(C=C2)C(=O)C3=CC=C(F)C=C3	Benzenoids	Benzene and substituted derivatives	Benzophenones		0.705	12580.1	10731	11750.3	10341.6	12276.1	11003.8	29469.2	27004.6	21434	37224.9	32559.8	15703.2	2386.33	6798.89	3943.58	961.349	2277.97	2838.05	4192.25	5030.76	5340.01	7798.39	5843.56	7554.96	8582.07	8848.27	11876.3	8594.13	8433.11	12165.7
POS_18735	8.846	423.22	Fludrocortisone acetate	[M+H]+	C23H31FO6	SYWHXTATXSMDSB-GSLJADNHSA-N	CC(=O)OCC(=O)[C@@]1(O)CC[C@H]2[C@@H]3CCC4=CC(=O)CC[C@]4(C)[C@@]3(F)[C@@H](O)C[C@]12C	Lipids and lipid-like molecules	Steroids and steroid derivatives	Pregnane steroids	C00762	0.796	123702	58057.1	43827.7	94458.2	83539.9	57148.4	44074.1	82691.4	107608	55653.5	45783.3	72655.6	31610.4	117083	79170.2	73512.8	66019.2	120876	84217.2	76803.8	81053.5	100577	76630.3	87453.5	33624.4	89218.9	80488.1	31395.3	94762	47519.3
POS_5451	3.047	233.09	Fluometuron	[M+H]+	C10H11F3N2O	RZILCCPWPBTYDO-UHFFFAOYSA-N	CN(C)C(=O)NC1=CC=CC(=C1)C(F)(F)F	Benzenoids	Benzene and substituted derivatives	N-phenylureas		0.724	79229.3	64365.4	50660.3	82185.9	89192.7	80816.3	58873.6	65508.8	73606.2	63583.2	66054	44751.1	59298.1	68592.3	65908.5	52878	47886.5	65296.3	26436.9	29818.9	25751.8	24930.8	25127.8	21494.9	90272.5	117022	119324	94831.2	112962	124814
POS_10218	9.189	310.149	Fluoxetine	[M+H]+	C17H18F3NO	RTHCYVBBDHJXIQ-UHFFFAOYSA-N	CNCCC(OC1=CC=C(C=C1)C(F)(F)F)C2=CC=CC=C2	Benzenoids	Benzene and substituted derivatives	Trifluoromethylbenzenes		0.748	5231.27	4671.78	3513.2	3840.63	2945.02	5005.73	1223.93	2070.46	1809.49	1777.27	3271.68	2914.8	41775.6	44673.4	32363.2	30092.5	32535.4	30038.6	1906.83	1923.68	4190.42	4800.07	2295.88	2361.51	1975.14	3726.43	1781.95	2708.29	2751.42	2871.43
POS_10582	5.592	316.114	Flusilazole	[M+H]+	C16H15F2N3Si	FQKUGOMFVDPBIZ-UHFFFAOYSA-N	C[Si](C[N]1C=NC=N1)(C2=CC=C(F)C=C2)C3=CC=C(F)C=C3	Benzenoids	Benzene and substituted derivatives	Halobenzenes	C18733	0.771	80596.8	79228.8	77093	66469.9	97515.7	82710.3	258434	269467	253650	251632	259654	230881	14245.6	14261.8	16455.5	15857	19025.5	18258.3	5232.07	3717.84	7901.7	3947.78	3503.12	7484.46	136260	115819	118737	106460	120673	121577
POS_19592	1.223	434.162	Fluvastatin	[M+Na]+	C24H26FNO4	FJLGEFLZQAZZCD-MCBHFWOFSA-N	CC(C)[N]1C2=C(C=CC=C2)C(=C1\\C=C\\[C@@H](O)C[C@@H](O)CC(O)=O)C3=CC=C(F)C=C3	Organoheterocyclic compounds	Pyrroles	Substituted pyrroles		0.715	19405	36879.9	39774.9	20742.1	27530.6	31351.5	86606.3	127525	90697.6	117401	90348.4	90482.1	5680.09	6085.7	5327.35	13871.1	6583.33	13047.2	8551.34	7895.31	12389.6	7925.09	8796.12	16491.1	12431.2	60329.5	25543.4	26825.1	39752.1	24597.7
POS_7409	3.207	269.129	Formononetin	[M+H]+	C16H12O4	HKQYGTCOTHHOMP-UHFFFAOYSA-N	COC1=CC=C(C=C1)C2=COC3=CC(=CC=C3C2=O)O	Phenylpropanoids and polyketides	Isoflavonoids	O-methylated isoflavonoids	C00858	0.772	5.55969e+06	4.93955e+06	5.27923e+06	5.48602e+06	6.17667e+06	6.62842e+06	9.74913e+06	1.08576e+07	1.1184e+07	1.15691e+07	1.08948e+07	6.26858e+06	3.53705e+06	3.5023e+06	3.37249e+06	3.1591e+06	2.72351e+06	3.28043e+06	3.66336e+06	3.77582e+06	4.99767e+06	4.44726e+06	3.93881e+06	3.30449e+06	7.60203e+06	8.12041e+06	7.76882e+06	6.57917e+06	8.00914e+06	8.66224e+06
POS_19527	7.012	433.217	Forskolin	[M+H]+	C22H34O7	OHCQJHSOBUTRHG-KGGHGJDLSA-N	CC(=O)O[C@H]1[C@@H](O)[C@H]2C(C)(C)CC[C@H](O)[C@]2(C)[C@@]3(O)C(=O)C[C@@](C)(O[C@]13C)C=C	Lipids and lipid-like molecules	Prenol lipids	Triterpenoids	C09076	0.726	85875.4	88915.6	77011.7	92376.3	99140.5	91166.6	77845.2	68676	76769	65108.1	74438.1	57847.6	75526.8	92502.9	77596.7	111255	75686.9	72836.2	108802	106140	125203	121017	96539.3	73273.7	80846.8	99864	109623	89042.6	86355.9	101715
POS_19024	4.789	427.171	Fragransin B2	[M+Na]+	C22H28O7	CAUANPLJFMVCHO-UHFFFAOYSA-N	COC1=CC(=CC(=C1O)OC)C2OC(C(C)C2C)C3=CC(=C(O)C(=C3)OC)OC	Lignans, neolignans and related compounds	Furanoid lignans	Tetrahydrofuran lignans		0.778	121727	111674	107238	84650.8	66807.9	115038	75410.2	72717.2	95120.2	67086.5	62589.3	49671.6	99516.6	119352	123490	116813	160432	87680.4	208587	201198	193157	176421	171781	168307	92025.5	78135.2	92670.5	116278	73635.6	85128.9
POS_4931	4.38	223.057	Fraxidin	[M+H]+	C11H10O5	QNFBKOHHLAWWTC-UHFFFAOYSA-N	COC1=C(OC)C(=C2OC(=O)C=CC2=C1)O	Phenylpropanoids and polyketides	Coumarins and derivatives	Hydroxycoumarins	C17479	0.919	105952	122628	99822.3	98892.3	102652	95568.4	70098.6	77580.6	78919.1	74987.8	76511.1	70766.1	71130.8	74224.4	76468.1	65683.3	66105	64647.6	90964.7	85811.2	95520.3	102437	82674.1	85611.5	97633.1	95366.9	92229.2	84622.1	107602	92348.7
POS_5455	6.858	233.111	Fraxinellone	[M+H]+	C14H16O3	XYYAFLHHHZVPRN-GXTWGEPZSA-N	CC1=C2C(=O)OC(C3=COC=C3)C2(C)CCC1	Organoheterocyclic compounds	Isobenzofurans			0.701	83709.6	88523.2	79354.1	76930.3	72764	90618.1	78108.9	71251.9	69648.9	84190.8	82141.1	57737.9	41243.9	46868.4	52030.9	55874.3	46934.6	47555.9	70996	76926.3	78062.5	92334	90112.5	76409.5	80927.4	72040.6	69473.3	71368.3	69220	88522.5
POS_3969	0.633	203.051	Fructose (Generic Ketohexose)	[M+Na]+	C6H12O6	LKDRXBCSQODPBY-UHFFFAOYSA-N	OCC1(O)OCC(O)C(O)C1O	Organic oxygen compounds	Organooxygen compounds	Carbohydrates and carbohydrate conjugates		0.793	138307	168633	157965	164193	147984	156661	161159	356580	187120	229395	189653	212910	68235.6	83616.1	50530	56732.4	88483.9	59438.7	133531	120495	124025	105543	98029.7	117945	169005	151721	193761	139289	237279	201094
POS_3136	6.499	185.068	Fuberidazole	[M+H]+	C11H8N2O	UYJUZNLFJAWNEZ-UHFFFAOYSA-N	[NH]1C2=CC=CC=C2N=C1C3=CC=CO3	Organoheterocyclic compounds	Benzimidazoles			0.708	18295	18561.7	15120.9	16880.8	17908.4	17300.1	16541.5	19034.9	19334.7	17367	17092.2	14432.4	5308.95	5980.49	6175.82	5562.67	5887.48	6806.47	5313.11	4937.74	5759.37	5917.44	4000.88	5267.47	10409.6	12177.8	12180	10132.9	12019	13200.2
POS_16644	13.643	395.366	Fucosterol	[M+H-H2O]+		OSELKOCHBMDKEJ-UHFFFAOYSA-N	CC=C(CCC(C)C1CCC2C3CC=C4CC(O)CCC4(C)C3CCC12C)C(C)C	Lipids and lipid-like molecules	Steroids and steroid derivatives	Stigmastanes and derivatives		0.892	2.01457e+06	1.45865e+06	2.30627e+06	2.48195e+06	2.36385e+06	2.03085e+06	2.55244e+06	2.59077e+06	2.52685e+06	2.51022e+06	2.59635e+06	2.50289e+06	2.44771e+06	3.97158e+06	3.55811e+06	3.623e+06	3.2014e+06	3.58669e+06	1.99433e+06	2.48399e+06	2.26692e+06	2.81319e+06	2.42953e+06	2.09779e+06	2.46571e+06	2.53972e+06	2.45943e+06	2.23887e+06	2.41687e+06	1.99408e+06
POS_15507	5.69	381.142	Fumiquinazoline F	[M+Na]+	C21H18N4O2	SUVZUTHVKIBYOH-KPZWWZAWSA-N	C[C@@H]1NC(=O)[C@@H](CC2=C[NH]C3=CC=CC=C23)N4C(=O)C5=CC=CC=C5N=C14	Organoheterocyclic compounds	Diazanaphthalenes	Benzodiazines		0.787	55872.2	60089.9	43590.2	61078.3	53436.4	49428.2	56044.6	65269.7	57797.4	52597.7	64735.6	63545	263124	256778	243640	266414	237434	290619	38702.2	28185	28419.8	35929.2	29183.6	26084.8	52109.1	41413	47532.7	44979	37952.5	40177
POS_25424	2.801	508.195	Fumiquinazoline H	[M+Na]+	C27H27N5O4	SJNRYASCJOVKHZ-MBLBISRUSA-N	CC(C)C[C@@H]1NC2N(C1=O)C3=CC=CC=C3[C@]24C[C@H]5N6C(=O)C7=CC=CC=C7N=C6[C@](C)(NC5=O)O4	Organoheterocyclic compounds	Diazanaphthalenes	Benzodiazines		0.717	32759.9	41544.7	24366.2	29645.9	44101.1	20238.2	72462.5	63150.6	50316.7	53785.8	16962.5	34473.9	49944.6	10456.2	30844.6	25506.4	50649.7	22234.7	10049.7	20920.2	36487.7	19817.8	30542.9	13235	17764.8	44934.3	63021.8	22279.4	39931.5	15285.9
POS_37180	7.365	706.413	Fumonisin B3	[M+H]+	C34H59NO14	CPCRJSQNWHCGOP-ZBUYIUKQSA-N	CCCC[C@@H](C)[C@@H](OC(=O)CC(CC(O)=O)C(O)=O)[C@H](C[C@@H](C)C[C@H](O)CCCCCC[C@H](O)[C@@H](C)N)OC(=O)CC(CC(O)=O)C(O)=O	Organic acids and derivatives	Carboxylic acids and derivatives	Fumonisins		0.74	36897.1	35286.5	35524.3	36614.9	40343.1	33166.1	28827.8	29841	30918.8	31732.8	26567.2	23527.3	20132.2	17032.2	18518.9	16230.8	17053.4	16237.8	38589.7	36846.9	56931	46215.7	26558.9	40382.8	32766.8	38589	38462	27388.9	31886.7	40675.5
POS_19	0.655	69.0329	Furan	[M+H-H2O]+	C4H4O	YLQBMQCUIZJEEH-UHFFFAOYSA-N	C1=COC=C1					0.749	304290	304670	314101	315929	319225	319897	395629	404992	382516	407482	439715	332382	350127	308486	276566	336260	330646	342961	324174	331045	346232	335199	350249	309189	346572	370819	361845	337050	370643	363384
POS_16388	5.208	393.164	Furaquinocin C	[M+Na]+	C22H26O5	GDSPWZDWUUGKIM-UHFFFAOYSA-N	COC1=C(C)C(=O)C2=C(C=C(O)C3=C2OC(C)C3(C)CCC=C(C)C)C1=O	Organoheterocyclic compounds	Naphthofurans			0.787	80259.5	55342.1	66175.1	62022.2	68612.2	59178.7	95150.7	102795	90768.3	105485	98295.6	69373.8	25522.4	22636.9	17736.9	17969.8	13517.8	16896.1	16715.8	25784.9	33193.8	21972.2	23900.2	29767.9	89693.4	97791.3	95680	71118.7	88355.6	73545.4
POS_30455	10.512	577.386	Furostane base -2H + O-Hex	[M-H2O+H]+	C33H54O9	DFVRTHJUFCVHTR-UHFFFAOYSA-N	CC(CCC1(O)OC2CC3C4CC=C5CC(O)CCC5(C)C4CCC3(C)C2C1C)COC6OC(CO)C(O)C(O)C6O	Lipids and lipid-like molecules	Steroids and steroid derivatives	Steroidal glycosides		0.715	193610	174829	200041	165310	189794	176736	176640	137833	129638	133738	148179	174052	221434	202193	151183	164071	157388	163579	186929	198149	389787	195331	164797	193091	180026	148175	159724	165268	197420	206137
POS_15217	6.214	377.118	Fusarenone X	[M+Na]+	C17H22O8	XGCUCFKWVIWWNW-CAYGJDLQSA-N	CC(=O)O[C@@H]1[C@@H](O)[C@H]2O[C@@H]3C=C(C)C(=O)[C@@H](O)[C@]3(CO)[C@]1(C)[C@]24CO4	Lipids and lipid-like molecules	Prenol lipids	Sesquiterpenoids		0.71	22533.4	27077.7	29773.2	31527.4	18304.7	32517.2	13316	19084.4	18170.7	21590.7	13600.3	18742.5	68965.4	62751.7	56724.1	63695	56630.9	61672.4	84618.7	87742.6	84465.8	92533.8	84896.9	81701.4	24199.6	27406.7	13315.1	21987.8	20977	30327
POS_2959	3.439	180.101	Fusaric acid	[M+H]+	C10H13NO2	DGMPVYSXXIOGJY-UHFFFAOYSA-N	CCCCC1=CC=C(N=C1)C(O)=O	Organoheterocyclic compounds	Pyridines and derivatives	Pyridinecarboxylic acids and derivatives		0.8	157532	63568.5	164326	186185	177399	142745	99031.2	94969.6	83893.5	159246	144434	140565	155264	151940	153330	139334	189158	223105	112310	80411.2	97868.5	105737	75979.5	104330	135602	99224.2	190215	106757	126016	120670
POS_21106	8.474	454.275	Fuziline	[M+H]+	C24H39NO7	FPECZWKKKKZPPP-UHFFFAOYSA-N	CCN1CC2(CCC(C34C2C(C(C31)C5(C6C4CC(C6O)C(C5O)OC)O)OC)O)COC					0.72	22689.2	23153.1	22640.5	17396.1	29693.9	31519.2	21828.2	20335.5	19506.8	39126.2	29003.2	22604.9	9038.2	10064.3	8793.78	13634.1	11338.6	13912.7	15195.8	17231.3	20469.1	20278.1	21001.3	18999.9	21520.8	20651.6	20547.6	11375.9	18015.3	19587.7
POS_7748	8.103	273.182	Galaxolidone	[M+H]+	C18H24O2	PGMHPYRIXBRRQD-UHFFFAOYSA-N	CC1COC(=O)C2=CC3=C(C=C12)C(C)(C)C(C)C3(C)C	Organoheterocyclic compounds	Benzopyrans	2-benzopyrans		0.786	232791	242027	211266	211233	235101	235303	328334	419246	276379	416615	322687	260846	142601	143814	129948	100845	116202	129125	100764	100422	110773	130011	114108	96963.5	238296	279003	268968	253058	251446	345557
POS_14945	7.213	373.192	gamma-(Acetyloxy)-3-oxo-2-(2-penten-1-yl)-1-cyclopentene-1-octanoic acid	[M+Na]+	C20H30O5	QWDCJWDUPSTHHK-UHFFFAOYSA-N	CCC=CCC1=C(CCCCC(CCC(O)=O)OC(C)=O)CCC1=O	Lipids and lipid-like molecules	Fatty Acyls	Fatty acids and conjugates		0.715	76303.8	87281.3	90832.5	117280	111002	108217	69117.7	66745.6	56761.7	52060.7	41786	102927	66990.4	102882	157811	153687	68911.3	134586	226853	178562	237951	194372	163009	150690	76880.7	79998.4	61120.2	63404.4	69666.7	105741
POS_41606	13.774	861.475	gamma-Aminobutyrate	[M+H]+	C4H9NO2	BTCSSZJGUNDROE-UHFFFAOYSA-N	NCCCC(O)=O	Organic acids and derivatives	Carboxylic acids and derivatives	Amino acids, peptides, and analogues		0.779	149951	155635	144639	147680	153118	164320	70010.2	67870.6	65157.4	71190	69255.1	55219.9	323216	352800	327928	308794	281179	313872	158648	187224	164059	228713	159765	168358	105714	111375	108866	95128.6	104900	109999
POS_3833	8.333	199.167	gamma-Dodecalactone	[M+H]+	C12H22O2	WGPCZPLRVAWXPW-UHFFFAOYSA-N	CCCCCCCCC1CCC(=O)O1					0.732	100306	48313.6	104234	73308	144923	65946.4	121859	60476.8	84946.4	45147.2	56002.5	33414.6	111235	38144.6	69284.6	54698.6	60161	31918.2	150401	67692.9	59527	50687.3	115101	109302	54107.4	106035	101578	83210.3	49953.3	79628.6
POS_17801	6.34	411.195	gamma-Tocotrienol	[M+H]+	C28H42O2	OTXNTMVVOOBZCV-WAZJVIJMSA-N	CC(C)=CCCC(C)=CCCC(C)=CCCC1(C)CCC2=CC(=C(C)C(=C2O1)C)O	Lipids and lipid-like molecules	Prenol lipids	Quinone and hydroquinone lipids	C14155	0.917	648296	648403	595930	600126	630938	646077	647366	638774	627163	649042	637997	569302	446313	459984	460758	454131	450483	406065	556457	548195	603609	623956	582998	546094	621279	643345	644237	575355	606632	680671
POS_17980	7.174	413.212	Gardneramine	[M+H]+	C23H28N2O5	RIMDDIPKIZTBHU-KPDHXFAYSA-N	COC\\C=C1/CN2[C@H]3CC45C2C[C@H]1[C@@H]3COC4=NC6=C5C(=C(OC)C=C6OC)OC	Organoheterocyclic compounds	Indoles and derivatives	Indoles		0.838	161392	171734	100892	150225	174936	153700	186048	188848	180599	177689	174779	178573	142009	139941	154840	158549	143362	139875	148621	153562	175183	156972	157244	138044	182842	175372	183957	169876	169803	187334
POS_11009	0.829	323.162	Gelsemine	[M+H]+	C20H22N2O2	NFYYATWFXNPTRM-UHFFFAOYSA-N	CN1CC2(C=C)C3CC4OCC3C1C2C45C(=O)NC6=C5C=CC=C6	Alkaloids and derivatives	Gelsemium alkaloids			0.705	120576	151719	156151	115432	166714	134519	97996.9	100367	111436	69845.6	98763.8	98587.6	160291	131278	203756	126539	176494	134577	113445	181198	198438	156783	83273.4	85117.2	76562.7	70481.2	63393	78554.5	60953.8	83119.8
POS_17779	4.208	411.125	Geniposide	[M+H]+	C17H24O10	IBFYXTRXDNAPMM-VDNSNXDHSA-N	COC(=O)C1=CO[C@H]([C@@H]2[C@@H]1CC=C2CO)O[C@H]3[C@@H]([C@H]([C@@H]([C@H](O3)CO)O)O)O					0.808	135809	161788	145270	153878	157033	143681	132755	138087	125376	139914	137667	132015	177369	188055	182339	194541	177568	193172	247133	266456	273026	262480	264992	265683	161485	167062	159389	159159	165801	153314
POS_16725	3.616	397.108	Geniposidic acid	[M+Na]+	C16H22O10	ZJDOESGVOWAULF-OGJQONSISA-N	OCC1OC(OC2OC=C(C3CC=C(CO)C23)C(O)=O)C(O)C(O)C1O	Lipids and lipid-like molecules	Prenol lipids	Terpene glycosides		0.725	84580.6	79552.1	83050.7	93266.6	75287.8	64675.2	66563.9	67436.6	89477.1	83595.3	81111.9	71702.7	68801.4	59586.3	50340.1	51515.2	53345.6	54558.2	77451.2	86976.3	92770.9	91312.7	103196	89602.6	109145	89665.3	113815	110502	97566	96258.8
POS_2440	5.445	169.12	Geranic acid	[M+H]+	C10H16O2	ZHYZQXUYZJNEHD-VQHVLOKHSA-N	CC(C)=CCCC(C)=CC(O)=O	Lipids and lipid-like molecules	Prenol lipids	Monoterpenoids	C16461	0.723	87245.3	68713.5	81593	63333	87762.4	95488.2	100330	105650	108400	108264	105878	92323.2	72371.3	56115.2	58510.4	53290.4	62824.2	67933.8	58649.9	68843.5	65204.5	60236.2	64306.6	52526.5	100912	96330.9	97715.2	83574.9	93013.3	79875.3
POS_22421	7.382	471.219	Geranyl 6-O-alpha-L-arabinofuranosyl-beta-D-glucopyranoside	[M+Na]+	C21H36O10	AWDKYYYAAQQLEF-XRSPUIAPSA-N	CC(C)=CCCC(C)=CCOC1OC(COC2OC(CO)C(O)C2O)C(O)C(O)C1O	Lipids and lipid-like molecules	Prenol lipids	Terpene glycosides		0.802	107085	102200	119298	82449	115283	105265	87596.2	80717	88168	73089	74558.8	63853.8	166042	199846	195980	219592	199759	169915	118867	108582	121588	107462	101016	102702	105395	113129	115365	92791.1	107210	108823
POS_4778	12.795	219.171	Germacrone	[M+H]+	C15H22O	CAULGCQHVOVVRN-SWZPTJTJSA-N	C/C/1=C\\CC(=C(C)C)C(=O)C/C(=C/CC1)/C					0.864	81704.9	74076.2	74823	77416	106771	104789	59975.2	54647.7	63140	45214.8	45031.7	48677	110281	118313	109422	110888	100350	106244	122966	117660	116373	155284	117275	116650	56766.2	76763.7	62703.4	57461.7	58738.7	81584.4
POS_37358	5.514	710.403	Germbudine	[M+H]+	C37H59NO12	LWSPRPDSPCBAKK-UHFFFAOYNA-N	O=C(OC1C(O)C2C(CN3CC(C)CCC3C2(O)C)C4CC56OC7(O)C(OC(=O)C(O)(C)C(O)C)CCC6(C)C7CC(O)C5C14O)C(C)CC					0.8	35697.4	45985.8	33077.7	29195.2	81686.1	64387.4	106900	76048.7	28395.9	37445.8	77685.6	40639.1	292846	102824	82972.7	56793.6	108925	52598.4	97304.6	267800	43460.9	198119	248813	126450	49290.3	62950.2	36409.4	23514	36155.8	59159.4
POS_18859	4.472	425.146	Ginkgolide C	[M+H]+	C20H24O10	SQOJOAFXDQDRGF-MMQTXUMRSA-N	CC1C(=O)OC2C(O)C34C5CC(C(C)(C)C)C36C(O)C(=O)OC6OC4(C(=O)O5)C12O	Lipids and lipid-like molecules	Prenol lipids	Terpene lactones		0.855	2.0492e+06	1.96221e+06	2.07319e+06	2.06802e+06	1.94905e+06	1.97052e+06	2.06264e+06	2.03396e+06	2.08155e+06	2.03563e+06	2.05524e+06	2.2527e+06	1.9906e+06	2.03181e+06	2.13189e+06	2.28337e+06	2.52872e+06	2.35005e+06	4.51484e+06	4.66579e+06	4.51498e+06	4.40833e+06	4.34374e+06	4.34953e+06	2.40522e+06	2.34421e+06	2.34594e+06	2.41542e+06	2.38429e+06	2.1813e+06
POS_34246	13.453	645.429	Ginsenoside compound K	[M+H]+	C36H62O8	FVIZARNDLVOMSU-IRFFNABBSA-N	CC(C)=CCC[C@](C)(O[C@@H]1O[C@H](CO)[C@@H](O)[C@H](O)[C@H]1O)[C@H]2CC[C@]3(C)[C@@H]2[C@H](O)C[C@@H]4[C@@]5(C)CC[C@H](O)C(C)(C)[C@@H]5CC[C@@]34C	Lipids and lipid-like molecules	Prenol lipids	Terpene glycosides		0.725	58142.8	67936.5	42862.6	54857.2	36893.7	58545.7	46880.4	43371.2	53293.5	49999.7	53562.4	48991.8	68493.2	74916.4	75094	82976.1	80645.2	74362.1	57940.3	46331.6	53319.3	44475.9	43364.4	41527.7	54733.2	40610.9	52049.6	39619.4	35994.3	67420.5
POS_32032	12.451	605.444	Ginsenoside Rh3	[M+H]+	C36H60O7	PHLXREOMFNVWOH-WJJFPOJFSA-N	CC(C)=CC\\C=C(\\C)[C@H]1CC[C@@]2(C)[C@@H]1[C@@H](O)CC3[C@@]4(C)CCC(O[C@@H]5O[C@H](CO)[C@@H](O)[C@H](O)[C@H]5O)C(C)(C)C4CC[C@@]23C	Lipids and lipid-like molecules	Prenol lipids	Triterpenoids		0.722	73715.8	112668	94095	71921	58613.1	92195.8	91426.2	68331.4	105606	110507	80043.7	65226.4	50068.6	67197.2	25360	58056.7	55912.5	51622.7	87828.9	87860.8	64837.8	97578.6	62871	79889.9	75088	52534.4	118510	67964.4	82273.6	104921
POS_7153	8.62	264.138	Girinimbine	[M+H]+	C18H17NO	GAEQWKVGMHUUKO-UHFFFAOYSA-N	CC1=C2OC(C)(C)C=CC2=C3[NH]C4=C(C=CC=C4)C3=C1	Organoheterocyclic compounds	Indoles and derivatives	Carbazoles		0.786	33814.6	38267.9	33234.7	34748.8	35841.6	32446.6	12665.4	13587.2	13040.5	12226.6	13410	11511.6	75952.8	65562.7	66450.8	69084.2	63009.8	71002.5	21287	22827.4	24095.2	25377.5	22266.8	23077	21523.6	28709.7	27514.4	23842.4	25261.6	28755.2
POS_22291	11.385	469.326	Glabrolide	[M+H]+	C30H44O4	SSHDNSCEQSPWIM-FVTWEACWSA-N	C[C@]12CC[C@@H](C([C@@H]1CC[C@@]3([C@@H]2C(=O)C=C4[C@]3(CC[C@@]5([C@H]4C[C@@]6(C[C@H]5OC6=O)C)C)C)C)(C)C)O					0.778	105644	104781	102927	100462	96631.5	105168	126209	119931	107305	112568	108938	98363.5	45541.7	43928	50080.5	46741.7	33623.3	47625.9	56548.7	47195.7	52733.1	61824.5	59222.6	47222.8	85688.8	89682.6	95241.9	89280.5	105927	108305
POS_24051	4.905	491.231	Glimepiride	[M+H]+	C24H34N4O5S	WIGIZIANZCJQQY-UHFFFAOYSA-N	CCC1=C(C)CN(C(O)=NCCC2=CC=C(C=C2)[S](=O)(=O)NC(O)=NC3CCC(C)CC3)C1=O	Benzenoids	Benzene and substituted derivatives	Benzenesulfonamides	C07669	0.701	262205	234345	238288	258587	211569	267468	335503	314388	170783	274113	342575	223666	247431	256410	106451	118128	107237	137377	121188	146097	249340	128581	172930	129058	72158.5	175402	121741	168341	165384	145690
POS_13692	12.183	357.297	Glyceryl monooleate	[M+H]+	C21H40O4	RZRNAYUHWVFMIP-KTKRTIGZSA-N	CCCCCCCCC=CCCCCCCCC(=O)OCC(O)CO	Lipids and lipid-like molecules	Glycerolipids	Monoradylglycerols		0.858	282276	270095	236294	237116	234363	300232	241174	218113	185605	277604	228695	160003	536368	583425	541320	395438	373563	477138	253338	337117	396965	450671	305494	289633	240635	273093	231758	193815	230064	229800
POS_13851	12.67	359.313	Glyceryl monostearate	[M+H]+	C21H42O4	VBICKXHEKHSIBG-UHFFFAOYSA-N	CCCCCCCCCCCCCCCCCC(=O)OCC(O)CO	Lipids and lipid-like molecules	Glycerolipids	Monoradylglycerols		0.797	1.50542e+06	1.12754e+06	1.01504e+06	1.05592e+06	969440	958499	1.27207e+06	844860	932165	1.05097e+06	911236	1.28673e+06	1.40607e+06	1.28547e+06	1.5149e+06	1.19344e+06	1.35289e+06	1.20162e+06	998923	1.16794e+06	1.82466e+06	1.30767e+06	875961	1.00479e+06	1.34778e+06	1.13689e+06	1.39078e+06	971329	856159	1.15944e+06
POS_12966	12.069	348.313	Glyceryl palmitate	[M+NH4]+	C19H38O4	QHZLMUACJMDIAE-UHFFFAOYSA-N	CCCCCCCCCCCCCCCC(=O)OCC(O)CO	Lipids and lipid-like molecules	Glycerolipids	Monoradylglycerols		0.856	110295	106095	106193	102564	171697	93908.3	101927	64413.6	138623	90793.3	103992	148865	209937	168734	119170	168664	155344	109451	152983	83297	98729.4	104905	118571	91965.9	115923	109643	104138	106049	99698.8	154007
POS_18055	4.236	414.155	Gnoscopine	[M+H]+	C22H23NO7	AKNNEGZIBPJZJG-UHFFFAOYSA-N	COC1=C(OC)C2=C(C=C1)C(OC2=O)C3N(C)CCC4=CC5=C(OCO5)C(=C34)OC	Alkaloids and derivatives	Phthalide isoquinolines			0.733	39665.9	34126.8	40092.7	39476.4	38360.7	48194.9	80819.1	58491.4	68052	50018.4	50047.9	43046.6	27468.1	13443.3	12421.3	14003.8	26086	20427	16261.2	15114.7	24771.3	22072.7	11164.8	9593.34	22901.7	25235.3	30666	29336.4	28033.8	27193.1
POS_16053	4.216	388.211	Guan-fu base Y	[M+H]+	C22H29NO5	XGTNTUKODZZCGL-YWQLNMHNSA-N	CC(=O)OC1C[C@@]2(C)CN3[C@H]4CC56CC(=C)[C@@H]7C(O)[C@H]5[C@](C1)([C@@H]24)C3[C@@]6(O)C7O	Lipids and lipid-like molecules	Prenol lipids	Diterpenoids		0.725	16337.8	16297.4	15288	16274.2	40382.5	17749.7	39729.6	11787.7	26922.4	9994.64	34172.4	24768.3	21243.9	65621.4	32040.6	15304.8	44983	35281	42078.3	11895.8	42252	45184.8	20731.9	46385.7	12260.2	47686	17754	17828.7	33537.5	17803.9
POS_9894	11.771	305.207	h_266_Oxandrolone_m3	[M+H]+	C19H28O3	CCCXHTHETXUUDU-REBFHUNPSA-N	C[C@@]1(CO)CCC2=C1CCC3C2CCC4CC(=O)OC[C@]34C	Lipids and lipid-like molecules	Steroids and steroid derivatives	Steroid lactones		0.793	160351	159037	140657	148371	126232	113790	115217	134601	130867	130225	139668	115546	61285.2	49924.8	44095.5	88700.2	70868.2	61314	55254.8	59164.5	50092.8	45736	36180.8	43860.9	149261	126959	111374	89732.5	106677	103711
POS_10054	7.459	307.222	h_61_17_Epioxandrolone	[M+H]+	C19H30O3	QSLJIVKCVHQPLV-ZXOYHYBESA-N	C[C@@]1(O)CCC2C3CCC4CC(=O)OC[C@]4(C)C3CC[C@]12C	Lipids and lipid-like molecules	Steroids and steroid derivatives	Steroid lactones		0.779	179615	158230	151475	101998	152528	103139	60644.8	60173	63540.2	62799.3	57358.2	69202	71417.8	85854.6	66216.7	59395.6	69137.2	57500.6	108237	106522	140466	156198	143857	134986	65232.4	87646.6	94910.4	67241	84708.8	69110.5
POS_9077	9.484	291.192	h_92_Oxabolone	[M+H]+	C18H26O3	GXHBCWCMYVTJOW-DNBWYCQVSA-N	C[C@]12CCC3C(CCC4=C(O)C(=O)CCC34)C1CC[C@@H]2O	Lipids and lipid-like molecules	Steroids and steroid derivatives	Estrane steroids		0.808	376152	397955	350495	320881	362707	382306	286558	303567	280946	283273	263233	203934	367727	295517	314439	324168	319702	284851	307476	309582	312605	434803	280404	264351	351078	358882	376158	306377	353842	388946
POS_3898	5.169	201.101	Harmalol	[M+H]+	C12H12N2O	CRQDWQWZCNKKAC-UHFFFAOYSA-N	CC1=C2NC3=CC(=O)C=CC3=C2CCN1	Alkaloids and derivatives	Harmala alkaloids		C06537	0.703	50342.8	44664.3	52796.3	44293.8	46648.5	47003.8	45524.2	45797.9	50015	40411	42885	38370.7	44145.4	35113.5	32713.5	36242.5	39569.1	36203.3	46224.1	51555.2	50892.7	52999.1	46096.9	38281.3	47056	48824.5	43662.9	34074.2	49812.8	46787.2
POS_27197	6.349	532.248	Harringtonine	[M+H]+	C28H37NO9	HAVJATCHLFRDHY-WGPYEGLQSA-N	CC(C)(CC[C@@](CC(=O)OC)(C(=O)OC1[C@H]2C3=CC4=C(C=C3CCN5[C@@]2(CCC5)C=C1OC)OCO4)O)O					0.736	85541.8	56069.8	73224.3	77053.7	81538.7	82884	45764.9	40307.7	74039.3	47720	45476.4	39687.3	144796	150514	148215	138076	135913	120547	104669	94415.2	122788	94660.8	94285.2	96267.7	70980.1	46288.9	48023.5	37691.5	49600.2	90680.6
POS_5275	11.015	229.192	Heptadec-9-en-4,6-diyn-8-ol	[M+H-H2O]+	C17H26O	KIWXXCLBXNHHQU-VQLHDFICNA-N	OC(C#CC#CCCC)C=CCCCCCCC					0.864	71238.9	65749.7	67083.6	59839.6	67124.3	64933.7	103818	84371.4	88712.8	96294	80612	68733.4	28539.2	30710.2	24199.9	23110.7	29670.4	23922.8	41949.3	39319.9	39388	36663.3	40412.7	39781.2	58551.3	61633.6	63451.9	58371.1	68746.3	67530.9
POS_32339	5.52	611.179	Hesperidin	[M+H]+	C28H34O15	QUQPHWDTPGMPEX-QJBIFVCTSA-N	COC1=C(O)C=C(C=C1)[C@@H]2CC(=O)C3=C(O)C=C(O[C@@H]4O[C@H](CO[C@@H]5O[C@@H](C)[C@H](O)[C@@H](O)[C@H]5O)[C@@H](O)[C@H](O)[C@H]4O)C=C3O2	Phenylpropanoids and polyketides	Flavonoids	Flavonoid glycosides		0.818	511232	490726	659910	532427	1.14518e+06	527521	793681	942593	568975	607342	861918	615244	3.75954e+06	1.20475e+06	1.88961e+06	1.46612e+06	2.45918e+06	1.05857e+06	527795	1.82187e+06	1.08992e+06	924992	1.2812e+06	1.08597e+06	616263	1.2214e+06	769789	385107	985378	840431
POS_16258	9.631	391.23	Hexa(methoxymethyl)melamine	[M+H]+	C15H30N6O6	BNCADMBVWNPPIZ-UHFFFAOYSA-N	COCN(COC)C1=NC(=NC(=N1)N(COC)COC)N(COC)COC	Organic nitrogen compounds	Organonitrogen compounds	Amines		0.783	1.12668e+06	588095	644301	740315	306356	822068	443204	280092	1.82257e+06	805643	388295	350889	104990	457886	386499	416450	515653	794688	590488	197238	1.11838e+06	571126	326119	543796	665930	858150	900020	1.2258e+06	1.03076e+06	661394
POS_9940	3.51	306.099	Hexose + C4H5N3O2	[M+H]+	C10H15N3O8	JJWYIMQKLTVAGZ-UHFFFAOYSA-N	NC1=C(OC2OC(CO)C(O)C(O)C2O)C(=O)NC(=O)N1	Organic oxygen compounds	Organooxygen compounds	Carbohydrates and carbohydrate conjugates		0.81	63435.3	72209.8	51514.7	66534.7	74286.2	68075	76392.1	80355.3	82252.1	85422.4	83952.8	65635.8	18016.3	19378.6	17431.7	20697.4	20263.6	20909.1	40868.9	36041.5	41513.3	45683.8	36124.4	33410.1	74022.1	83333.5	88649.7	73082.7	76941.1	93416.9
POS_3630	13.481	195.12	Hexylresorcinol	[M+H]+	C12H18O2	WFJIVOKAWHGMBH-UHFFFAOYSA-N	CCCCCCC1=CC=C(O)C=C1O	Benzenoids	Phenols	Benzenediols		0.775	873753	758295	644529	803445	612470	933629	635023	565832	902787	542202	772214	919293	512780	489919	556289	647953	684398	496118	675792	723123	763842	492803	758864	783327	864265	598260	795837	658946	544828	870236
POS_12815	11.511	346.27	Himbacine	[M+H]+	C22H35NO2	FMPNFDSPHNUFOS-UHFFFAOYSA-N	CC1CCCC(C=CC2C3CCCCC3CC4C2C(C)OC4=O)N1C	Organoheterocyclic compounds	Naphthofurans			0.719	95004.3	97409.5	87718	100686	96489.2	107176	88197.5	80692.9	69161.9	97624.5	75617	67554.2	93159	95190.3	101871	85631.5	74957.3	79454.5	96764.6	111903	121554	130650	93156.6	95914.8	112009	111908	110462	90383.7	106756	120464
POS_14435	6.407	367.204	Hirsuteine	[M+H]+	C22H26N2O3	TZUGIFAYWNNSAO-AZQGJTAVSA-N	CO\\C=C(/[C@H]1C[C@H]2N(CCC3=C2[NH]C4=CC=CC=C34)C[C@@H]1C=C)C(=O)OC	Alkaloids and derivatives	Corynanthean-type alkaloids			0.764	422593	1.00907e+06	901248	974300	358267	359080	221478	261272	472786	369719	380244	358511	487212	112891	417754	118935	321914	527715	124215	413463	104902	211493	177153	127809	200392	184578	248063	180702	287223	373031
POS_12992	5.179	349.152	Histidine-betaxanthin	[M+H]+	C15H16N4O6	OROLDOQHKPWCGQ-JQWIXIFHSA-N	C1[C@H](N=C(C=C1C=C[N+]2=CNC(=C2)C[C@@H](C(=O)[O-])N)C(=O)O)C(=O)O					0.728	73093.1	34112.6	41686.8	40207.1	41390	47675.7	86176.7	99531	62474.7	88812.5	80863.4	57952.9	19067.7	28961.2	22074.1	33140.9	24364.1	26464.5	28255.4	28595.5	38255.3	34733.4	23898.8	31360	54279.7	60707.1	44502.4	31545.3	56265.1	33229.7
POS_28286	8.713	546.268	Homoharringtonine	[M+H]+	C29H39NO9	HYFHYPWGAURHIV-JCNWCSDUSA-N	CC(C)(CCC[C@@](CC(=O)OC)(C(=O)O[C@H]1[C@H]2C3=CC4=C(C=C3CCN5C2(CCC5)C=C1OC)OCO4)O)O					0.718	22382.6	29939	28354.8	20424.6	24084.6	29495.1	21993.2	26147.1	25082.8	22574.6	24832.3	20440.7	17963.4	19852.4	20715.1	16804.3	19291.6	27428.6	28475.7	26951.7	34517.2	38725.9	32455	34974.4	27195.7	36785.3	24128.9	14248	27893.4	27724.3
POS_7928	0.799	276.159	Homotropine	[M+H]+	C16H21NO3	ZTVIKZXZYLEVOL-UHFFFAOYSA-N	CN1C2CCC1CC(C2)OC(=O)C(O)C3=CC=CC=C3	Alkaloids and derivatives	Tropane alkaloids			0.722	38819.6	44579.7	111482	50884.1	49837.3	64152.5	47008.6	73190.3	54549	48613.5	28681.3	52775	89690.6	36938.8	47783.7	51757.6	50157.1	79898.1	40433.9	39293.9	24286.6	37883.3	55287.9	36229.3	51545.9	32471.7	126491	44290.1	50679.7	93761.5
POS_2342	4.17	166.123	Hordenine	[M+H]+	C10H15NO	KUBCEEMXQZUPDQ-UHFFFAOYSA-N	CN(C)CCC1=CC=C(O)C=C1	Benzenoids	Benzene and substituted derivatives	Phenethylamines	C06199	0.703	5860.96	5622.02	5327.95	5053.06	6501.4	5406.81	6738.09	7627.56	7067.67	7543.83	6414.03	5733.85	48271.3	46645.3	44988	49473.9	47946	48539.2	3842.49	2841.37	2844.54	3637.67	2901.22	3598.38	4927.7	6194.31	6081.84	4775.75	5650.96	4834.74
POS_20525	8.224	447.195	HT-2 Toxin	[M+Na]+	C22H32O8	PNKLMTPXERFKEN-MLXHEQMXSA-N	CC(C)CC(=O)O[C@H]1C[C@@]2(COC(C)=O)[C@H](O[C@@H]3[C@H](O)[C@@H](O)[C@@]2(C)[C@]34CO4)C=C1C	Lipids and lipid-like molecules	Prenol lipids	Sesquiterpenoids		0.752	21919.3	25175.1	24222.6	21988.1	26951.9	24909.4	22419.2	18422.6	29110.8	21091.5	29886.1	15578	36640.1	38249.6	37141	30582.7	33293.3	36525.8	22311.5	19641.6	26991.5	32059.3	26302.9	30032.1	17297.9	16259	17157.9	14144	19735.7	17299.7
POS_9417	8.361	297.192	Hydrocinchonine	[M+H]+	C19H24N2O	WFJNHVWTKZUUTR-UHFFFAOYSA-N	CCC1CN2CCC1CC2C(O)C3=CC=NC4=CC=CC=C34	Alkaloids and derivatives	Cinchona alkaloids			0.741	615988	549623	590125	542648	618902	515773	510446	456967	375727	461129	456967	409332	1.20841e+06	1.16523e+06	1.33865e+06	1.14933e+06	1.19559e+06	1.17759e+06	729926	785452	778553	870122	719506	717551	558124	456600	568888	479399	451988	514685
POS_14112	8.979	363.212	Hydrocortisone	[M+H]+	C21H30O5	JYGXADMDTFJGBT-VWUMJDOOSA-N	CC12CCC(=O)C=C1CCC3C4CCC(O)(C(=O)CO)C4(C)CC(O)C23	Lipids and lipid-like molecules	Steroids and steroid derivatives	Hydroxysteroids	C00735	0.79	140494	158447	127405	206915	154669	159848	93663.5	94555.9	78249.8	104011	79555.8	94467.9	140398	146576	133981	122008	128944	110264	177471	149036	162657	183054	149078	167829	95980.4	87004.9	95134.8	75797.6	88415.4	146383
POS_17411	4.41	406.182	Hydroxy-roquefortine C	[M+H]+	C22H23N5O3	NNCYWYKIMLRIRQ-OQLLNIDSSA-N	CC(C)(C=C)C12CC3N(C1N(O)C4=CC=CC=C24)C(=O)C(/NC3=O)=C\\C5=CN=C[NH]5	Organoheterocyclic compounds	Indoles and derivatives	Pyrroloindoles		0.717	120780	110325	117207	89912.3	106788	98504.5	113058	108334	120798	115408	103248	79966	89952	80912.7	96492.4	89887.8	107730	87365.3	58888.1	51239.2	63221.3	57970.2	53142.1	49332.9	92259.6	79710.9	87912.7	73347.5	88652.6	94825.2
POS_12656	8.799	344.222	Hydroxybutorphanol	[M+H]+	C21H29NO3	NCMXKIHJYUFTRL-UHFFFAOYSA-N	OC1CC(C1)CN2CCC34CCCCC3(O)C2CC5=C4C=C(O)C=C5	Benzenoids	Phenanthrenes and derivatives			0.739	256061	160234	271461	160358	163567	178971	146281	150582	100292	162616	137374	144609	222351	203456	419912	435841	154176	244216	303084	268590	318360	297005	314652	303832	132951	119576	92695.9	105928	130342	84239.9
POS_3502	2.795	193.095	Hydroxycotinine	[M+H]+	C10H12N2O2	XOKCJXZZNAUIQN-DTWKUNHWSA-N	CN1[C@@H](C[C@@H](O)C1=O)C2=CN=CC=C2	Organoheterocyclic compounds	Pyridines and derivatives	Pyrrolidinylpyridines		0.752	664281	387631	304986	629337	284667	377609	601230	609572	274443	670661	595901	383419	349346	276366	251701	433331	454945	250107	456861	354165	454672	267280	385272	450983	317964	598601	291874	466236	323481	318502
POS_32663	5.95	616.305	Hypaconitine	[M+H]+	C33H45NO10	FIDOCHXHMJHKRW-VHQVDBNASA-N	COC[C@@]12CC[C@H](OC)[C@@]34[C@@H]5C[C@]6(O)[C@@H](OC)[C@H](O)[C@@](OC(C)=O)([C@H]5[C@H]6OC(=O)C7=CC=CC=C7)[C@@H]([C@H](OC)[C@H]13)C4N(C)C2	Lipids and lipid-like molecules	Prenol lipids	Diterpenoids		0.74	120960	121915	123211	114080	106858	124378	93686.8	112486	113483	113091	108702	110738	110505	115106	121438	122507	116423	101606	81604.8	63190.9	51560.7	50366.5	100901	87952	104887	99927.9	92971.4	95335.4	105997	114555
POS_1194	1.291	137.046	Hypoxanthine	[M+H]+	C5H4N4O	FDGQSTZJBFJUBT-UHFFFAOYSA-N	OC1=NC=NC2=C1N=C[NH]2	Organoheterocyclic compounds	Imidazopyrimidines	Purines and purine derivatives		0.821	33448.3	57490.8	25357.8	16782.7	22146	4977.45	10797.6	18095.6	23948.8	19645.9	17579.8	17435.9	54257.8	11790.6	15173.9	38187.1	93200.5	31395.9	28757.2	27251.3	60165.9	26261.3	29174.2	21509.2	30460	23321.1	7546.85	27974.5	35957	6345.04
POS_18543	4.471	420.189	Icariside F2	[M+NH4]+	C18H26O10	NJMQSVWMCODQIP-FQXXIRCGSA-N	OC[C@@]1(O)CO[C@@H](OC[C@H]2O[C@@H](OCC3=CC=CC=C3)[C@H](O)[C@@H](O)[C@@H]2O)[C@@H]1O	Organic oxygen compounds	Organooxygen compounds	Carbohydrates and carbohydrate conjugates		0.757	1.97289e+06	2.13029e+06	1.75667e+06	1.84315e+06	1.92966e+06	1.83605e+06	1.75157e+06	1.75563e+06	1.7312e+06	1.77381e+06	1.68864e+06	1.2766e+06	2.58569e+06	2.52139e+06	2.50319e+06	2.63174e+06	2.81435e+06	2.55804e+06	4.46757e+06	4.64309e+06	5.34879e+06	5.74521e+06	4.52785e+06	4.3405e+06	1.7656e+06	1.865e+06	1.81648e+06	1.52526e+06	1.71221e+06	2.08242e+06
POS_7868	6.29	275.162	Ilicic acid	[M+Na]+	C15H24O3	FXKCXGBBUBCRPU-QHSBEEBCSA-N	C[C@@]1(O)CCC[C@]2(C)CC[C@H](C[C@@H]12)C(=C)C(O)=O	Lipids and lipid-like molecules	Prenol lipids	Sesquiterpenoids		0.78	247599	239020	228767	229614	232120	246820	294411	280536	273688	273686	285530	276684	161379	158539	156140	158476	145403	147989	142986	147821	154943	156741	154284	149857	178528	197178	196728	188392	174825	193563
POS_19194	7.247	429.188	Ilicicolin C	[M+Na]+	C23H31ClO4	IJEHYEVNWOYGMS-WGUBEYSISA-N	C[C@@H]1CCC(=O)[C@H](C)[C@@]1(C)CC\\C(C)=C\\CC2=C(O)C(=C(C)C(=C2O)Cl)C=O	Organic oxygen compounds	Organooxygen compounds	Carbonyl compounds		0.727	47663.2	45691.7	48412.1	44132.4	44849.7	45517.7	46615.1	47998.9	44010.4	50535.7	48000.1	46096.7	21763.9	17324.5	22565.9	19126.2	17197.9	24038.3	16912.1	15414.8	16006.8	14630.6	17591.1	16591.5	32976	33572.1	32376	31162.4	34878.4	27425.6
POS_13007	4.285	349.183	Imidocarb	[M+H]+	C19H20N6O	SCEVFJUWLLRELN-UHFFFAOYSA-N	O=C(NC1=CC(=CC=C1)C2=NCCN2)NC3=CC(=CC=C3)C4=NCCN4	Benzenoids	Benzene and substituted derivatives	N-phenylureas		0.838	311876	320110	333900	313025	328768	515146	347853	329110	312405	320143	312962	322267	362617	504807	492351	357350	298539	309268	270850	318817	276964	322216	302727	319158	308743	357261	436503	305846	317043	481468
POS_635	2.443	118.063	Indole	[M+H]+	C8H7N	SIKJAQJRHWYJAI-UHFFFAOYSA-N	[NH]1C=CC2=CC=CC=C12	Organoheterocyclic compounds	Indoles and derivatives	Indoles	C00463	0.731	453864	417692	380343	425863	431624	380494	331926	321483	293073	317321	339443	276391	737569	534300	765377	687417	487442	602993	545062	387761	570444	525659	459928	411167	398622	358547	422033	362649	363108	429345
POS_8927	2.906	289.153	Indole-3-acetyl-L-leucine	[M+H]+	C16H20N2O3	HCZNPUHZYPPINM-UHFFFAOYNA-N	CC(C)CC(N=C(O)CC1=C[NH]C2=CC=CC=C12)C(O)=O	Organic acids and derivatives	Carboxylic acids and derivatives	Amino acids, peptides, and analogues		0.743	116425	103255	66408.2	70352.3	117862	112230	321969	261087	249186	227541	226978	170989	45503.8	61584.6	33801.4	46231.3	39409.1	66779	20773.3	14720.9	13127.7	44938.3	25084.5	11547.1	102397	143741	130388	119374	152048	123604
POS_966	2.463	130.063	Indole-3-carbinol	[M+H-H2O]+	C9H9NO	IVYPNXXAYMYVSP-UHFFFAOYSA-N	OCC1=C[NH]C2=C1C=CC=C2	Organoheterocyclic compounds	Indoles and derivatives	Indoles		0.879	2.28381e+06	1.74478e+06	2.39161e+06	2.34862e+06	2.41339e+06	2.24918e+06	1.82073e+06	1.56506e+06	1.96592e+06	1.60493e+06	1.77786e+06	1.66139e+06	1.48072e+06	2.06039e+06	2.94632e+06	2.70803e+06	1.59233e+06	1.87392e+06	1.68187e+06	976652	1.77312e+06	1.86902e+06	1.49561e+06	1.02594e+06	2.34792e+06	1.85782e+06	2.55369e+06	1.90785e+06	1.71815e+06	2.35581e+06
POS_2016	5.328	162.053	Indole-3-carboxylic acid	[M+H]+	C9H7NO2	KMAKOBLIOCQGJP-UHFFFAOYSA-N	OC(=O)C1=C[NH]C2=C1C=CC=C2	Organoheterocyclic compounds	Indoles and derivatives	Indolecarboxylic acids and derivatives	C19837	0.82	21354.4	20239.3	20065.1	16964.9	17581.3	22134.7	15014.4	20017.9	16822.7	17074	17181.6	13728.7	17079.7	19993.5	15422.1	16054.6	18484.4	15311.5	29199.8	26097	24204.4	26508	24128	21272.1	19064.6	20367.4	18770.3	17576.9	17066.2	22875.2
POS_4157	4.388	206.079	Indole-3-lactic acid	[M+H]+	C11H11NO3	XGILAAMKEQUXLS-UHFFFAOYSA-N	OC(CC1=C[NH]C2=C1C=CC=C2)C(O)=O	Organoheterocyclic compounds	Indoles and derivatives	Indolyl carboxylic acids and derivatives		0.724	60583.2	58618.2	58463.9	59602.8	57798.6	57039.3	55534.5	54038	56168	59231.4	58003.2	50589.3	19863.9	30259.6	10097.4	34245.9	22677.1	18135.4	24146.4	17144	24046.5	22998.2	18109	18724	42465.5	42201	44047	38935.2	43746.6	41517.1
POS_718	2.854	120.081	Indoline	[M+H]+	C8H9N	LPAGFVYQRIESJQ-UHFFFAOYSA-N	C1CC2=CC=CC=C2N1	Organoheterocyclic compounds	Indoles and derivatives	Indolines		0.732	1.11514e+06	1.16647e+06	924350	1.19719e+06	951431	939922	1.33449e+06	1.36517e+06	936173	1.26877e+06	1.04711e+06	869523	1.80101e+06	1.54077e+06	1.45867e+06	1.71107e+06	1.54099e+06	1.87224e+06	1.50873e+06	1.11869e+06	1.85173e+06	1.76609e+06	1.7122e+06	1.55061e+06	1.16636e+06	1.65596e+06	1.21531e+06	1.21761e+06	1.53299e+06	1.27906e+06
POS_1079	2.983	134.055	Indoxyl sulfate	[M+H]+	C8H7NO4S	BXFFHSIDQOFMLE-UHFFFAOYSA-N	O[S](=O)(=O)OC1=C[NH]C2=C1C=CC=C2	Organic acids and derivatives	Organic sulfuric acids and derivatives	Arylsulfates		0.729	40394.1	33658.1	27372	39538.2	41467.7	41778.4	31577.6	27836.5	31454.8	28758.5	27567.2	22031.8	20289.8	23436.8	22010.7	21599.8	18159.8	24450.3	17975	18388.9	21681	27070.1	20867.1	17732.2	24391.2	36250.3	40509.5	28689.4	34823.3	41202.1
POS_12570	10.753	343.201	Iprovalicarb	[M+Na]+	C18H28N2O3	NWUWYYSKZYIQAE-WMCAAGNKSA-N	CC(C)OC(=O)NC(C(C)C)C(=O)NC(C)C1=CC=C(C)C=C1	Organic acids and derivatives	Carboxylic acids and derivatives	Amino acids, peptides, and analogues		0.713	62784.5	63812.2	59214.9	61023.6	67091.4	67556.9	55094.6	59046.3	50242.4	53567	60177	49518.6	64384.3	73373.4	59231.4	70027.6	63537.1	68625.4	97679.2	100598	86865.7	117946	121702	109602	61502.5	54019.8	49471.3	44093.1	54675.7	69024.7
POS_19218	6.764	429.242	Irbesartan	[M+H]+	C25H28N6O	YOSHYTLCDANDAN-UHFFFAOYSA-N	CCCCC1=NC2(CCCC2)C(=O)N1CC3=CC=C(C=C3)C4=CC=CC=C4C5=N[NH]N=N5	Benzenoids	Benzene and substituted derivatives	Biphenyls and derivatives	C07469	0.784	198911	183258	171017	181633	165707	171791	151739	176193	175291	154117	178513	137658	106547	102438	105052	117644	100189	97990.5	160037	170523	186057	187022	163683	172910	197064	156935	171292	163977	186121	204228
POS_26519	4.053	523.141	Iridin	[M+H]+	C24H26O13	LNQCUTNLHUQZLR-OZJWLQQPSA-N	COC1=C(OC)C(=CC(=C1)C2=COC3=CC(=C(OC)C(=C3C2=O)O)OC4OC(CO)C(O)C(O)C4O)O	Phenylpropanoids and polyketides	Isoflavonoids	Isoflavonoid O-glycosides		0.818	111017	95232.1	121809	113735	108049	110401	96394.1	95437.3	98579.3	91792.1	93318.5	106875	56807.6	59026.4	61489.2	72690.1	63352.9	65862.3	96304.2	94831.1	94276.9	97905.3	96060.8	97390.7	111897	103743	104332	104844	106303	98684.8
POS_30987	7.906	587.281	Irinotecan hydrochloride	[M+H]+	C33H38N4O6.HCl	GURKHSYORGJETM-WAQYZQTGSA-N	CCC1=C2CN3C(=CC4=C(C3=O)COC(=O)[C@@]4(CC)O)C2=NC5=C1C=C(C=C5)OC(=O)N6CCC(CC6)N7CCCCC7.Cl					0.729	32797.7	33409.3	35789.6	27945.8	33575.8	35759.3	65149.5	70417.7	73659.5	48676.8	59838.4	53568.1	44014.9	51397.8	65264.6	49968.9	52421.1	59171.9	49261.5	46910.9	63103.9	67042.5	49089.1	60045.9	57726.2	46189	70665.7	64173.2	57908.4	57471.1
POS_11528	7.359	331.082	Iristectorigenin B	[M+H]+	C17H14O7	WRZOUWHPDDOJNR-UHFFFAOYSA-N	COC1=C(C=C(C=C1)C2=COC3=C(C2=O)C(=C(C(=C3)O)OC)O)O					0.914	306388	322821	312537	277454	320949	300085	303895	313109	294747	316078	287459	220331	289235	276598	255792	250692	251410	226669	370491	394131	458204	500815	389901	387736	329390	350379	356602	281270	329584	415996
POS_5469	5.658	233.151	Isoalantolactone	[M+H]+	C15H20O2	CVUANYCQTOGILD-QVHKTLOISA-N	C[C@]12CCCC(=C)[C@@H]1C[C@H]3[C@@H](C2)OC(=O)C3=C	Lipids and lipid-like molecules	Prenol lipids	Terpene lactones		0.741	83633.5	99484.9	64552	73385.1	179432	74614	84118.7	71450.7	81486.9	84825.1	77480.1	92950.9	178163	182015	179060	173743	168645	165398	193804	152446	203546	229748	124201	124049	65999.9	85449.7	128126	63413	68870.5	68974.9
POS_17793	6.111	411.173	Isoapetalic acid	[M+Na]+	C22H28O6	JZWLSXINEVHWEP-UHFFFAOYSA-N	CCCC(CC(O)=O)C1=C2OC(C)C(C)C(=O)C2=C(O)C3=C1OC(C)(C)C=C3	Organoheterocyclic compounds	Benzopyrans	1-benzopyrans		0.862	177830	176472	167135	156882	167123	142351	210932	229612	210390	200301	190057	205299	275252	223113	241139	225559	217148	262134	143821	78274.3	139220	149165	145152	144791	176945	122087	120900	186978	172266	180059
POS_41173	14.319	838.635	Isobutyryl CoA	[M+H]+	C25H42N7O17P3S	AEWHYWSPVRZHCT-NNYIDDMCSA-N	CC(C)C(=O)SCCNC(=O)CCNC(=O)C(O)C(C)(C)CO[P](O)(=O)O[P](O)(=O)OCC1OC(C(O)C1O[P](O)(O)=O)[N]2C=NC3=C2N=CN=C3N	Lipids and lipid-like molecules	Fatty Acyls	Fatty acyl thioesters		0.852	192067	123192	198630	199572	158290	125626	400349	219792	96106	146061	215855	211304	158363	120759	80754.1	70023	60822.5	105612	71776.2	88149.6	97464.4	82650	104790	232064	62259.1	231799	159406	124705	261417	112495
POS_24567	4.863	498.171	Isochromophilone IX	[M+Na]+	C25H30ClNO6	SAMXBYLRDCRTCV-HMSDUJDUSA-N	CCC(C)C=C(C)C=CC1=CC2=C(Cl)C(=O)C(C)(OC(C)=O)C(=O)C2=CN1CCCC(O)=O	Organoheterocyclic compounds	Azaphilones			0.714	479250	469757	505433	489557	480355	478392	538099	528932	533879	538045	525987	614430	757720	872964	1.01671e+06	1.05743e+06	1.03505e+06	811104	374721	360454	326623	347489	357755	371719	675718	657957	652944	734765	641056	617415
POS_4190	5.816	207.099	Isoeugenol acetate	[M+H]+	C12H14O3	IUSBVFZKQJGVEP-SNAWJCMRSA-N	C/C=C/C1=CC(=C(C=C1)OC(=O)C)OC					0.701	59246.1	60087.2	71003.5	76747	55254.2	72559.2	65091.9	68796.6	72647.1	62319	66076.7	52194.7	42918.2	45521.7	42066.4	42900.4	40254.9	38903.9	34722.7	37195.2	47220.7	35146.9	37987.2	37539.1	59358.9	53942.8	52749.7	53777.3	49899.1	69955.7
POS_3611	5.813	195.062	Isoferulic acid	[M+H]+	C10H10O4	QURCVMIEKCOAJU-HWKANZROSA-N	COC1=CC=C(C=CC(O)=O)C=C1O	Phenylpropanoids and polyketides	Cinnamic acids and derivatives	Hydroxycinnamic acids and derivatives	C10470	0.78	64704.8	74329.2	73812.6	72609.7	66304	64976.9	49043.6	52509.4	55668.5	51488.2	52652.2	36922.1	21871.1	23062.2	21887.3	19333.9	19470.4	13874	7786.1	7173.15	11730.8	12333.9	11104.3	11310.3	35583.1	29773	30106.6	27905.6	38280.4	39972.8
POS_28668	3.258	551.327	Isogomphrenin I	[M+H]+	C24H26N2O13	IKCBLEDGTPAJDE-VRFZYHLASA-N	OCC1OC(OC2=C(O)C=C3CC(N(C=CC4=CC(=NC(C4)C(O)=O)C(O)=O)C3=C2)C(O)=O)C(O)C(O)C1O	Organic oxygen compounds	Organooxygen compounds	Carbohydrates and carbohydrate conjugates		0.719	100705	45828.5	80606.8	95826.3	107268	105310	112108	69576.1	72975.5	117853	69112.9	54821.5	40033.7	50285.6	53099.2	35229.7	33397	61619.6	87320.3	115938	124636	122528	98365.7	101880	83177.3	118048	146100	83609.9	88646.8	96648.7
POS_19183	3.406	429.163	Isolupalbigenin	[M+Na]+	C25H26O5	FXJPTJQFJYNFKC-UHFFFAOYSA-N	CC(C)=CCC1=C(O)C=CC(=C1)C2=COC3=C(CC=C(C)C)C(=CC(=C3C2=O)O)O	Phenylpropanoids and polyketides	Isoflavonoids	Isoflav-2-enes		0.792	143722	109305	144044	150757	166466	190182	202854	253373	182723	268619	140810	129485	82206.4	112769	69585.4	64221.8	84060.8	112315	124083	134756	173738	163436	149928	146321	135730	185721	113804	111099	156353	126791
POS_8579	10.525	285.218	Isonerylgeraniol-18-oic acid	[M-2H2O+H]+	C20H32O3	USXGDFAHMRCBBX-AGZUIYMTSA-N	CC(C)=CCC\\C(=C\\CC\\C(C)=C\\CC\\C(C)=C\\CO)C(O)=O	Lipids and lipid-like molecules	Prenol lipids	Diterpenoids		0.768	587296	298462	217745	333734	340886	333831	343514	269634	122662	316954	175808	233111	228430	216647	146437	142664	147379	164168	228461	248052	686792	694846	275508	141783	172080	114240	224875	181933	355603	232271
POS_823	3.205	124.038	Isonicotinic acid	[M+H]+	C6H5NO2	TWBYWOBDOCUKOW-UHFFFAOYSA-N	OC(=O)C1=CC=NC=C1	Organoheterocyclic compounds	Pyridines and derivatives	Pyridinecarboxylic acids and derivatives	C07446	0.742	179775	146564	167490	181770	201077	184044	167728	179701	224267	190844	188047	138043	531835	580441	616363	546475	487253	542660	346980	339049	401505	379064	322490	303089	222944	235134	247604	213027	241597	247905
POS_2988	5.817	181.083	Isopropyl 4-Hydroxybenzoate	[M+H]+	C10H12O3	CMHMMKSPYOOVGI-UHFFFAOYSA-N	CC(C)OC(=O)C1=CC=C(C=C1)O					0.714	36485.3	32507.7	37061.8	32035.7	33037.9	36446.6	33960.8	35022.6	31993.7	30160.5	31817.5	22437.9	20604.3	21627.3	21829.8	19021.7	19495.1	21437.5	46532.9	23938.6	26544	25630.1	30896.1	28039.5	23756.9	22539.2	28860.3	23080.1	25874.9	26878
POS_11392	7.57	329.135	Isopropylidenylacetyl-marmesin	[M+H]+	C19H20O5	PQCLZBCFLJVBGA-MRXNPFEDSA-N	CC(=CC(=O)OC(C)(C)[C@H]1CC2=C(O1)C=C3C(=C2)C=CC(=O)O3)C					0.713	148772	146110	143113	139985	150240	146965	113418	106708	111341	105353	97135.3	87349.7	45491.4	46664.9	53310.3	53969.5	51044.1	52444.4	61125.1	66969.3	72136.9	70436	61419.8	62778.9	149403	151782	164879	126010	147424	161786
POS_10775	10.94	319.225	Isosteviol	[M+H]+	C20H30O3	KFVUFODCZDRVSS-LLTUXKBDSA-N	C[C@]12CC[C@H]3[C@]4(CCC[C@@]([C@H]4CC[C@]3(C1)CC2=O)(C)C(=O)O)C					0.741	403732	378174	331514	358660	401502	522983	303839	309236	232824	403258	314970	211595	425748	418711	157282	178814	249127	212973	283023	473405	448340	648731	446246	442517	230628	216698	250362	213980	218650	254113
POS_15631	6.549	383.072	Jaceidin	[M+Na]+	C18H16O8	XUWTZJRCCPNNJR-UHFFFAOYSA-N	COC1=C(O)C=CC(=C1)C2=C(OC)C(=O)C3=C(O)C(=C(O)C=C3O2)OC	Phenylpropanoids and polyketides	Flavonoids	O-methylated flavonoids		0.77	68432.3	65569.1	58685.2	59974.1	56328.9	62440.9	38881.8	36345.8	41906.6	37317.3	35763.6	32074.3	76529.7	72999.6	67796.9	64579.1	61857.7	72892.4	53111.5	47210.1	57810.4	62367.1	51394.4	52280.4	36588.8	41203.2	38462.6	35206.5	36260.4	40317.9
POS_4879	7.319	221.187	Jaeschkeanadiol	[M-H2O+H]+	C15H26O2	SUAPQGLGNKUSLY-LJISPDSOSA-N	CC(C)C1(O)CCC2(C)CC=C(C)CC(O)C12	Lipids and lipid-like molecules	Prenol lipids	Sesquiterpenoids		0.872	196919	203086	196011	182017	221458	198579	281296	261922	271040	297608	267955	192807	69308.2	72264.3	73645.8	60435.5	68867.9	195118	199637	198493	264563	264470	214604	194206	266184	312957	310941	251176	297395	332788
POS_31078	3.104	589.149	Jaslanceoside B	[M+Na]+	C26H30O14	MGEVYVDQMTWJNV-HOPHSATRSA-N	COC(=O)CC1C(=CCOC(=O)C=CC2=CC=C(O)C=C2)C(OC=C1C(O)=O)OC3OC(CO)C(O)C(O)C3O	Lipids and lipid-like molecules	Prenol lipids	Terpene glycosides		0.791	16233	12817.8	16385.4	19025.3	17689.1	26257.3	22423.7	26488.9	24318.4	38823.3	32101.9	16297.6	6385.12	18470.2	14838.3	9252.88	11369.4	6817.73	13075.5	13603.9	9690.9	12296.8	12974	8878.36	21889.1	30458.1	24477.5	20765.7	39137.6	28399
POS_3003	6.582	181.119	Jasmolone	[M+H]+	C11H16O2	SVRKACAGHUZSGU-SNAWJCMRNA-N	O=C1C(=C(C)C(O)C1)CC=CCC					0.829	223962	237984	208169	219554	217795	219889	187853	198761	186488	171873	164493	150484	220969	207163	214217	201159	203930	206326	202005	196073	219175	232564	193534	199665	171364	182478	181213	158157	173707	191375
POS_15641	3.755	383.132	Junipediol A 8-glucoside	[M+Na]+	C16H24O9	REHZVRNVHQFBAF-YLHHEPAUSA-N	COC1=CC(=CC=C1O)C(CO)COC2OC(CO)C(O)C(O)C2O	Organic oxygen compounds	Organooxygen compounds	Carbohydrates and carbohydrate conjugates		0.803	210020	176231	196487	200807	194796	187322	214730	185952	173932	190698	186768	180725	241242	196860	195733	183824	220390	213511	163595	216468	161986	190614	182079	180814	259632	369815	317492	275530	318039	285213
POS_32688	5.92	617.146	Kaempferol 3-O-beta-D-glucopyranosyl-7-O-alpha-L-rhamnopyranoside	[M+Na]+	C27H30O15	JYXSWDCPHRTYGU-RVCYDTIBSA-N	CC1OC(OC2=CC3=C(C(=C2)O)C(=O)C(=C(O3)C4=CC=C(O)C=C4)OC5OC(CO)C(O)C(O)C5O)C(O)C(O)C1O	Phenylpropanoids and polyketides	Flavonoids	Flavonoid glycosides		0.861	6.43448e+06	5.96946e+06	6.51031e+06	5.91513e+06	5.96293e+06	6.4101e+06	4.11765e+06	4.6286e+06	4.39053e+06	4.57978e+06	4.48244e+06	4.11142e+06	7.91335e+06	7.71626e+06	7.93324e+06	8.3216e+06	8.01692e+06	7.8808e+06	6.20929e+06	7.09163e+06	6.68329e+06	6.86174e+06	7.1406e+06	6.84678e+06	7.12512e+06	7.06424e+06	7.02993e+06	6.90833e+06	7.07862e+06	7.57497e+06
POS_10557	7.687	315.193	Kahweol	[M+H]+	C20H26O3	JEKMKNDURXDJAD-HWUKTEKMSA-N	C[C@@]12C=CC3=C(C=CO3)[C@H]1CC[C@@]45C[C@@H](CC[C@@H]24)[C@@](O)(CO)C5	Organoheterocyclic compounds	Naphthofurans			0.754	153543	195389	156799	229222	197525	164598	89976.4	88452.6	102159	76824	63322.9	114085	128834	149870	179150	263560	109029	187662	327022	235305	209957	327925	259655	144876	87771.6	79329.3	77482.7	94879.6	85877.6	61693.6
POS_4525	3.249	214.106	Kainic Acid	[M+H]+	C10H15NO4	VLSMHEGGTFMBBZ-OOZYFLPDSA-N	CC(=C)C1CNC(C1CC(O)=O)C(O)=O	Organic acids and derivatives	Carboxylic acids and derivatives	Amino acids, peptides, and analogues		0.726	23575.9	18109.2	21528.9	22009.8	24701.6	24198	31823	33155.9	37653.2	34661.1	33036.2	23188.1	12246.5	8369.76	16266.7	12925.5	11044	9131.03	5236.25	6365.74	17455.4	17870.8	18098.3	12558	27030.4	31928.6	18008.9	27842.2	21269.6	19414.4
POS_17623	4.203	409.11	Khelloside	[M+H]+	C19H20O10	SJRACCTZSAUMGO-WIMVFMHDSA-N	COC1=C2C=COC2=CC3=C1C(=O)C=C(COC4OC(CO)C(O)C(O)C4O)O3	Organoheterocyclic compounds	Benzopyrans	1-benzopyrans		0.773	43618.9	32903.8	41305.1	48004.1	38732.5	42287.5	66470.5	34926.2	63356.4	28974.8	28744.6	35525.5	170958	174224	182015	184685	174685	181512	249280	249992	246654	246551	235473	256451	118701	132154	126599	124476	129645	117637
POS_1359	3.218	143.033	Kojic acid	[M+H]+	C6H6O4	BEJNERDRQOWKJM-UHFFFAOYSA-N	OCC1=CC(=O)C(=CO1)O	Organoheterocyclic compounds	Pyrans	Pyranones and derivatives	C14516	0.921	269516	227553	252209	263892	284107	293373	243449	259286	269163	278104	266041	153886	181053	176755	197420	171401	152320	157272	105867	105558	127234	116753	102536	94478.3	169208	181951	181984	154392	176880	193361
POS_6260	8.381	247.169	Koninginin E	[M-2H2O+H]+	C16H26O4	INHVGPIPHZJQOP-ZNMIVQPWSA-N	CCCCCC[C@H](O)[C@@H]1CCC2=C(O1)[C@H](O)CCC2=O	Organoheterocyclic compounds	Benzopyrans			0.747	74878.1	88238.2	63463.2	71491.5	79479.8	64178.8	96070.9	42475.6	30725.6	58320.5	50706.8	61693.3	62305.9	66176.9	62832.2	77418.5	55618.9	71093.8	134209	94347.8	188022	131759	118628	109025	60472.9	34592.8	43697.5	41279.1	41812.6	54603.5
POS_39845	5.561	783.26	Kuwanone H	[M+Na]+		DKBPTKFKCCNXNH-QXGWMLRCSA-N	CC(C)=CCC1=C(O)C=CC(=C1O)C(=O)[C@H]2[C@@H](CC(=C[C@@H]2C3=C(O)C=C(O)C4=C3OC(=C(CC=C(C)C)C4=O)C5=C(O)C=C(O)C=C5)C)C6=C(O)C=C(O)C=C6	Phenylpropanoids and polyketides	Flavonoids	Flavones		0.74	28464.6	26568.3	26087.2	29708.8	37767	30532.9	40929.2	36034	37436.3	34419.5	37277.3	30355.8	38866.6	28550.3	29784.2	31514.3	36179.4	31619.5	19683.3	14123	18802.8	25882.9	17594.8	19120.7	40914.7	35981.1	33975.5	21699	35550.2	37124.9
POS_32516	12.355	613.476	L-Glutathione (oxidized form)	[M+H]+	C20H32N6O12S2	YPZRWBKMTBYPTK-BJDJZHNGSA-N	NC(CCC(O)=NC(CSSCC(N=C(O)CCC(N)C(O)=O)C(O)=NCC(O)=O)C(O)=NCC(O)=O)C(O)=O	Organic acids and derivatives	Carboxylic acids and derivatives	Amino acids, peptides, and analogues		0.76	67189.2	83196.6	76609	85174.8	69259.9	83806.3	106389	116404	109160	107722	112535	89752.2	55485.5	58412.7	55212.2	44304.8	49829.6	51676.3	91897.7	73041.1	70666.6	98742.7	86448.1	62866.8	116442	102747	121191	89242.9	100596	119449
POS_3211	4.029	187.084	L-Oxonoreleagnine	[M+H]+	C11H10N2O	FZHZQHNKCPJTNQ-UHFFFAOYSA-N	O=C1NCCC2=C1[NH]C3=CC=CC=C23	Organoheterocyclic compounds	Indoles and derivatives	Pyridoindoles		0.706	40849.6	39746.6	39184.1	41667.5	46443.5	39937.1	35918.9	37330.8	38335.4	32690.4	34732.4	29234.4	28232.9	29525	25045.3	22061	25623.2	25402.4	26799.8	28290.4	32862.2	35076.7	28354.8	29290.9	37631.3	37265.9	39700.7	33521.6	35283.2	37190.9
POS_37997	10.074	727.222	Lampranthin II	[M+H]+	C34H34N2O16	BRMDRKOAVZEJCS-WPUGSIMNSA-N	COC1=CC(=CC=C1[O-])C=CC(=O)OCC2OC(OC3=C(O)C=C4C(=C3)CC(C(O)=O)[N+]4=CC=C5CC(NC(=C5)C(O)=O)C(O)=O)C(O)C(O)C2O	Alkaloids and derivatives	Betalains	Betacyanins and derivatives		0.742	5389.05	5370.61	4592.73	4296.06	4985.28	4446.7	5961.72	4761.58	6532.71	4472.76	4578.36	6053.27	5459.57	5138.61	4504.79	5347.32	6338.42	4809.02	3419.42	2153.62	3918.45	3410.2	2609.21	2268.48	6286.79	5378.12	5212.57	5033.53	5598.45	6946.21
POS_17914	5.917	412.228	Lasiocarpine	[M+H]+	C21H33NO7	QHOZSLCIKHUPSU-LPLKQDONSA-N	CO[C@@H](C)[C@](O)(C(=O)OCC1=CCN2CC[C@H](OC(=O)C(\\C)=C/C)[C@@H]12)C(C)(C)O	Alkaloids and derivatives				0.762	131737	179710	144437	107992	131559	83944.1	69564.8	98668.6	56996.2	66485.4	80099.5	111915	14942.1	17699.3	65969.3	57183.7	43282.3	62051.4	24941.8	19294	70577.5	30108.2	11731.9	56575.4	105050	97274.6	94423.6	91962.3	65126.5	137141
POS_19033	4.28	427.191	Leupeptin	[M+H]+	C20H38N6O4	GDBQQVLCIARPGH-CGZBRXJRSA-N	CC(C)CC(NC(C)=O)C(=O)NC(CC(C)C)C(=O)NC(CCCN=C(N)N)C=O	Organic acids and derivatives	Carboxylic acids and derivatives	Amino acids, peptides, and analogues		0.784	230058	255774	239242	238458	250927	216859	254226	244587	250526	261531	243806	255021	204166	244435	292714	273700	311549	327390	278748	301219	290627	240919	267571	252224	246755	261593	264339	245943	246322	248170
POS_14024	3.147	362.142	Levofloxacin	[M+H]+	C18H20FN3O4	GSDSWSVVBLHKDQ-JTQLQIEISA-N	C[C@H]1COC2=C(N3CCN(C)CC3)C(=CC4=C2N1C=C(C(O)=O)C4=O)F	Organoheterocyclic compounds	Quinolines and derivatives	Quinoline carboxylic acids	C07660	0.758	117542	116132	119898	128546	149728	132945	104329	118343	159489	153141	142065	84766.6	143299	172756	152451	119755	100899	127896	102460	112119	131256	128546	103525	93307.6	112599	127203	137153	102256	124973	142353
POS_3375	6.42	191.104	Ligustilide	[M+H]+	C12H14O2	IQVQXVFMNOFTMU-FLIBITNWSA-N	CCCC=C1OC(=O)C2=C1CCC=C2	Organoheterocyclic compounds	Isobenzofurans			0.863	78244.5	79268.9	68437.3	68272.2	75599	78696.2	53247.1	52444.7	51652.3	69706.3	58298.6	39276.1	45588.3	51343.7	40594.5	39106.8	38428.6	42230.7	56449.9	61997.2	63472.6	79274.8	61877.3	60957.3	51524.5	52387.4	52537.9	41165.2	66282.6	61014.5
POS_17496	2.856	407.213	Lincomycine	[M+H]+	C18H34N2O6S	OJMMVQQUTAEWLP-UHFFFAOYSA-N	CCCC1CC(N(C)C1)C(=O)NC(C(C)O)C2OC(SC)C(O)C(O)C2O	Organic acids and derivatives	Carboxylic acids and derivatives	Amino acids, peptides, and analogues		0.742	90073	114225	68756.1	96079.1	81357.1	74809.9	85121	67349.9	69661.9	113139	70449.2	74950.8	256227	166892	148347	187697	174708	179660	89322.9	87727.3	102554	41991.7	86329.9	103550	70132.1	123167	111158	111700	123489	88859.3
POS_5348	6.944	231.134	Lindenenol	[M+H]+	C15H18O2	XRDJYSVGPBJZSG-PSDLAXTLSA-N	CC1=COC2=C1[C@@H]([C@H]3C(=C)[C@H]4C[C@H]4[C@@]3(C2)C)O					0.712	66662.7	65290.3	64337.9	61961.3	64348.6	60761.9	55950	58885.2	64538	59917.4	60242.3	53168.4	57922.6	48095.4	39208.1	43430.2	26031.2	45365	47434.8	37706.6	54283.3	49309.4	45093.5	51355.6	56226	54483.6	59619.3	52189.5	55546.1	58137.1
POS_6117	8.464	245.117	Linderalactone	[M+H]+	C15H16O3	LWCKQMHMTSRRAA-QGQQYVBWSA-N	C\\C1=C/CCC2=C[C@@H](OC2=O)C3=C(C1)OC=C3C	Organoheterocyclic compounds	Dihydrofurans	Furanones		0.785	24252.8	20469.9	23693.3	22469.4	21498.8	20659.7	27930.5	27590.4	25527	32020.3	24917.3	20355.8	9295.43	7287.43	7081.58	4779.47	6383.69	5194.39	9364.9	9468.44	8093.09	10290.4	7542.98	10370.7	20570.2	21443.7	18854.9	13260.5	15402.4	24064.7
POS_8111	12.036	279.228	Linolenic acid	[M+H]+	C18H30O2	DTOSIQBPPRVQHS-PDBXOOCHSA-N	CC\\C=C/C/C=C\\C\\C=C/CCCCCCCC(O)=O	Lipids and lipid-like molecules	Fatty Acyls	Lineolic acids and derivatives	C06427	0.786	241590	255963	174380	238303	288999	184055	88758.1	200034	450365	214372	195115	302278	149327	103060	75626.7	166779	117826	76086.8	109013	41634.6	54894.9	60145.2	73794.9	117062	123595	94426.5	213954	170439	143154	230613
POS_10069	8.135	307.257	Linolenic acid ethyl ester	[M+H]+	C20H34O2	JYYFMIOPGOFNPK-XSHSMGBESA-N	CC/C=C/C/C=C/C/C=C/CCCCCCCC(=O)OCC					0.767	277739	164595	160468	245767	221164	178727	89926.1	139052	75234.1	101907	98270.2	58217.5	66976.4	74464.3	58779	51545.5	56934.7	55015.5	131119	125120	155827	188569	142403	162366	99992.4	164574	100656	87932.4	101880	181535
POS_15135	10.092	375.287	Lithocholenic Acid	[M+H]+	C24H38O3	FEGCPHIPSRBREU-UHFFFAOYSA-N	CC(CCC(O)=O)C1CCC2C3CCC4CC(O)CCC4(C)C3C=CC12C	Lipids and lipid-like molecules	Steroids and steroid derivatives	Bile acids, alcohols and derivatives		0.722	18440.1	21166.5	13096.7	30061	14638.9	30717.2	39712.8	19984.9	16294.7	15108.4	39012.1	18198.4	40628.9	31136.3	6037.6	5089.58	4481.45	6184.43	16909.6	4761.32	17934.9	45700.2	41864.8	4102.71	9889.04	33678.6	12460.5	8865.53	18125.4	13198.9
POS_11471	0.847	330.116	Lithosprmoside	[M+H]+	C14H19NO8	WIIDBJNWXCWLKF-BSQUXQLZSA-N	C1=C/C(=C\\C#N)/[C@@H]([C@H]([C@@H]1O)O)O[C@@H]2[C@@H]([C@@H]([C@@H]([C@H](O2)CO)O)O)O					0.715	132982	154801	137853	135105	151842	124306	119607	109669	131402	133355	118606	94258.9	49185.1	49667.8	41090.4	50401.6	53967.8	37053.2	39055.9	40911.7	47661.3	40404.3	37072.3	40501.3	83579.5	100170	98417.2	81452.6	79950.6	92052.1
POS_26532	2.204	523.205	Lividic acid	[M+Na]+	C27H32O9	YFNNJORBJZUGCV-UHFFFAOYSA-N	CCCCCC(=O)CC1=C2C(=O)OC3=C(OC2=C(O)C(=C1)OC)C(=C(C(O)=O)C(=C3)O)CCCCC	Phenylpropanoids and polyketides	Depsides and depsidones			0.765	24516.9	53663.3	25433.2	29944	17748.6	36115.9	34408.4	43341.5	28150.6	40529.1	33316.5	52587.2	42610.1	18313.7	11913.7	10377.7	21164.4	33719.4	17532.6	32587.6	54601.9	39117.4	83143.6	56670.8	29311	31939.8	8720.09	31953.5	33455.9	36107.5
POS_17943	3.506	413.14	Loganin	[M+Na]+		AMBQHHVBBHTQBF-UOUCRYGSSA-N	COC(=O)C1=COC(OC2OC(CO)C(O)C(O)C2O)C3C(C)C(O)CC13	Lipids and lipid-like molecules	Prenol lipids	Terpene glycosides		0.724	80582.4	80894	78954.4	105079	83108.4	85667	87245.8	71882.4	75095.9	74093.7	68276.3	53708.1	32736	39315.4	34420.6	28492.6	29391.3	38814.5	81469.2	66080.9	79823.6	107926	84259.2	86457.1	63745.7	83421.2	116539	84254.2	81186.1	76116.2
POS_3716	5.043	197.116	Loliolide	[M+H]+	C11H16O3	XEVQXKKKAVVSMW-WRWORJQWSA-N	CC1(C)C[C@H](O)C[C@@]2(C)OC(=O)C=C12	Organoheterocyclic compounds	Benzofurans			0.911	979827	981311	890805	644127	975400	660894	1.26815e+06	1.02559e+06	1.07115e+06	943198	949350	666484	308846	707563	714712	564658	315395	664109	360625	350920	759513	542258	321353	482400	684536	1.02538e+06	1.1254e+06	835436	980476	1.04291e+06
POS_15648	5.516	383.151	Loratadine	[M+H]+	C22H23ClN2O2	JCCNYMKQOSZNPW-UHFFFAOYSA-N	CCOC(=O)N1CCC(CC1)=C2C3=C(CCC4=C2N=CC=C4)C=C(Cl)C=C3	Organoheterocyclic compounds	Benzocycloheptapyridines		C06818	0.72	96176.2	83260.7	76139	78470.8	108909	122106	110994	97846.4	106398	102024	112216	67135.7	81399.7	66690.5	60497.7	54550.8	64973.9	53630.6	64057.8	75060.9	79121	85970.4	76361.5	66358.3	99144	83226.9	79725.9	71929.5	83848.8	82609.7
POS_20412	11.814	445.269	Lovastatin acid	[M+Na]+	C24H38O6	QLJODMDSTUBWDW-BXMDZJJMSA-N	CCC(C)C(=O)OC1CC(C)C=C2C=CC(C)C(CCC(O)CC(O)CC(O)=O)C12	Organic acids and derivatives	Hydroxy acids and derivatives	Medium-chain hydroxy acids and derivatives		0.735	106805	107580	95885.5	94563.8	88293.7	82112.8	99870.8	131212	116370	104736	100982	116400	53300.5	37876.3	34462	51079.7	46425.1	36996.8	149348	137891	133086	128842	142985	108207	107839	89467.8	115354	98732.7	87483.9	109351
POS_28692	13.528	551.422	Lutein	[M+H-H2O]+	C40H56O2	KBPHJBAIARWVSC-UHFFFAOYSA-N	CC(=CC=CC=C(C)C=CC=C(C)C=CC1=C(C)CC(O)CC1(C)C)C=CC=C(C)C=CC2C(=CC(O)CC2(C)C)C	Lipids and lipid-like molecules	Prenol lipids	Tetraterpenoids		0.814	252903	228145	208332	283757	229661	249179	111398	110527	124068	113473	82809.9	89272.7	272643	298168	290517	282124	288936	286988	191130	201347	211817	257888	202930	212733	171615	154484	156605	132077	153625	152370
POS_20656	5.747	449.106	Luteolin-4'-o-glucoside	[M+H]+	C21H20O11	UHNXUSWGOJMEFO-QNDFHXLGSA-N	OCC1OC(OC2=C(O)C=C(C=C2)C3=CC(=O)C4=C(O3)C=C(O)C=C4O)C(O)C(O)C1O	Phenylpropanoids and polyketides	Flavonoids	Flavonoid glycosides		0.776	29407.6	17301.3	26375.5	26399.7	28526.5	31763.9	28451.4	31616.1	23477.1	29487.6	30534.9	20267.7	24092.7	23615.3	22620.8	22248.1	21038.8	18232.2	26422.3	20368.4	16067.1	32431.6	28892.8	23006.6	24282.1	27340.8	24134.6	23518	25841.7	29677.6
POS_25758	4.552	513.191	Lyalosidic acid	[M+H]+	C26H28N2O9	UZLBTLIRYSYTRG-FMKZDVGKSA-N	OC[C@H]1O[C@@H](O[C@@H]2OC=C([C@H](CC3=NC=CC4=C3[NH]C5=CC=CC=C45)[C@H]2C=C)C(O)=O)[C@H](O)[C@@H](O)[C@@H]1O	Lipids and lipid-like molecules	Prenol lipids	Terpene glycosides		0.773	96633.1	107961	80678.7	93124.5	95041.2	89625.1	118469	128074	102971	149266	130192	114461	92510.8	97421.7	93550	98807.9	88569	85133.5	144542	143295	136353	125085	139765	143130	108459	105166	93141.7	98472.9	94149.7	117307
POS_9570	4.663	300.176	Lycopsamine	[M+H]+	C15H25NO5	SFVVQRJOGUKCEG-ZGFBFQLVSA-N	CC(C)[C@](O)([C@H](C)O)C(=O)OCC1=CCN2CC[C@@H](O)[C@@H]12	Alkaloids and derivatives				0.701	59124	59864.5	62341.4	67369.7	62163.3	55588.2	81340.1	74150.9	70474	29444.8	77617.4	57250.2	58043.3	76926.3	67090.2	90382.6	69927.8	49032.8	30364.5	33927.9	71765.1	53606.7	36683.1	34146.3	71906.9	77715.3	85595.7	62792.7	67245.9	72046.9
POS_27634	13.463	537.39	Lysine conjugated cholic acid	[M+H]+	C30H52N2O6	FTOTVNJFGHCOCZ-UHFFFAOYSA-N	CC(CCC(=O)NC(CCCCN)C(O)=O)C1CCC2C3C(O)CC4CC(O)CCC4(C)C3CC(O)C12C	Lipids and lipid-like molecules	Steroids and steroid derivatives	Bile acids, alcohols and derivatives		0.785	1.17341e+07	5.64791e+06	8.93072e+06	1.33559e+07	1.11399e+07	4.04391e+06	7.55586e+06	6.1086e+06	1.00985e+07	45237.1	1.12249e+07	1.35528e+07	5.28963e+06	64877.6	8.08152e+06	1.0139e+07	3.97681e+06	7.45294e+06	2.78352e+06	39421.3	7.06228e+06	6.00892e+06	6.24304e+06	1.07316e+07	38375.6	1.05131e+07	7.37037e+06	1.13335e+07	9.95202e+06	9.64265e+06
POS_18307	7.349	417.187	Magnolin	[M+H]+	C23H28O7	MFIHSKBTNZNJIK-RZTYQLBFSA-N	COC1=C(C=C(C=C1)[C@@H]2[C@H]3CO[C@@H]([C@H]3CO2)C4=CC(=C(C(=C4)OC)OC)OC)OC					0.745	617834	630961	684539	624630	647724	581038	749672	757197	712677	704609	696459	606261	2.4317e+06	2.45633e+06	2.44832e+06	2.2992e+06	2.30699e+06	2.17413e+06	597960	640365	666022	680125	611249	640174	527245	572591	583073	503778	558310	565680
POS_19204	6.233	429.21	Majdine	[M+H]+	C23H28N2O6	TTZWEOINXHJHCY-UHJVZONPSA-N	COC(=O)C1=CO[C@@H](C)[C@@H]2CN3CC[C@@]4([C@@H]3C[C@H]12)C(=NC5=C4C=CC(=C5OC)OC)O	Organoheterocyclic compounds	Indolizidines			0.795	150939	165643	137741	109377	109422	110084	218630	219683	194106	186244	185405	114652	105141	89809.5	85230.6	112009	62708.7	77572.6	113347	127616	119777	93374.1	113231	102386	170283	99220.1	175688	174802	165012	211381
POS_26802	0.788	527.155	Maltotriose	[M+Na]+	C18H32O16	FYGDTMLNYKFZSV-PXXRMHSHSA-N	OCC1OC(OC2C(O)C(O)C(OC2CO)OC3C(O)C(O)C(O)OC3CO)C(O)C(O)C1O	Organic oxygen compounds	Organooxygen compounds	Carbohydrates and carbohydrate conjugates		0.85	38765.9	42231.1	45502.5	30480.9	33839.8	11495.3	19778.9	23258.8	19373.5	16577.1	23890.7	27383.7	119221	30772.8	45305.7	114692	127920	109484	170582	166422	183538	150896	184114	74982.4	49647.5	39495.9	15520.1	45093.6	52235.1	12520.8
POS_24183	6.131	493.13	Malvidin 3-O-glucoside	[M]+	[C23H25O12]+	PXUQTDZNOHRWLI-OXUVVOBNSA-O	COC1=CC(=CC(=C1O)OC)C2=[O+]C3=CC(=CC(=C3C=C2O[C@@H]4O[C@H](CO)[C@@H](O)[C@H](O)[C@H]4O)O)O	Phenylpropanoids and polyketides	Flavonoids	Flavonoid glycosides	C12140	0.764	58757.8	61116.6	56018.5	50489.3	59065.6	51545.4	87228.6	81962.2	78689.2	78810.9	69418.5	59346.2	25664.9	20293.7	23371.8	24625.2	26816.6	24422.3	54728.1	59402.8	65177.6	61817.8	52384	56024.9	70283.2	88156.4	78592.7	68154.6	72062.3	90142.6
POS_8103	8.555	279.191	Maprotiline	[M+H]+	C20H24ClN	NZDMFGKECODQRY-UHFFFAOYSA-N	Cl.CNCCCC12CCC(C3=C1C=CC=C3)C4=C2C=CC=C4	Benzenoids	Anthracenes			0.715	314181	320251	340053	354806	321551	320994	497336	497307	431133	416735	454831	372512	47774	46393.3	40425.8	41954.2	46604.4	51853.1	106228	134590	140557	146803	137951	143141	255361	335700	320933	263788	316746	310295
POS_12741	7.491	345.241	Medroxyprogesterone	[M+H]+	C22H32O3	FRQMUZJSZHZSGN-HBNHAYAOSA-N	CC1CC2C(CCC3(C)C2CCC3(O)C(C)=O)C4(C)CCC(=O)C=C14	Lipids and lipid-like molecules	Steroids and steroid derivatives	Pregnane steroids		0.822	224460	186647	175189	209876	166529	167046	185167	183393	71685.9	162612	229042	67672.9	191137	192090	207722	186966	205677	153222	239088	232409	274198	270405	223086	251414	239013	210092	276176	222980	260902	292332
POS_15989	9.434	387.248	Medroxyprogesteroneacetate	[M+H]+	C24H34O4	PSGAAPLEWMOORI-PEINSRQWSA-N	C[C@H]1C[C@@H]2[C@H](CC[C@@]3(C)[C@H]2CC[C@]3(OC(C)=O)C(C)=O)[C@@]4(C)CCC(=O)C=C14	Lipids and lipid-like molecules	Steroids and steroid derivatives	Pregnane steroids	C07119	0.731	214935	211276	128197	198433	190690	205407	111589	110297	178444	149191	142357	91875.4	194767	183462	170064	102927	165885	97348.8	294495	291568	277592	194929	257478	252190	133179	136117	164001	124150	130222	152358
POS_5996	4.131	242.117	Mefenamic acid	[M+H]+	C15H15NO2	HYYBABOKPJLUIN-UHFFFAOYSA-N	CC1=C(C)C(=CC=C1)NC2=C(C=CC=C2)C(O)=O	Benzenoids	Benzene and substituted derivatives	Benzoic acids and derivatives	C02168	0.708	20220.7	20355.2	23431.6	24230.6	25578.3	26108.4	42254.9	41427	34549.7	44308.6	40249.5	26342.3	8025.98	3002.1	3445.25	2264.82	3665.47	4645.94	5922.85	8215.1	6148.47	9088.29	8575.99	9366.35	16416.4	17043.2	18532.8	18414.6	26084.3	26582.9
POS_900	3.593	127.074	Melamine	[M+H]+	C3H6N6	JDSHMPZPIAZGSV-UHFFFAOYSA-N	NC1=NC(=NC(=N1)N)N	Organoheterocyclic compounds	Triazines	1,3,5-triazines	C08737	0.713	20232.7	21863.8	22618	24944.3	25741	19533.6	17101.2	13518.2	16387.6	17531.3	14283.6	14081	36094.8	30979.6	24014.6	22401.5	27075	24738.8	32576.2	36425.9	41331.9	44625.9	39624	34298.5	15057.3	15994.5	15628.8	16341.8	10440.6	15485.8
POS_6604	5.056	255.109	Melatonin	[M+Na]+	C13H16N2O2	DRLFMBDRBRZALE-UHFFFAOYSA-N	COC1=CC2=C([NH]C=C2CCN=C(C)O)C=C1	Organoheterocyclic compounds	Indoles and derivatives	Indoles	C01598	0.71	156796	160976	139791	81706.2	84765.4	89677.8	137836	200437	204908	181749	176155	107324	36098.8	48186.3	46241.8	42190.2	36885.5	55537.9	79753.7	75615.3	93008.9	96357.2	60673.9	74004.8	118343	119520	102202	102210	120850	137613
POS_33539	5.735	632.299	Mesaconitine	[M+H]+	C33H45NO11	XUHJBXVYNBQQBD-UHFFFAOYSA-N	COCC12CN(C)C3C4C(OC)C1C3(C(CC2O)OC)C5CC6(O)C(OC)C(O)C4(OC(C)=O)C5C6OC(=O)C7=CC=CC=C7	Lipids and lipid-like molecules	Prenol lipids	Diterpenoids		0.822	323065	289237	320291	311747	315409	380590	345681	315858	277931	339203	340409	347357	209894	233618	210794	224234	193470	185699	315749	261681	273166	162346	327954	310032	287683	265125	301608	314263	293626	254230
POS_9345	1.241	296.11	Metalaxyl-M-TP CGA108906	[M+H]+	C14H17NO6	WFTHOCDLKYPFJX-UHFFFAOYSA-N	COCC(=O)N(C(C)C(O)=O)C1=C(C=CC=C1C)C(O)=O	Benzenoids	Benzene and substituted derivatives	Benzoic acids and derivatives		0.711	24287.5	24518.2	11071.6	24663.2	19888.4	23039.6	60968.8	11333	23228	17015.4	10978.2	12192.4	13326.5	6560.23	2861.47	10070.7	32091	7456.92	6904.88	12300.7	12269	8568.42	11954.6	4589.27	13128	31894.1	15029.7	12347.9	16300.6	8425.68
POS_20206	3.256	443.155	Methyl (1R,4aS,8S,8aS)-3-methoxy-1-methyl-8-[(2S,3R,4S,5S,6R)-3,4,5-trihydroxy-6-(hydroxymethyl)oxan-2-yl]oxy-1,3,4,4a,8,8a-hexahydropyrano[3,4-c]pyran-5-carboxylate	[M+Na]+	C18H28O11	IZODPOCIKVLNIL-MNMYWMKCSA-N	COC1C[C@H]2[C@@H]([C@@H](C)O1)[C@@H](OC=C2C(=O)OC)O[C@@H]3O[C@H](CO)[C@@H](O)[C@H](O)[C@H]3O	Organic oxygen compounds	Organooxygen compounds	Carbohydrates and carbohydrate conjugates		0.714	185730	153913	190129	179345	215775	192155	182092	203786	174622	200563	204292	111637	244027	225176	233955	204850	191377	185495	238487	262788	280369	275964	265263	236129	185774	179362	157462	166319	194490	183403
POS_23809	4.236	488.237	Methyl (2E,8E)-9-[3a-hydroxy-6,7-dimethyl-1-(2-methylpropyl)-3-oxo-2,4,7,7a-tetrahydro-1H-isoindol-4-yl]-4,5-dihydroxy-8-methylnona-2,8-dienoate	[M+K]+	C25H39NO6	YUXUTEAAGHFKKH-MKQCFFQWSA-N	COC(=O)C=CC(O)C(O)CCC(C)=CC1C=C(C)C(C)C2C(CC(C)C)N=C(O)C12O	Lipids and lipid-like molecules	Prenol lipids	Monoterpenoids		0.71	56686	69452	45489.7	53663.5	57124.4	76594.9	21151	15425.3	22242.3	33219.3	37787.5	35711.1	295916	382055	338046	310579	261154	276238	54613.8	54018.7	43872.6	64891.5	41492.3	37006.6	35365.1	36070.3	33805	29969.4	24922.8	36996.8
POS_23242	9.768	481.278	Methyl (2R,4aS,6aR,6aS,14aS)-10,11-dihydroxy-2,4a,6a,6a,9,14a-hexamethyl-8-oxo-1,3,4,5,6,13,14,14b-octahydropicene-2-carboxylate	[M+H]+	C30H40O5	QHONUEZGTQYXKH-GOSHRYQWSA-N	COC(=O)[C@]1(C)CC[C@]2(C)CC[C@]3(C)C4=CC(=O)C5=C(C=C(O)C(=C5C)O)[C@]4(C)CC[C@@]3(C)C2C1	Benzenoids	Phenanthrenes and derivatives			0.788	120017	132012	131172	150705	127023	131642	272413	306537	270967	313184	299533	228144	119081	121495	105961	105698	108069	104602	71798.8	78480.7	100507	80382.3	81813.9	83153.7	217722	244083	234856	207229	250030	231732
POS_25483	6.879	509.199	Methyl (2R)-2-[(1S,3S,7R,8R,9R,12S,13R)-13-(furan-3-yl)-6,6,8,12-tetramethyl-17-methylidene-5,15-dioxo-2,14-dioxatetracyclo[7.7.1.0(1),(1)(2).0(3),]heptadecan-7-yl]-2-hydroxyacetate	[M+Na]+	C27H34O8	GOYZKWCPWBKPIG-JRMYCMGUSA-N	COC(=O)C(O)C1C(C)(C)C(=O)CC2OC34CC(=O)OC(C5=COC=C5)C3(C)CCC(C4=C)C12C	Lipids and lipid-like molecules	Prenol lipids	Triterpenoids		0.717	38498.6	22815.7	18215.1	20702.8	16955.8	19665.1	17090.3	18972.1	24652.4	14505.8	14737	15053.2	157766	105329	167121	114235	145000	149548	139066	134414	152679	160907	145819	142880	13377.1	20247.9	8217.93	18640.7	13928.5	13651.3
POS_30395	4.835	577.183	Methyl (4aS,5R,7S,7aS)-1-(beta-D-glucopyranosyloxy)-7-hydroxy-5-{[3-(4-hydroxyphenyl)propanoyl]oxy}-7-methyl-1,4a,5,6,7,7a-hexahydrocyclopenta[c]pyran-4-carboxylate	[M+Na]+	C26H34O13	GODSXGJMZIRXOG-QAYRTFGPSA-N	COC(=O)C1=COC(OC2OC(CO)C(O)C(O)C2O)C3C1C(CC3(C)O)OC(=O)CCC4=CC=C(O)C=C4	Lipids and lipid-like molecules	Prenol lipids	Terpene glycosides		0.709	67303.4	57987.3	67510.7	67393.7	57906.8	59014.6	62866.8	63435.3	62462.7	64339.7	66219.2	61574.9	39430.4	47335.2	55629.5	46146.8	55033.2	49078.1	69232.6	66782.4	61539.4	59307.6	62347.1	65290.3	69755.8	72029.1	72626.5	74003.9	74370.8	69509.3
POS_31985	4.302	605.184	Methyl (4S,5Z,6S)-5-(2-acetyloxyethylidene)-4-[2-[2-(4-hydroxyphenyl)ethoxy]-2-oxoethyl]-6-[(2S,3R,4S,5S,6R)-3,4,5-trihydroxy-6-(hydroxymethyl)oxan-2-yl]oxy-4H-pyran-3-carboxylate	[M+Na]+	C27H34O14	DKRXODJAISNRGA-KIOYJQFDSA-N	COC(=O)C1=COC(OC2OC(CO)C(O)C(O)C2O)C(=CCOC(C)=O)C1CC(=O)OCCC3=CC=C(O)C=C3	Lipids and lipid-like molecules	Prenol lipids	Terpene glycosides		0.763	40738.6	42684.5	36459.8	35355.5	37910.8	35081.7	27742.5	36189.6	30196.5	26565.4	34946.2	30700	28204.1	27243.5	30624.9	30129	32848.4	31599.6	45804.8	42761.1	45532.8	51361	44040.7	46026.6	34343.1	29138.9	28906.7	24152.9	31187.8	33793.7
POS_3208	5.784	187.074	Methyl 1-naphthoate	[M+H]+	C12H10O2	HMRROBKAACRWBP-UHFFFAOYSA-N	COC(=O)C1=CC=CC2=CC=CC=C12	Benzenoids	Naphthalenes	Naphthalenecarboxylic acids and derivatives		0.781	55550	64026.7	59567.3	65817.8	46861.3	61781.4	51903.8	50868.8	49093.1	44174.7	45134.3	34944.1	71519.9	68955.5	71538	71348.3	68473.6	65006.4	60449.6	57218.4	71533.2	62443.5	69094.2	58884.6	52195.5	47045.2	53441.8	47733.5	45620.2	55393.6
POS_28704	13.548	551.5	Methyl 18-(hexadecanoyloxy)octadec-9-enoate	[M+H]+	C35H66O4	RIJDLOIIODLITF-KHPPLWFESA-N	O=C(OC)CCCCCCCC=CCCCCCCCCOC(=O)CCCCCCCCCCCCCCC					0.88	706524	867770	932987	653173	803508	523560	1.23696e+06	610855	1.09321e+06	878371	868280	424331	580423	670822	1.03388e+06	116090	889481	679327	638861	482029	638911	408228	527834	75410	1.81861e+06	732872	985320	837854	803489	1.33399e+06
POS_17178	4.893	403.136	Methyl 2-(4,5-dihydroxy-6-methoxy-3,6-dimethyl-2-oxocyclohex-3-en-1-yl)oxy-4-hydroxy-3,6-dimethylbenzoate	[M+Na]+	C19H24O8	GJGRGJCMJUMZKN-UHFFFAOYSA-N	COC(=O)C1=C(OC2C(=O)C(=C(O)C(O)C2(C)OC)C)C(=C(O)C=C1C)C	Benzenoids	Benzene and substituted derivatives	Benzoic acids and derivatives		0.732	35501.7	49056.5	45500.2	49449.9	40948.3	43290.5	43784.3	40451.8	38111.4	41887.1	45480.4	55372.9	13281.3	19472	20387.7	23124	19167.7	16955.5	29926.8	26380.2	36825.6	30682.7	35739.5	29207.7	36008.4	43986.9	34343.2	35941.6	37146.9	33872.3
POS_15941	3.482	387.101	Methyl 2-(9,10a-dihydroxy-4a-methoxy-1-methyl-5,10-dioxo-3,4-dihydro-1H-benzo[g]isochromen-3-yl)acetate	[M+Na]+	C18H20O8	QYARGOCFMSDSQR-UHFFFAOYSA-N	COC(=O)CC1CC2(OC)C(=O)C3=CC=CC(=C3C(=O)C2(O)C(C)O1)O	Organoheterocyclic compounds	Naphthopyrans	Naphthopyranones		0.718	38938.2	42531.1	31400.5	39537.8	49778.3	40731.4	31862.5	31002.4	32924.5	42645.1	42279.5	24591.2	28050.3	29885.3	18704.6	26376.5	15903	24822.2	28953.8	33510.1	32731.3	46672.9	41275.3	30148.4	37542.4	29559.5	39489.2	28867.4	33813.9	34583.4
POS_6569	2.78	254.137	Methyl 2-[(2-hydroxy-3-methylbutanoyl)amino]-3-methylbutanoate	[M+Na]+	C11H21NO4	DYTVYDVNJBXBMW-UHFFFAOYSA-N	COC(=O)C(NC(=O)C(O)C(C)C)C(C)C	Organic acids and derivatives	Carboxylic acids and derivatives	Amino acids, peptides, and analogues		0.722	82988.9	111223	65767.2	83866.4	78389.4	94282.5	86216.3	89376.6	64165.2	112188	106201	74652.1	22337.6	94339.6	91387.5	98822.3	89748	85736.8	17211.7	18751.2	16251.6	20062.3	17801.6	14361.1	86843.9	99618.5	85847.6	80161.1	93353.5	92373.6
POS_3591	5.581	194.116	Methyl 2-amino-3-phenylpropanoate	[M+H]+	C10H13NO2	VSDUZFOSJDMAFZ-UHFFFAOYSA-N	COC(=O)C(N)CC1=CC=CC=C1	Organic acids and derivatives	Carboxylic acids and derivatives	Amino acids, peptides, and analogues		0.718	50808.1	21262.3	46695	46892.3	41333.6	17076.6	15558	12310.3	47020	23568.5	15267.7	25996	37696.3	39023.1	57721.5	61436.3	53372.7	33962.8	52242.2	34699.8	48593.8	48116.8	35322.1	33595.1	48448.1	25581.8	51988.5	28725.1	22866	38777.3
POS_19806	9.119	437.189	Methyl 3-[(1E,3E)-3,5-dimethyl-1,3-heptadien-1-yl]-8-hydroxy-6a,8-dimethyl-6-oxo-6a,8,9,9a-tetrahydro-6H-furo[2,3-h]isochromene-9-carboxylate	[M+Na]+	C24H30O6	VYXBNIDRQOAAHX-RQADFKIXSA-N	CCC(C)\\C=C(C)\\C=C\\C1=CC2=CC(=O)C3(C)OC(C)(O)C(C3C2=CO1)C(=O)OC	Organic oxygen compounds	Organooxygen compounds	Carbonyl compounds		0.83	265616	229780	276926	203604	253198	237218	368347	265524	250830	248580	173613	325922	301905	199357	146755	163975	200018	142641	250094	159844	146341	165594	108379	140453	261190	180516	263174	391175	224243	179748
POS_17532	12.517	407.314	Methyl 4-[(3R,5R,10S,12S,13R)-3,12-dihydroxy-10,13-dimethyl-2,3,4,5,6,7,8,9,11,12,14,15,16,17-tetradecahydro-1H-cyclopenta[a]phenanthren-17-yl]pentanoate	[M+H]+	C25H42O4	ZHUOOEGSSFNTNP-HWAYZWBCSA-N	COC(=O)CCC(C)C1CCC2C3CCC4CC(O)CCC4(C)C3CC(O)C12C	Lipids and lipid-like molecules	Steroids and steroid derivatives	Bile acids, alcohols and derivatives		0.895	458296	534887	516235	498319	464311	607327	734143	614869	488407	722178	678794	388284	493531	562687	457387	391120	341734	314978	336964	355678	371500	486503	383464	319938	575271	439899	513730	483165	578387	473581
POS_5038	5.647	225.146	Methyl jasmonate	[M+H]+	C13H20O3	GEWDNTWNSAZUDX-WQMVXFAESA-N	CCC=CCC1C(CCC1=O)CC(=O)OC	Lipids and lipid-like molecules	Fatty Acyls	Lineolic acids and derivatives		0.879	86402.3	82794.6	125407	76576	117108	91374.6	130224	86089.3	145045	77936	129305	110555	65852.7	65492.3	58477.7	62828.5	48342	55427.1	91216.6	47847.2	104317	67550.6	90774.2	80497.5	105303	107674	105139	88202.9	108264	85457.2
POS_9333	12.744	295.262	Methyl linoleate	[M+H]+	C19H34O2	WTTJVINHCBCLGX-NQLNTKRDSA-N	CCCCC/C=C\\C/C=C\\CCCCCCCC(=O)OC					0.942	311266	264067	251118	286061	339813	282679	218804	193177	222480	198725	202637	212264	251825	255068	218034	215249	216907	227420	109102	110784	126218	138612	108411	113021	181444	200096	183589	161095	182256	199700
POS_3870	0.837	200.127	Methylecgonine	[M+H]+	C10H17NO3	QIQNNBXHAYSQRY-UHFFFAOYSA-N	COC(=O)C1C(O)CC2CCC1N2C	Alkaloids and derivatives	Tropane alkaloids			0.78	360082	578482	412786	354135	403744	440746	429046	405286	431582	291270	352722	372855	425387	305828	415006	462072	497610	359077	159695	139781	186181	132639	215924	132552	223330	216236	435754	308742	179764	305753
POS_12303	4.002	340.201	Methylergonovine	[M+H]+	C20H25N3O2	UNBRKDKAWYKMIV-UHFFFAOYSA-N	CCC(CO)NC(=O)C1CN(C)C2CC3=C[NH]C4=CC=CC(=C34)C2=C1	Alkaloids and derivatives	Ergoline and derivatives	Lysergic acids and derivatives		0.763	198714	221541	189738	229310	230265	222116	142467	154350	158182	166529	174623	112579	245399	260226	252158	243545	222097	233146	325987	333183	375819	418814	361985	316771	254624	225177	253955	180350	229424	249664
POS_16753	2.156	397.193	Methylprednisolone	[M+Na]+	C22H30O5	VHRSUDSXCMQTMA-PJHHCJLFSA-N	C[C@H]1C[C@H]2[C@@H]3CC[C@](O)(C(=O)CO)[C@@]3(C)C[C@H](O)[C@@H]2[C@@]4(C)C=CC(=O)C=C14	Lipids and lipid-like molecules	Steroids and steroid derivatives	Hydroxysteroids		0.712	212736	548627	249611	176881	143075	165032	145116	209565	293284	269777	151345	168475	134600	42620.4	71766.1	132717	38485.1	91113.9	124941	63306.9	68845.4	103158	78611.1	58531.4	187399	95133.5	101180	173438	257728	180849
POS_9741	9.933	303.229	Methyltestosterone	[M+H]+	C20H30O2	GCKMFJBGXUYNAG-HLXURNFRSA-N	CC1(O)CCC2C3CCC4=CC(=O)CCC4(C)C3CCC12C	Lipids and lipid-like molecules	Steroids and steroid derivatives	Androstane steroids	C07198	0.848	2.30138e+06	2.0636e+06	1.55369e+06	2.17635e+06	1.56225e+06	2.3909e+06	2.17674e+06	2.22063e+06	3.03755e+06	1.61607e+06	1.5315e+06	1.09445e+06	1.17866e+06	1.52398e+06	1.11478e+06	1.0414e+06	1.03385e+06	1.01937e+06	1.64739e+06	1.55732e+06	1.70284e+06	1.82414e+06	1.68995e+06	1.39112e+06	1.72677e+06	1.57982e+06	1.05945e+06	1.40094e+06	1.26532e+06	1.29546e+06
POS_9556	2.765	300.141	Metoclopramide	[M+H]+	C14H22ClN3O2	TTWJBBZEZQICBI-UHFFFAOYSA-N	CCN(CC)CCNC(=O)C1=CC(=C(N)C=C1OC)Cl	Benzenoids	Phenol ethers	Aminophenyl ethers	C07868	0.756	68714.2	81918.1	58248.7	82320.3	53656	63715.7	158824	161311	66193.7	207661	169043	85454.6	34502.2	69488.2	18376.7	50090.1	22206.6	22211.9	21897.2	22492.3	39661.3	24741.9	24612.6	20018.1	56203.4	99442.9	41597.2	62768.7	103352	89412.8
POS_8485	1.206	284.147	Metolachlor	[M+H]+	C15H22ClNO2	WVQBLGZPHOPPFO-UHFFFAOYSA-N	CCC1=C(N(C(C)COC)C(=O)CCl)C(=CC=C1)C	Benzenoids	Benzene and substituted derivatives	Anilides		0.763	147450	104895	101061	101114	129238	104170	134981	123073	116469	125107	152214	96412.2	45001	30630.4	30910.8	48868	67591.6	53053.1	19829.9	24836.4	21237	22737.8	34562.8	16145.4	75153.4	67638.7	78369.2	53743.7	62620.2	68024.6
POS_8145	2.983	280.115	Metolachlor CGA 357704	[M+H]+	C14H17NO5	IMFSUYMDPTXKCC-UHFFFAOYSA-N	CCC1=CC=CC(=C1N(C(C)C(O)=O)C(=O)C(O)=O)C	Organic acids and derivatives	Carboxylic acids and derivatives	Amino acids, peptides, and analogues		0.764	223796	166910	120735	226297	218320	198843	300320	293640	306611	274015	275881	148948	60306.1	75212.8	65296.1	57071.7	56905.1	83682.3	35161.2	37057	40312.4	60310.5	36813.2	39689.9	99315.1	191775	183587	154226	184878	197070
POS_3141	6.837	185.104	Metribuzin-diketo	[M+H]+	C7H12N4O2	AHBXXEZLRFCZSF-UHFFFAOYSA-N	CC(C)(C)C1=NNC(=O)N(N)C1=O	Organoheterocyclic compounds	Triazines	1,2,4-triazines		0.707	33445.8	33568	30814.8	32780.6	34538.3	32095.4	31742.4	34362.5	27927.6	32222.5	29079.9	24878.1	37392.9	35186.3	34380.4	30424.3	35092.9	35081.3	19525.6	36328.9	30005.1	29858.3	23542.9	21524.3	26634.2	25750.7	24394.1	22046.5	24369.8	25720
POS_6342	9.013	249.145	Micheliolide	[M+H]+	C15H20O3	RDJAFOWISVMOJY-PWNZVWSESA-N	CC1=C2CC[C@@](C)(O)[C@@H]2[C@H]3OC(=O)C(=C)[C@@H]3CC1	Organoheterocyclic compounds	Lactones	Gamma butyrolactones		0.774	24552.8	26237.8	26839.1	30105.1	31339.9	27384.6	21572.1	26917.5	23570.7	19890.8	26046.6	19100.7	18455.3	16581.9	16931.5	16708	22922.6	16007.8	13955.7	11070.8	18460.1	17562.9	13342	20874.2	12823	18809.5	24962.8	15679.4	17478.7	18367.5
POS_7265	0.612	266.161	Mirtazapine	[M+H]+	C17H19N3	RONZAEMNMFQXRA-UHFFFAOYSA-N	CN1CCN2C(C1)C3=C(CC4=CC=CN=C24)C=CC=C3	Organoheterocyclic compounds	Piperazinoazepines		C07570	0.78	166750	171052	193586	167761	196309	200166	316397	388136	314962	367450	363492	326916	81764.3	73698.5	68857.5	85430.9	70661	85930.2	92172.7	106841	93967.7	96307.5	106075	102667	162569	181722	179059	179027	185478	159723
POS_36575	7.554	693.397	Monensin	[M+Na]+	C36H62O11	GAOZTHIDHYLHMS-KEOBGNEYSA-N	CCC1(CCC(O1)C2(C)CCC3(CC(O)C(C)C(O3)C(C)C(OC)C(C)C(O)=O)O2)C4OC(CC4C)C5OC(O)(CO)C(C)CC5C	Lipids and lipid-like molecules	Fatty Acyls	Fatty acids and conjugates		0.809	130179	111991	110246	124446	142445	147107	161253	169821	154840	159269	158817	104128	122573	152941	135728	88408.6	144022	157263	102522	121223	76690.7	111998	97109	100045	100307	157408	121183	117576	153261	138809
POS_12470	3.14	342.152	Monocrotaline oxide	[M+H]+	C16H23NO7	LHVAZUAALQTANZ-ANYXPJNNSA-N	C[C@H]1C(=O)O[C@@H]2CC[N]3(=O)CC=C(COC(=O)[C@](C)(O)[C@]1(C)O)[C@H]23	Organoheterocyclic compounds	Pyrrolizines			0.747	341370	298344	341012	364791	402888	396703	328134	456585	465345	443227	432519	271093	324780	612888	329486	312219	227490	540076	172621	129182	179208	179033	149971	121504	329636	366565	424386	328890	404853	380135
POS_18717	8.136	423.179	Mulberrin	[M+H]+	C25H26O6	UWQYBLOHTQWSQD-UHFFFAOYSA-N	CC(C)=CCC1=C2OC(=C(CC=C(C)C)C(=O)C2=C(O)C=C1O)C3=C(O)C=C(O)C=C3	Phenylpropanoids and polyketides	Flavonoids	Flavones		0.78	160896	138725	152086	159867	151465	164071	158911	194296	134245	184330	171831	150120	90582.4	47564.7	50581.7	86725.6	50278.3	107153	19432.1	33589.1	26426	30296.1	50870.5	29656.4	87180.4	89448.1	92591.3	105251	83640.6	98155.1
POS_19649	7.688	435.174	Mundulone	[M+H]+	C26H26O6	KJTDZAHLWHEULN-UHFFFAOYSA-N	COC1=C(C=CC2=C1C=CC(C)(C)O2)C3=COC4=C(C=C5CC(O)C(C)(C)OC5=C4)C3=O	Phenylpropanoids and polyketides	Isoflavonoids	Isoflavans		0.799	206911	255482	237753	189967	221141	149893	312462	312345	319624	344792	314305	209677	511575	478700	504485	690434	487288	446996	332319	289892	310204	278348	296756	255951	288065	226061	246174	263243	261088	278349
POS_22927	8.386	477.188	Mundulone acetate	[M+H]+	C28H28O7	QUQMZWZRFQKNFP-UHFFFAOYSA-N	COC1=C(C=CC2=C1C=CC(C)(C)O2)C3=COC4=C(C=C5CC(OC(C)=O)C(C)(C)OC5=C4)C3=O	Phenylpropanoids and polyketides	Isoflavonoids	Isoflavans		0.744	33929.2	22122.1	22958.4	14611.8	15603.1	14617.2	20717.4	21626	18114.4	21377.7	17665.9	21683.7	28171.4	15336.8	22517.8	24850.3	34204.9	21730.2	19946.1	13708.7	17989.8	20027.4	18993.6	15270.5	17638.8	21735.2	23112.1	22422.5	20104.4	17993.2
POS_6457	0.645	252.106	Muramic acid	[M+H]+	C9H17NO7	MSFSPUZXLOGKHJ-PGYHGBPZSA-N	CC(OC1C(N)C(O)OC(CO)C1O)C(O)=O	Organic oxygen compounds	Organooxygen compounds	Carbohydrates and carbohydrate conjugates		0.752	236656	240959	229841	247429	243882	264455	262533	279578	259590	282773	296669	230943	274652	231636	204917	252347	240283	259244	202974	211029	211901	199330	212035	200926	291999	304911	308246	293888	313700	296055
POS_8912	2.959	289.117	Myclobutanil	[M+H]+	C15H17ClN4	HZJKXKUJVSEEFU-UHFFFAOYSA-N	CCCCC(C[N]1C=NC=N1)(C#N)C2=CC=C(Cl)C=C2	Phenylpropanoids and polyketides	Homoisoflavonoids	Homoisoflavones		0.741	136216	105636	84178	168226	179363	168338	130954	88755.7	96426.3	78345.3	77634.9	56935.4	79466.5	108502	98919	102549	73840	123860	37161.2	33234.9	43505.5	73340	28346.6	44096.8	76863.8	94771.3	102745	84041.4	91688.9	157622
POS_7055	0.831	262.13	Mycosporine	[M+H]+	C11H19NO6	VVTDHOIRNPCGTH-NSHDSACASA-N	COC1=C(C[C@@](O)(CO)CC1=O)NC(CO)CO	Organic oxygen compounds	Organooxygen compounds	Carbonyl compounds		0.71	714916	789021	893730	695406	960297	650074	379854	385758	326278	375858	351221	235557	1.15018e+06	805908	866174	1.0097e+06	860457	1.13042e+06	712100	738572	770102	800785	858379	616840	639350	594374	679113	484199	645465	738464
POS_1481	3.648	147.09	Myosmine	[M+H]+	C9H10N2	DPNGWXJMIILTBS-UHFFFAOYSA-N	C1CN=C(C1)C2=CC=CN=C2	Organoheterocyclic compounds	Pyridines and derivatives		C10160	0.918	142539	87106.1	141490	135974	121704	56648.9	46162.2	49191.4	67599.1	51571.7	82325.2	48975.2	180985	157609	165204	143733	182369	160508	269338	276036	378983	335296	303507	267256	75102.5	66037.2	83954.1	70495.6	92949.5	61019.7
POS_13601	11.277	356.348	N-(2-Hydroxyethyl)icosanamide	[M+H]+	C22H45NO2	AUJVQJHODMISJP-UHFFFAOYSA-N	CCCCCCCCCCCCCCCCCCCC(=O)NCCO	Organic nitrogen compounds	Organonitrogen compounds	Amines		0.753	37076.1	40487.3	35320.3	37873.7	45065.6	46622.9	38822.7	34395.6	33245.2	32463.5	38011.4	42432.3	40134.3	39585.9	47598.2	40535.6	32254.8	30738.8	43364	34599.6	32892.3	55863.2	37635.2	48990.2	36846.5	38753.4	46793.7	38609.6	40114.6	48000.5
POS_13913	13.152	360.322	N-(2-Phenylethyl)hexadecanamide	[M+H]+	C24H41NO	SBXFNAPGWOTRJF-UHFFFAOYSA-N	CCCCCCCCCCCCCCCC(=O)NCCC1=CC=CC=C1	Lipids and lipid-like molecules	Fatty Acyls	Fatty amides		0.776	3.19562e+07	3.05233e+07	3.27636e+07	3.20386e+07	3.22025e+07	3.23687e+07	2.87126e+07	3.00928e+07	3.73002e+07	3.0027e+07	3.09453e+07	3.35813e+07	3.84978e+07	3.73259e+07	3.96017e+07	3.73112e+07	3.57723e+07	3.81195e+07	3.44769e+07	3.54483e+07	3.43777e+07	3.02577e+07	3.20847e+07	3.57014e+07	3.4367e+07	3.39609e+07	3.17839e+07	3.32079e+07	3.18399e+07	3.99163e+07
POS_1604	5.584	150.089	N-(2,4-Dimethylphenyl)formamide	[M+H]+	C9H11NO	JOFDPSBOUCXJCC-UHFFFAOYSA-N	CC1=CC(=C(NC=O)C=C1)C	Benzenoids	Benzene and substituted derivatives	Anilides		0.7	34704.9	31702.8	31730.4	33906.6	34683.9	34732.1	28556.3	29032.8	24453.2	27640.2	25775.6	22352.4	18151.2	14674.4	12992.6	13107.7	13510.5	13149.3	15540.5	14782.2	14915.9	20189.1	17658.1	16472.5	23182.3	24315.5	27759.2	20977.3	31131	25176.2
POS_2952	4.297	180.099	N-(2,6-Dimethylphenyl)-2-hydroxyacetamide	[M+H]+	C10H13NO2	LUIJJBHAVXGCTP-UHFFFAOYSA-N	CC1=CC=CC(=C1NC(=O)CO)C	Benzenoids	Benzene and substituted derivatives	Anilides		0.712	70128	71621.6	63730.2	70514.6	68966.8	73382.2	94627.8	95770.9	84835.9	90453.8	89825.9	69538.5	54036.4	56577.8	48423.8	47511.5	52334.4	57033.1	25343.4	40986.8	34678.5	44753.4	41960.1	34324.5	56188.2	71402.7	63390.9	52356.4	65473.7	62721.2
POS_7204	4.055	265.152	N-(4-Aminobutyl)-3-(4-hydroxy-3-methoxyphenyl)prop-2-enamide	[M+H]+	C14H20N2O3	SFUVCMKSYKHYLD-UHFFFAOYSA-N	COC1=C(O)C=CC(=C1)C=CC(=O)NCCCCN	Phenylpropanoids and polyketides	Cinnamic acids and derivatives	Hydroxycinnamic acids and derivatives		0.905	99292.5	69761.4	90088.6	73038.6	96524.1	104064	75049.7	59629.8	62538.9	69425.4	62607.1	47848.7	1.03807e+06	1.04992e+06	1.039e+06	962606	927255	1.01669e+06	79609.3	73100.3	79179.5	89175.9	76822.1	75354.2	65034.3	68588.8	63180.9	53047.6	72713.9	71854
POS_6235	2.642	247.107	N-(6-Methoxyquinolin-8-yl)alanine	[M+H]+	C13H14N2O3	KCYRVQQKJYMPAM-UHFFFAOYSA-N	COC1=CC2=CC=CN=C2C(=C1)NC(C)C(O)=O	Organoheterocyclic compounds	Quinolines and derivatives	Aminoquinolines and derivatives		0.711	66287.4	22310	31288.7	36225.4	18483.7	37192.6	41408.4	42667.8	43349.3	57916.6	90973.4	34652	36460.5	30408	15392.7	31050	24677.7	26606.1	12589.9	12374.1	10813.3	26574.1	13988.2	10891.3	46894.9	54866.8	31436.6	57646.4	63272.9	69017.4
POS_4529	7.19	214.178	N-(9-Oxodecyl)acetamide	[M+H]+	C12H23NO2	JRJBWKJICGFLDP-UHFFFAOYSA-N	CC(O)=NCCCCCCCCC(C)=O	Organic acids and derivatives	Carboxylic acids and derivatives	Carboxylic acid derivatives		0.718	32817	36819	36787.2	51201.3	48953.3	31521.9	69633.6	33531.5	36094	34710.7	24492.2	34883.8	40403.5	53195.5	37682.9	27772.4	41077.5	33413	42594.7	35696.1	41945.9	47050.5	37111.6	64751.5	44942.7	31691.6	35451	30467.1	32510.3	42260.4
POS_15365	6.32	379.172	N-(Naphthalen-1-yl)-1-pentyl-1H-indole-3-carboxamide	[M+Na]+	C24H24N2O	GWCQNKRMTGVYIZ-UHFFFAOYSA-N	CCCCC[N]1C=C(C(=O)NC2=C3C=CC=CC3=CC=C2)C4=C1C=CC=C4	Organoheterocyclic compounds	Indoles and derivatives	Indolecarboxylic acids and derivatives		0.809	142850	104807	104974	125555	144821	141689	104653	95425.8	79787.7	86772.6	117773	85147.3	116172	161016	133600	127394	120859	102329	100490	82487	113892	101215	93412.5	94580	81747.5	88943.4	105191	105685	127177	116078
POS_7914	2.943	276.12	N-[1-(4-Methoxy-6-oxopyran-2-yl)-2-methylbutyl]acetamide	[M+Na]+	C13H19NO4	LFXMHSJWYXKODM-UHFFFAOYSA-N	CCC(C)C(N=C(C)O)C1=CC(=CC(=O)O1)OC	Organoheterocyclic compounds	Pyrans	Pyranones and derivatives		0.708	21163.8	39378.7	14879.4	53487.3	72776	35533.6	74436.7	29688.6	30604.7	53175.4	65598.5	71034.2	37818.3	54631	40271.2	41109.7	28944.7	38884.7	29039.2	34612.4	34284.4	50764.2	38904.6	29187.7	32840.6	22361	23837.5	23399.9	24786.4	58427.7
POS_7047	1.396	262.105	N-[1-(4-Methoxy-6-oxopyran-2-yl)-2-methylpropyl]acetamide	[M+Na]+	C12H17NO4	WCMUUYZSUQJWRX-UHFFFAOYSA-N	COC1=CC(=O)OC(=C1)C(N=C(C)O)C(C)C	Organoheterocyclic compounds	Pyrans	Pyranones and derivatives		0.717	34810.4	35369.9	37979.4	20171.7	39411.2	2123.55	45570.4	47704.4	44178.5	61448.9	56342.1	45667.9	704.681	7035.52	181.363	3289.91	5736.5	3221.09	8818.79	1966.67	2534.55	2707.96	1630.27	184.393	23777.4	25925.3	776.018	21629.6	28058.9	636.923
POS_7855	4.057	275.139	N-[1H-Indol-3-YL-acetyl]valine acid	[M+H]+	C15H18N2O3	AZEGJHGXTSUPPG-AWEZNQCLSA-N	CC(C)C(NC(=O)CC1=C[NH]C2=CC=CC=C12)C(O)=O	Organic acids and derivatives	Carboxylic acids and derivatives	Amino acids, peptides, and analogues		0.707	376024	356645	339400	350379	358636	350974	276969	290259	286968	291593	281038	198691	549579	608160	565814	578482	544829	529314	193861	201235	231236	248502	202561	190607	266261	277658	274628	227183	277931	290725
POS_5465	2.932	233.128	N-Acetylcytisine	[M+H]+	C13H16N2O2	WCRIKJOQMRFVPX-UHFFFAOYSA-N	CC(=O)N1CC2CC(C1)C3=CC=CC(=O)N3C2	Alkaloids and derivatives	Lupin alkaloids	Cytisine and derivatives		0.733	85942.3	73744.2	33188.3	88194.2	93261.3	86626.1	82892.9	64457.3	73150.3	63853.1	65645.6	47039.4	55671.8	51614	30957.3	63813.7	41417	55568.2	7840.36	27284	11739.4	16999.5	17080.8	21794.6	32853.1	60597.7	47777	41113.5	56529	59125.1
POS_3981	4.633	203.117	N-Acetyltryptamine	[M+H]+	C12H14N2O	NVUGEQAEQJTCIX-UHFFFAOYSA-N	CC(=O)NCCC1=C[NH]C2=C1C=CC=C2	Organoheterocyclic compounds	Indoles and derivatives	Indoles		0.796	304926	338503	296956	314197	311388	324780	282458	289574	264838	280832	272608	225670	516827	467890	410465	407801	376125	406507	317086	333334	366285	399223	363068	325113	285684	295128	277727	237418	274292	292134
POS_2953	3.221	180.101	N-Acetyltyramine	[M+H]+	C10H13NO2	ATDWJOOPFDQZNK-UHFFFAOYSA-N	CC(O)=NCCC1=CC=C(O)C=C1	Benzenoids	Phenols	1-hydroxy-2-unsubstituted benzenoids		0.873	312097	253939	310528	310752	352760	360838	309277	343811	383372	393987	350213	232100	1.1357e+06	1.05683e+06	1.14915e+06	1.1158e+06	927391	982329	447693	456833	544003	471449	448585	395661	367756	382159	387351	327546	398557	380438
POS_4334	3.66	210.074	N-Benzyloxycarbonylglycine	[M+H]+	C10H11NO4	CJUMAFVKTCBCJK-UHFFFAOYSA-N	OC(=O)CN=C(O)OCC1=CC=CC=C1	Benzenoids	Benzene and substituted derivatives	Benzyloxycarbonyls		0.722	94146.1	74895.1	75353.7	80790.8	84841.1	74905.4	73806.1	77673.4	67930.2	69047.7	66019.9	53763.7	48667.7	39615.5	36307.9	30297.1	30736.3	35079.1	20762.6	24788.5	24348.1	28604.7	29450.9	25004.7	51027.4	60432.3	63634.7	48277.7	71970	55850
POS_6394	12.387	250.175	N-Desmethyltramadol	[M+H]+	C15H23NO2	VUMQHLSPUAFKKK-UHFFFAOYSA-N	CNCC1CCCCC1(O)C2=CC(=CC=C2)OC	Benzenoids	Phenol ethers	Anisoles		0.749	29295	23257.8	21699.2	24834.7	22978	25442.9	24181.1	29633.5	29390.8	24024.2	20030.2	32302.4	34053.5	25768.9	44056.6	29125.9	33566.8	29558.6	29237.7	20650.4	64774.8	28492.3	58741.6	33973.8	51752.3	47091.5	24650.7	20935.6	26111.5	73734.8
POS_18725	5.266	423.197	N-Fructosyl isoleucylglutamate	[M+H]+	C17H30N2O10	OJDUYMYADCXNAN-UHFFFAOYSA-N	CCC(C)C(NCC1(O)OCC(O)C(O)C1O)C(=O)NC(CCC(O)=O)C(O)=O	Organic acids and derivatives	Carboxylic acids and derivatives	Amino acids, peptides, and analogues		0.8	239921	174544	229678	224937	240616	272078	267515	281380	257064	243927	249828	245195	364274	342326	290584	265315	365665	395597	494274	585022	498607	469878	312808	501761	240196	301702	289706	245307	240772	169478
POS_11337	2.618	328.143	N-Fructosyl phenylalanine	[M+H]+	C15H21NO7	FAVRCIXPIVJIPN-UHFFFAOYSA-N	OCC1OC(O)(CNC(CC2=CC=CC=C2)C(O)=O)C(O)C1O	Organic acids and derivatives	Carboxylic acids and derivatives	Amino acids, peptides, and analogues		0.794	9.08141e+06	9.62065e+06	7.49098e+06	8.77623e+06	7.97329e+06	7.50779e+06	3.6435e+06	3.56717e+06	3.68494e+06	3.85186e+06	3.64631e+06	3.06942e+06	9.86228e+06	8.99477e+06	9.26011e+06	8.49293e+06	8.40503e+06	8.26996e+06	7.13291e+06	6.81948e+06	8.76844e+06	8.87594e+06	7.16376e+06	6.33287e+06	6.05752e+06	5.8338e+06	3.68324e+06	4.81607e+06	4.08456e+06	7.08643e+06
[truncated: 939 more rows]

## Sheet: Superclass
Super class	Number	%
Lipids and lipid-like molecules	483	27.1196
Phenylpropanoids and polyketides	246	13.8125
Organoheterocyclic compounds	238	13.3633
Unknow	218	12.2403
[truncated: 9 more rows]

## Sheet: Class
Class	Number	%
[truncated: 126 more rows]

[truncated: 1 more sheets: VIP]
